# Supplementary material for: Spatiotemporal-resolved protein networks profiling with photoactivation dependent proximity labeling
Source: Nat Commun. 2022 Aug 20;13:4906. doi: 10.1038/s41467-022-32689-z (PMC9392063; doi:10.1038/s41467-022-32689-z)
Supplement: Supplementary file 4 — Supplementary Data 1 [file 41467_2022_32689_MOESM4_ESM.xlsx]

## Sheet: open-search
peak_apex	PSMs	mapped_mass_1	AA1
0.0002	905
247.107	566	Unannotated mass-shift 247.1068	H
47.9852	128	cysteine oxidation to cysteic acid
229.097	99	Unannotated mass-shift 229.0970	H
248.109	69	First isotopic peak
231.112	41	Unannotated mass-shift 231.1122
261.123	38	Unannotated mass-shift 261.1232
227.081	36	Unannotated mass-shift 227.0814
1.0042	34	First isotopic peak
230.099	29	First isotopic peak	H
31.988	20	dihydroxy	H
128.047	19	Unannotated mass-shift 128.0468	T
48.9868	19	First isotopic peak
228.09	19	Isotopic peak error
264.101	17	First isotopic peak
263.101	16	Unannotated mass-shift 263.1074
-0.9778	13	Amidation
-1.0496	12	Unannotated mass-shift -1.0496
263.107	11	Unannotated mass-shift 263.1074
27.9942	11	Formylation
230.081	11	Third isotopic peak
246.102	11	Isotopic peak error
0.9486	10	Second isotopic peak
-0.0112	10	Unannotated mass-shift -0.0112
279.106	10	Unannotated mass-shift 247.1068

## Sheet: modification_sites
Protein Accession	Protein Description	Modification Name	Target Amino Acid	Position in Peptide	Peptide Sequence	Average SASA	PDB ID	SASA
Q9NR28	Diablo homolog, mitochondrial	single_o_247	H	4	SEPHSLSSEALMR	86.48	1G73	86.48
P14625	Endoplasmin	single_o_247	H	4	NLLHVTDTGVGMTR	36.25	4NH9	36.25
P11142	Heat shock cognate 71 kDa protein	single_o_247	H	4	SQIHDIVLVGGSTR	73.36	3FZF/3FZH/3FZK/3FZL/3FZM/3LDQ/3M3Z/4H5N/4H5R/4H5T/4H5V/4H5W/4HWI/5AQF/5AQG/5AQH/5AQI/5AQJ/5AQK/5AQL/5AQM/5AQN/5AQO/5AQP/5AQQ/5AQR/5AQS/5AQT/5AQU/5AQV/6B1I/6B1M/6B1N/6ZYJ	75.22/87.88/64.82/66.64/89.66/77.16/72.09/72.06/73.42/73.33/81.85/72.84/73.32/68.82/69.75/67.69/61.53/71.17/83.1/68.72/68.66/77.88/70.53/66.95/71.73/70.24/63.14/92.6/72.49/74.28/74.96/72.81/72.58/74.47
Q02790	Peptidyl-prolyl cis-trans isomerase FKBP4	single_o_247	H	6	VGEVCHITCKPEYAYGSAGSPPK	41.89	1N1A/1Q1C/4DRJ/4LAV/4LAW/4LAX/4LAY/4TW8/6RCY	34.26/56.36/46.92/17.19/48.66/52.33/41.56/35.54/44.18
P12236	ADP/ATP translocase 3	single_o_229	H	7	LLLQVQHASK	46.41	AF-P12236	46.41
Q99798	Aconitate hydratase, mitochondrial	single_o_247	H	5	CTTDHISAAGPWLK	35.5	AF-Q99798	35.5
Q8TD30	Alanine aminotransferase 2	single_o_247	H	8	AVEAAQAHQMAPDMFYCMK	99.63	3IHJ	99.63
Q5U5X0	Complex III assembly factor LYRM7	single_o_247	H	8	TSVIQGIHTDHNTLK	157.94	AF-Q5U5X0	157.94
P32322	Pyrroline-5-carboxylate reductase 1, mitochondrial	single_o_247	H	4	MLLHSEQHPGQLK	132.31	2GER/2GR9/2GRA/2IZZ/5UAT/5UAU/5UAV/5UAW/5UAX/6XOZ/6XP0/6XP1/6XP2/6XP3	133.69/137.59/137.04/130.74/132.31/130.09/131.88/131.35/129.91/131.04/129.43/133.04/133.15/131.06
P07954	Fumarate hydratase, mitochondrial	single_o_247	H	15	LMNESLMLVTALNPHIGYDK	89.12	3E04/5D6B/5UPP/6EBT/6V8F/6VBE/7LUB	106.08/86.88/87.82/87.4/88.3/84.56/82.78
Q08257	Quinone oxidoreductase	single_o_247	H	2	VHACGVNPVETYIR	74.64	1YB5	74.64
Q96A26	Protein FAM162A	single_o_247	H	4	VPLHKPTDWQK	149.44	AF-Q96A26	149.44
P24752	Acetyl-CoA acetyltransferase, mitochondrial	single_o_247	H	12	VNINGGAVSLGHPIGMSGAR	16.52	2F2S/2IB7/2IB8/2IB9/2IBU/2IBW/2IBY	19.51/9.96/7.76/8.59/22.44/23.75/23.62
Q9GZT3	SRA stem-loop-interacting RNA-binding protein, mitochondrial	single_o_247	H	8	NALQQENHIIDGVK	1.51	AF-Q9GZT3	1.51
P53597	Succinate--CoA ligase [ADP/GDP-forming] subunit alpha, mitochondrial	single_o_247	H	5	QGTFHSQQALEYGTK	29.85	6G4Q/6WCV	25.35/34.34
P27144	Adenylate kinase 4, mitochondrial	single_o_247	H	7	SLLVPDHVITR	100.18	2AR7/2BBW/3NDP	45.56/118.56/136.41
O75521	Enoyl-CoA delta isomerase 2	single_o_247	H	9	NAINTEMYHEIMR	93.59	4U18/4U19/4U1A	90.3/95.21/95.27
P36551	Oxygen-dependent coproporphyrinogen-III oxidase, mitochondrial	single_o_247	H	9	AGVSISVVHGNLSEEAAK	93.11	2AEX	93.11
P36776	Lon protease homolog, mitochondrial	single_o_247	H	7	LGLLDNHSSEFNVTR	105.57	7KRZ/7KSL/7KSM/7NFY/7NG4/7NG5/7NGC/7NGF/7NGL/7NGP/7NGQ/7OXO/7P09/7P0B/7P0M	123.2/75.66/116.75/121.15/122.94/109.11/131.79/117.84/83.65/94.3/95.58/82.35/114.01/78.13/117.16
P04181	Ornithine aminotransferase, mitochondrial	single_o_247	H	10	DNGLLAKPTHGDIIR	108.96	1GBN/1OAT/2BYJ/2BYL/2CAN/2OAT/5VWO/6OIA/6V8C/6V8D/7JX9/7LK0/7LK1/7LNM/7LOM/7LON/7T9Z/7TA0/7TA1/7TED/7TEV/7TFP	89.09/103.3/111.63/80.52/92.7/117.12/134.06/96.54/94.99/105.4/116.37/131.77/91.63/121.9/95.13/107.86/117.11/113.43/131.09/128.18/109.91/107.3
P04181	Ornithine aminotransferase, mitochondrial	single_o_247	H	7	YGAHNYHPLPVALER	130.24	1GBN/1OAT/2BYJ/2CAN/2OAT/5VWO/6HX7/6OIA/6V8C/6V8D/7JX9/7LK0/7LK1/7LNM/7LOM/7LON/7T9Z/7TA0/7TA1/7TED/7TEV/7TFP	119.78/115.93/125.19/123.26/125.26/115.4/137.64/132.4/139.17/123.05/136.22/146.34/136.45/121.33/138.48/135.76/123.23/129.1/135.14/126.45/137.64/142.07
Q16836	Hydroxyacyl-coenzyme A dehydrogenase, mitochondrial	single_o_247	H	5	ALGKHPVSCK	89.05	1F0Y/1F12/1F14/1F17/1IL0/1LSJ/1LSO/1M75/1M76/2HDH/3HAD/3RQS	86.04/89.56/87.27/90.92/86.9/88.56/99.76/85.91/84.18/92.13/91.33/86.05
Q86SX6	Glutaredoxin-related protein 5, mitochondrial	single_o_247	H	4	LGIHSALLDEK	126.62	2MMZ/2WUL	126.44/126.79
Q8WUH6	Transmembrane protein 263	single_o_247	H	2	DHPQQQPGMLSR	131.77	AF-Q8WUH6	131.77
Q8N4Q1	Mitochondrial intermembrane space import and assembly protein 40	single_o_247	H	7	SAFSCFHYSTEEIK	62.5	2K3J/2L0Y	48.87/76.12
P13196	5-aminolevulinate synthase, nonspecific, mitochondrial	single_o_247	H	21	VQQTPDGSQQSPDGTQLPSGHPLPATSQGTASK	76.31	AF-P13196	76.31
Q8TAE8	Growth arrest and DNA damage-inducible proteins-interacting protein 1	single_o_247	H	3	EQHIAECMAK	88.14	3J7Y/5OOL/5OOM/7OF0/7OI7/7OI8/7OI9/7OIA/7OIB/7OIE/7QH6/7QH7/3J9M/6I9R/6NU2/6NU3/6VLZ/6VMI/6ZM5/6ZM6/6ZS9/6ZSA/6ZSB/6ZSC/6ZSD/6ZSE/6ZSG/7A5F/7A5G/7A5H/7A5I/7A5J/7A5K/7L08/7L20/7O9K/7O9M/7ODR/7ODS/7ODT/7OF2/7OF3/7OF4/7OF5/7OF6/7OF7/7OG4/7OIC/7OID/7PD3	87.85/85.12/86.93/72.39/79.28/78.3/55.74/64.18/76.24/76.63/52.66/104.69/92.41/71.01/87.59/97.42/85.14/85.12/100.3/100.03/93.2/95.59/95.75/103.07/103.67/102.26/104.2/98.53/80.01/83.28/99.29/80.55/82.89/87.82/82.17/114.64/89.28/118.49/119.38/117.91/85.71/75.15/84.33/77.21/82.96/74.68/102.19/72.2/63.09/98.64
P21912	Succinate dehydrogenase [ubiquinone] iron-sulfur subunit, mitochondrial	single_o_247	H	6	AGDKPHMQTYEVDLNK	59.87	7KCM	59.87
Q5JTZ9	Alanine--tRNA ligase, mitochondrial	single_o_247	H	13	QTLGPGTEQQGSHLNPEQLR	N/A	N/A	N/A
O75521	Enoyl-CoA delta isomerase 2	single_o_247	H	2	LHAVNAEECNVLQGR	64.29	2F6Q/4U18/4U19/4U1A	64.32/64.17/63.91/64.77
O75390	Citrate synthase, mitochondrial	single_o_247	H	7	VVPGYGHAVLR	74.9	5UZQ/5UZR	72.25/77.56
P54819	Adenylate kinase 2, mitochondrial	single_o_247	H	9	LAENFCVCHLATGDMLR	68.22	2C9Y	68.22
P21333	Filamin-A	single_o_247	H	4	VPVHDVTDASK	N/A	N/A	N/A
Q96A26	Protein FAM162A	single_o_247	H	5	AAQRHETLTSLNLEK	158.91	AF-Q96A26	158.91
P53597	Succinate--CoA ligase [ADP/GDP-forming] subunit alpha, mitochondrial	single_o_247	H	5	GGQTHLGLPVFNTVK	37.12	6G4Q/6WCV	38.4/35.85
P24539	ATP synthase F(0) complex subunit B1, mitochondrial	single_o_247	H	6	QASIQHIQNAIDTEK	130.83	AF-P24539	130.83
Q4G0N4	NAD kinase 2, mitochondrial	single_o_247	H	4	SEGHLCLPVR	153.01	7N29	153.01
P42126	Enoyl-CoA delta isomerase 1, mitochondrial	single_o_247	H	4	SPAHYAGYWK	40.56	1SG4	40.56
P49411	Elongation factor Tu, mitochondrial	single_o_247	H	6	QIGVEHVVVYVNK	50	7A5G/7O9K	34.03/65.97
P08238	Heat shock protein HSP 90-beta	single_o_247	H	4	LGIHEDSTNR	29.84	3PRY/5FWK/5FWL/5FWM/5FWP	70.13/29.81/9.78/11.0/28.48
Q96ER9	Mitochondrial potassium channel	single_o_247	H	4	GLVHAAGPGQDSGSQAGSPPTR	139.99	AF-Q96ER9	139.99
P07737	Profilin-1	single_o_229	H	7	CYEMASHLR	46.26	1AWI/1CF0/1CJF/1FIK/1FIL/1PFL/2PAV/2PBD/3CHW/4X1L/4X1M/4X25/6NAS/6NBE/6NBW/7P1H	22.76/24.18/12.54/85.95/85.6/68.21/17.76/18.76/16.89/104.34/82.41/63.94/21.88/15.48/24.98/74.5
Q9H0R6	Glutamyl-tRNA(Gln) amidotransferase subunit A, mitochondrial	single_o_247	H	6	DSTTVHEPINKPFMLPSLADVSK	157.04	AF-Q9H0R6	157.04
O76031	ATP-dependent Clp protease ATP-binding subunit clpX-like, mitochondrial	single_o_247	H	10	LLQIAGISPHGNALGASMQQQVNQQIPQEK	176.68	AF-O76031	176.68
O76031	ATP-dependent Clp protease ATP-binding subunit clpX-like, mitochondrial	single_o_247	H	8	LPVVVPLHSLDEK	33.19	AF-O76031	33.19
Q8N2U0	Transmembrane protein 256	single_o_247	H	18	LGALSGAAALGFASYGAHGAQFPDAYGK	163.69	AF-Q8N2U0	163.69
P13995	Bifunctional methylenetetrahydrofolate dehydrogenase/cyclohydrolase, mitochondrial	single_o_247	H	6	DVDGFHVINVGR	16.59	5TC4/6JIB/6JID/6KG2/6S4A/6S4E/6S4F/7EHJ/7EHM/7EHN/7EHV	15.06/14.74/13.71/15.74/16.6/19.1/15.52/16.49/19.02/17.85/18.64
Q96C36	Pyrroline-5-carboxylate reductase 2	single_o_247	H	8	MLLDSEQHPCQLK	56.24	6LHM	56.24
P80303	Nucleobindin-2	single_o_247	H	5	VQNIHPVESAK	152.52	AF-P80303	152.52
Q9Y2S7	Polymerase delta-interacting protein 2	single_o_229	H	7	AENPAGHGSK	N/A	N/A	N/A
P60866	40S ribosomal protein S20	single_o_247	H	5	LIDLHSPSEIVK	57.14	5A2Q/5FLX/5OA3/6G51/6G53/6G5H/6G5I/6YBS/6ZLW/6ZMT/6ZN5/6ZOJ/6ZOL/6ZUO/6ZV6/6ZVH/6ZXD/6ZXE/6ZXF/6ZXG/6ZXH/7K5I/4UG0/4V6X/5AJ0/5LKS/5T2C/5VYC/6FEC/6IP5/6IP6/6IP8/6OLE/6OLF/6OLG/6OLI/6OLZ/6OM0/6OM7/6QZP/6XA1/6Y0G/6Y2L/6Y57/6Z6L/6Z6M/6Z6N/6ZM7/6ZME/6ZMI/6ZMO/6ZMW/6ZON/6ZP4/6ZVJ/7A09/7QP6/7QP7	35.88/103.65/36.7/55.78/55.24/51.81/50.27/29.07/44.74/35.92/68.22/51.27/52.33/48.26/33.77/23.72/41.03/36.78/106.08/124.31/116.35/75.73/79.04/42.27/103.67/26.17/58.55/76.55/58.26/48.16/49.58/42.38/41.91/22.45/95.12/34.99/98.87/39.0/40.9/62.66/60.46/26.71/29.94/65.79/65.08/63.03/55.99/51.66/60.14/71.84/60.76/46.22/70.9/86.51/79.32/67.93/34.51/19.85
Q8TCS8	Polyribonucleotide nucleotidyltransferase 1, mitochondrial	single_o_247	H	11	LYPNMTAVLLHNTQLDQR	N/A	N/A	N/A
P26440	Isovaleryl-CoA dehydrogenase, mitochondrial	single_o_247	H	5	FLQEHLAPK	63.14	1IVH	63.14
P03928	ATP synthase protein 8	single_o_247	H	5	ICSLHSLPPQS	164.66	AF-P03928	164.66
P49748	Very long-chain specific acyl-CoA dehydrogenase, mitochondrial	single_o_247	H	4	SDSHPSDALTR	N/A	N/A	N/A
O94826	Mitochondrial import receptor subunit TOM70	single_o_247	H	9	ASPAPGSGHPEGPGAHLDMNSLDR	N/A	N/A	N/A
P07737	Profilin-1	single_o_247	H	4	EGVHGGLINK	84.81	1AWI/1CF0/1CJF/1FIK/1FIL/1PFL/2PAV/2PBD/3CHW/4X1L/4X25/6NAS/6NBE/6NBW/7P1H	128.51/128.51/137.14/150.99/148.62/151.17/17.35/21.61/23.49/149.38/138.21/14.96/16.61/18.23/27.31
P82663	28S ribosomal protein S25, mitochondrial	single_o_247	H	9	VMTVNYNTHGELGEGAR	64.47	3J9M/6NU2/6NU3/6RW4/6RW5/6VLZ/6VMI/6ZM5/6ZM6/6ZS9/6ZSA/6ZSB/6ZSC/6ZSD/6ZSE/6ZSG/7A5F/7A5G/7A5I/7A5K/7L08/7OG4	84.06/49.22/46.64/39.49/37.62/60.39/77.24/37.19/37.2/69.36/65.87/61.72/72.02/70.5/68.71/71.79/85.5/83.52/76.79/86.85/65.86/70.78
P09429	High mobility group protein B1	single_o_247	H	2	KHPDASVNFSEFSK	78.71	2LY4/2RTU/2YRQ/6CIJ/6CIK/6CIM	92.33/99.94/95.64/95.95/44.1/44.32
Q9NX63	MICOS complex subunit MIC19	single_o_247	H	10	CSALATQYMHCVNHAK	114.52	AF-Q9NX63	114.52
Q9NX63	MICOS complex subunit MIC19	single_o_229	H	4	ENTHQTLK	176.36	AF-Q9NX63	176.36
Q9BSH4	Translational activator of cytochrome c oxidase 1	single_o_247	H	9	FICDASSLHQVR	105.02	AF-Q9BSH4	105.02
Q8N183	NADH dehydrogenase [ubiquinone] 1 alpha subcomplex assembly factor 2	single_o_247	H	2	GHASAPYFGK	137.61	AF-Q8N183	137.61
P36551	Oxygen-dependent coproporphyrinogen-III oxidase, mitochondrial	single_o_247	H	5	WEYMHSPSENSK	136.93	2AEX	136.93
O43852	Calumenin	single_o_247	H	3	VHHEPQLSDK	67.36	AF-O43852	67.36
Q6P1L8	39S ribosomal protein L14, mitochondrial	single_o_229	H	13	VVDNSALGNSPYHR	122.62	3J7Y/5OOL/5OOM/7OF0/7OI6/7OI7/7OI8/7OI9/7OIA/7OIB/7OIE/7QH6/7QH7/3J9M/6I9R/6NU2/6NU3/6VLZ/6VMI/6ZM5/6ZM6/6ZS9/6ZSA/6ZSB/6ZSC/6ZSD/6ZSE/6ZSG/7A5F/7A5G/7A5H/7A5I/7A5J/7A5K/7L08/7L20/7O9K/7O9M/7ODR/7ODS/7ODT/7OF2/7OF3/7OF4/7OF5/7OF6/7OF7/7OG4/7OIC/7OID/7PD3	107.39/115.93/114.42/109.76/91.7/125.41/118.9/114.63/153.1/111.92/122.38/58.3/115.67/112.15/99.69/96.5/96.9/155.57/155.62/116.03/116.98/157.74/154.26/156.92/149.26/155.96/156.3/150.43/105.37/111.45/103.56/124.53/148.44/109.76/150.0/109.48/129.22/131.78/136.9/85.1/124.37/106.98/106.36/113.75/119.42/114.25/117.04/156.07/146.19/120.4/93.56
Q4VC31	Protein MIX23	single_o_247	H	3	IVHELNTTVPTASFAGK	123.19	AF-Q4VC31	123.19
Q9BRQ6	MICOS complex subunit MIC25	single_o_247	H	7	LSSEQFHEAASK	117.06	AF-Q9BRQ6	117.06
O00330	Pyruvate dehydrogenase protein X component, mitochondrial	single_o_229	H	1	HSLDASQGTATGPR	74.33	1ZY8/2F5Z/2F60	66.66/105.57/50.77
A0A0B4J2D5	Glutamine amidotransferase-like class 1 domain-containing protein 3B, mitochondrial	single_o_247	H	6	EVVEAHVDQK	24.13	AF-A0A0B4J2D5	24.13
P07900	Heat shock protein HSP 90-alpha	single_o_247	H	4	LGIHEDSQNR	48.35	3Q6M/3Q6N/6KSQ/7KRJ/7KW7/7L7I/7L7J/7RY1	48.84/38.58/59.24/17.58/59.97/63.23/60.02/39.36
P78540	Arginase-2, mitochondrial	single_o_229	H	7	LSSLGCHLK	126.63	1PQ3/4HZE/4I06/4IE2/4IE3/4IXU/4IXV/6Q37/6Q39/6SS2/6SS4/6SS6	117.66/127.15/127.11/128.47/126.86/121.39/126.3/127.04/124.65/102.18/158.55/132.21
Q9H078	Caseinolytic peptidase B protein homolog	single_o_247	H	11	FIGSPPGYVGHEEGGQLTK	58.22	AF-Q9H078	58.22
Q9H078	Caseinolytic peptidase B protein homolog	single_o_247	H	5	NEMGHTPLDYAR	77.79	AF-Q9H078	77.79
Q14247	Src substrate cortactin	single_o_247	H	5	SAVGHEYQSK	N/A	N/A	N/A
Q16698	2,4-dienoyl-CoA reductase [(3E)-enoyl-CoA-producing], mitochondrial	single_o_247	H	2	VHAIQCDVR	35.78	1W6U/1W73/1W8D	37.28/35.67/34.39
P62277	40S ribosomal protein S13	single_o_229	H	3	DSHGVAQVR	64.72	5A2Q/5FLX/5OA3/6G18/6G4S/6G4W/6G51/6G53/6G5H/6G5I/6YBD/6YBW/6ZLW/6ZMT/6ZN5/6ZOJ/6ZOK/6ZUO/6ZV6/6ZVH/6ZXD/6ZXE/6ZXF/6ZXG/6ZXH/7JQB/7JQC/7K5I/4UG0/4V6X/5AJ0/5LKS/5T2C/5VYC/6FEC/6IP5/6IP6/6IP8/6OLE/6OLF/6OLG/6OLI/6OLZ/6OM0/6OM7/6QZP/6XA1/6Y0G/6Y2L/6Y57/6Z6L/6Z6M/6Z6N/6ZM7/6ZME/6ZMI/6ZMO/6ZMW/6ZON/6ZP4/6ZVJ/7A09/7MQ8/7MQ9/7MQA/7QP6/7QP7	54.56/56.05/62.34/63.26/72.29/69.72/79.65/79.76/65.95/65.91/69.64/62.29/63.36/51.49/52.22/65.65/65.58/68.97/60.58/61.29/68.63/59.92/57.25/68.77/64.87/67.33/62.16/64.91/89.65/53.62/27.45/83.28/82.49/83.09/33.49/65.42/65.35/58.04/52.54/74.2/62.19/52.52/93.96/57.59/60.1/60.12/61.32/68.12/66.53/97.06/65.52/70.98/75.99/56.45/60.19/58.25/58.61/65.13/60.16/61.89/61.09/74.28/61.2/61.53/58.02/65.06/69.26
Q53S33	BolA-like protein 3	single_o_247	H	5	TVQQHQMVNQALK	54.22	2NCL	54.22
Q08257	Quinone oxidoreductase	single_o_247	H	10	VAEAHENIIHGSGATGK	128.96	1YB5	128.96
P54886	Delta-1-pyrroline-5-carboxylate synthase	single_o_247	H	3	YLHENLPIPQR	110.83	2H5G	110.83
Q9NZJ6	Ubiquinone biosynthesis O-methyltransferase, mitochondrial	single_o_247	H	4	VQEHPASAEFVLK	143.44	AF-Q9NZJ6	143.44
Q12849	G-rich sequence factor 1	single_o_229	H	2	THVGSYK	N/A	N/A	N/A
Q9NSE4	Isoleucine--tRNA ligase, mitochondrial	single_o_247	H	9	ASPLLPANHVTMAK	64.05	AF-Q9NSE4	64.05
P30044	Peroxiredoxin-5, mitochondrial	single_o_247	H	2	THLPGFVEQAEALK	1.74	1H4O/1HD2/1OC3/1URM/2VL2/2VL3/2VL9/3MNG/4K7I/4K7N/4K7O/4MMM	0.62/0.83/1.92/0.4/2.47/3.1/5.77/0.83/2.66/0.9/0.8/0.62
P08238	Heat shock protein HSP 90-beta	single_o_247	H	3	ADHGEPIGR	133.4	1UYM/3NMQ/5FWK/5FWL/5FWM/5FWP/5UC4/5UCH/5UCI/5UCJ/6N8W/6N8Y	164.2/96.73/111.42/105.32/105.08/109.02/138.47/137.26/138.95/156.52/169.73/168.13
Q96RP9	Elongation factor G, mitochondrial	single_o_247	H	11	ANSGLSMESIHVPDPVISIAMKPSNK	94.84	6VLZ/6VMI/6YDP/6YDW/7A5K	93.94/91.79/101.22/96.56/90.7
P42704	Leucine-rich PPR motif-containing protein, mitochondrial	single_o_247	H	2	IHDVLCK	13.34	AF-P42704	13.34
P42704	Leucine-rich PPR motif-containing protein, mitochondrial	single_o_247	H	7	NLLESYHVPELIK	149.65	AF-P42704	149.65
Q96DA6	Mitochondrial import inner membrane translocase subunit TIM14	single_o_247	H	8	YVLQAMKHMEPQVK	162.32	AF-Q96DA6	162.32
Q9BYD2	39S ribosomal protein L9, mitochondrial	single_o_247	H	9	NLGVVVAPHTLK	159.76	7A5F/7A5G/7A5J/7A5K/7PD3	164.01/147.89/171.32/157.8/157.79
O00165	HCLS1-associated protein X-1	single_o_247	H	8	TETTVTRHEADSSPR	93.7	AF-O00165	93.7
Q96BR5	Cytochrome c oxidase assembly factor 7	single_o_247	H	5	AQQLHKEQQK	N/A	N/A	N/A
P31040	Succinate dehydrogenase [ubiquinone] flavoprotein subunit, mitochondrial	single_o_247	H	5	SMQNHAAVFR	19.89	6VAX	19.89
P40939	Trifunctional enzyme subunit alpha, mitochondrial	single_o_247	H	7	ALMGLYHGQVLCK	71.73	5ZQZ/5ZRV/6DV2	75.44/51.76/87.99
Q6UB35	Monofunctional C1-tetrahydrofolate synthase, mitochondrial	single_o_247	H	3	ILHENTQTDK	74.72	AF-Q6UB35	74.72
P07919	Cytochrome b-c1 complex subunit 6, mitochondrial	single_o_229	H	2	DHCVAHK	109.66	5XTE/5XTH/5XTI	109.56/109.47/109.94
O43189	PHD finger protein 1	single_o_247	H	8	GLDWDAGHLSNR	47.09	5XFN/5XFO/5XFP	46.32/48.83/46.12
Q6YN16	Hydroxysteroid dehydrogenase-like protein 2	single_o_247	H	2	QHCAYTIAK	11.65	3KVO	11.65
Q15942	Zyxin	single_o_247	H	2	QHPVPPPAQNQNQVR	163.38	AF-Q15942	163.38
P31948	Stress-induced-phosphoprotein 1	single_o_247	H	8	TYEEGLKHEANNPQLK	81.34	1ELW	81.34
Q06830	Peroxiredoxin-1	single_o_247	H	3	IGHPAPNFK	90.47	2RII/3HY2/4XCS/7LJ1	95.43/94.26/72.29/99.9
P31930	Cytochrome b-c1 complex subunit 1, mitochondrial	single_o_247	H	11	MVLAAAGGVEHQQLLDLAQK	30.52	5XTE/5XTH/5XTI	30.66/30.65/30.26
Q9BSH5	Haloacid dehalogenase-like hydrolase domain-containing protein 3	single_o_247	H	5	AVGMHSFLVVGPQALDPVVR	N/A	N/A	N/A
O95182	NADH dehydrogenase [ubiquinone] 1 alpha subcomplex subunit 7	single_o_247	H	6	NWASGHDLQGK	18.74	5XTB/5XTD/5XTH/5XTI	18.8/18.67/18.71/18.76
P61956	Small ubiquitin-related modifier 2	single_o_247	H	6	TENNDHINLK	75.76	1WM2/1WZ0/2AWT/2N1W/2N9E/2RPQ/5EQL/5GHB/5GHC	79.32/35.4/137.96/74.53/104.02/14.86/52.21/75.43/108.09
Q9Y676	28S ribosomal protein S18b, mitochondrial	single_o_247	H	5	LYQGHLQEESGPPPESMPK	79.71	6RW4/6RW5/6VLZ/6VMI/6ZM5/6ZM6/7L08	77.35/79.47/77.47/75.67/84.28/89.17/74.54
P82930	28S ribosomal protein S34, mitochondrial	single_o_247	H	12	VRPDYTAQNLDHGK	10.79	3J9M/6NU2/6RW4/6RW5/6VLZ/6VMI/6ZM5/6ZM6/6ZS9/6ZSA/6ZSB/6ZSC/6ZSD/6ZSE/6ZSG/7A5F/7A5G/7A5I/7A5K/7L08/7OG4	14.72/14.19/13.55/13.23/6.32/9.06/13.67/14.53/6.87/8.68/6.66/6.39/7.86/6.35/6.27/11.73/12.24/9.97/28.44/8.92/6.93
P19404	NADH dehydrogenase [ubiquinone] flavoprotein 2, mitochondrial	single_o_247	H	6	NYPEGHKAAAVLPVLDLAQR	25.9	5XTB/5XTD/5XTH/5XTI	25.61/25.67/25.63/26.7
P09622	Dihydrolipoyl dehydrogenase, mitochondrial	single_o_247	H	5	VCHAHPTLSEAFR	31.11	1ZMC/1ZMD/1ZY8/2F5Z/3RNM/5J5Z/5NHG/6HG8/6I4P/6I4Q/6I4R/6I4S/6I4T/6I4U/6I4Z	23.53/20.56/24.66/22.79/18.42/18.18/17.6/53.06/31.38/26.91/53.8/18.83/31.52/28.14/77.28
Q9UJZ1	Stomatin-like protein 2, mitochondrial	single_o_229	H	3	DIHVPPR	97.16	AF-Q9UJZ1	97.16
O75832	26S proteasome non-ATPase regulatory subunit 10	single_o_247	H	2	DHYEATAMHR	124.64	1QYM/1TR4/1UOH/4NIK/5VHF/5VHH/5VHI/5VHJ/5VHM/5VHN/5VHO/5VHP/5VHQ/5VHR/7VO6	122.48/121.72/112.38/133.88/125.75/125.9/121.85/132.62/124.77/127.84/124.7/127.9/129.13/123.08/115.59
O00330	Pyruvate dehydrogenase protein X component, mitochondrial	single_o_247	H	2	EHIPGTLR	81.08	1ZY8/2F5Z/2F60	66.66/105.57/71.02
Q9NR28	Diablo homolog, mitochondrial	single_o_247	H	7	AEMTSKHQEYLK	53.49	1FEW/1G73/4TX5/6JX6	56.75/29.58/65.18/62.44
Q9NR28	Diablo homolog, mitochondrial	single_o_229	H	2	NHIQLVK	48.6	1FEW/1G73/4TX5/6JX6	69.77/45.34/37.01/42.27
Q16836	Hydroxyacyl-coenzyme A dehydrogenase, mitochondrial	single_o_247	H	5	FAAEHTIFASNTSSLQITSIANATTR	72.83	1F0Y/1F12/1F14/1F17/1IL0/1LSJ/1M75/3RQS	75.06/71.4/70.78/70.78/79.78/73.49/77.72/63.6
P27816	Microtubule-associated protein 4	single_o_247	H	9	VGSLDNVGHLPAGGAVK	146.11	AF-P27816	146.11
Q9P0J1	[Pyruvate dehydrogenase [acetyl-transferring]]-phosphatase 1, mitochondrial	single_o_247	H	7	FIPPNYHTPPYLTAEPEVTYHR	126.36	AF-Q9P0J1	126.36
Q14061	Cytochrome c oxidase copper chaperone	single_o_247	H	4	GEEHCGHLIEAHK	112.95	2LGQ/2RN9/2RNB	128.78/103.84/106.23
Q9NX18	Succinate dehydrogenase assembly factor 2, mitochondrial	single_o_247	H	5	EHLQHMTEK	138.44	6VAX	138.44
P31327	Carbamoyl-phosphate synthase [ammonia], mitochondrial	single_o_247	H	5	VSQEHPVVLTK	N/A	N/A	N/A
O60313	Dynamin-like 120 kDa protein, mitochondrial	single_o_247	H	4	VIQHNALEDR	N/A	N/A	N/A
Q9Y2S7	Polymerase delta-interacting protein 2	single_o_247	H	2	THTYYQVLIDAR	49.18	6Z9C/6ZLX	55.04/43.32
P10109	Adrenodoxin, mitochondrial	single_o_247	H	4	ITVHFINR	36.47	3P1M/7M8I	31.47/41.46
Q5QNW6	Histone H2B type 2-F	single_o_247	H	3	QVHPDTGISSK	26.84	6MUO/6MUP	23.72/29.97
Q15118	[Pyruvate dehydrogenase (acetyl-transferring)] kinase isozyme 1, mitochondrial	single_o_247	H	5	ATMEHHANR	67.7	2Q8F/2Q8G/2Q8H	66.12/68.09/68.88
Q14247	Src substrate cortactin	single_o_247	H	4	LAKHESQQDYSK	N/A	N/A	N/A
A8MXZ3	Keratin-associated protein 9-1	single_o_229	H	3	MTHCCSPCCQPTCCR	150.68	AF-A8MXZ3	150.68
O95831	Apoptosis-inducing factor 1, mitochondrial	single_o_247	H	4	APSHVPFLLIGGGTAAFAAAR	76.1	1M6I/4BUR/4BV6/4FDC/4LII/5FMH/5FS6/5FS7/5FS8/5FS9/5KVH	71.21/89.45/72.62/74.69/70.65/69.93/79.22/79.32/71.11/77.27/81.6
P82932	28S ribosomal protein S6, mitochondrial	single_o_247	H	4	ISAHSQQHNR	91.71	3J9M/6NU2/6NU3/6RW4/6RW5/6VLZ/6VMI/6ZM5/6ZM6/6ZS9/6ZSA/6ZSB/6ZSC/6ZSD/6ZSE/6ZSG/7A5F/7A5G/7A5I/7A5K/7L08/7OG4	91.65/127.57/70.84/73.97/77.55/86.75/83.96/72.8/71.94/105.19/100.84/96.22/98.35/88.07/105.81/104.27/81.61/78.6/101.0/97.91/102.04/100.77
O43615	Mitochondrial import inner membrane translocase subunit TIM44	single_o_229	H	7	ALGLQFHSR	85.82	2CW9	85.82
Q7L0Y3	tRNA methyltransferase 10 homolog C	single_o_229	H	6	IDGALHR	30.22	5NFJ/7ONU	35.96/24.47
Q08257	Quinone oxidoreductase	single_o_247	H	4	ALIHSACVK	78	1YB5	78
P32322	Pyrroline-5-carboxylate reductase 1, mitochondrial	single_o_247	H	11	EGATVYATGTHAQVEDGR	69.07	2GER/2GR9/2GRA/2IZZ/5UAT/5UAU/5UAV/5UAW/5UAX/6XOZ/6XP0/6XP1/6XP2/6XP3	71.71/75.42/68.46/68.32/68.01/68.68/67.75/65.73/69.71/72.63/72.79/64.0/66.4/67.36
P32322	Pyrroline-5-carboxylate reductase 1, mitochondrial	single_o_229	H	14	LDSPAGTALSPSGHTK	N/A	N/A	N/A
Q96ND0	Protein FAM210A	single_o_247	H	2	SHGYMSTPPPVK	96.88	AF-Q96ND0	96.88
P54886	Delta-1-pyrroline-5-carboxylate synthase	single_o_229	H	4	VSGHVITDIVEGK	N/A	N/A	N/A
Q86TX2	Acyl-coenzyme A thioesterase 1	single_o_229	H	7	GALFQAHAR	74.14	AF-Q86TX2	74.14
P42765	3-ketoacyl-CoA thiolase, mitochondrial	single_o_247	H	8	QTMQVDEHARPQTTLEQLQK	39.83	4C2J/4C2K	49.06/30.59
Q9H2U2	Inorganic pyrophosphatase 2, mitochondrial	single_o_247	H	5	NVTGHYISPFHDIPLK	68.36	AF-Q9H2U2	68.36
P42704	Leucine-rich PPR motif-containing protein, mitochondrial	single_o_247	H	5	ALYEHLTAK	85.29	AF-P42704	85.29
P42704	Leucine-rich PPR motif-containing protein, mitochondrial	single_o_247	H	3	DAHLLVESK	101.86	AF-P42704	101.86
P42704	Leucine-rich PPR motif-containing protein, mitochondrial	single_o_247	H	9	DTTALSFFHMLNGAALR	114.58	AF-P42704	114.58
P42704	Leucine-rich PPR motif-containing protein, mitochondrial	single_o_247	H	9	LGAVYDVSHYNALLK	7.04	AF-P42704	7.04
P42704	Leucine-rich PPR motif-containing protein, mitochondrial	single_o_247	H	8	SGGLGGSHALLLLR	23.86	AF-P42704	23.86
O60506	Heterogeneous nuclear ribonucleoprotein Q	single_o_247	H	6	DSDLSHVQNK	179.46	2MXT/2NBB	184.15/174.77
Q9NPE2	Neugrin	single_o_247	H	4	DPNHSTALK	152.95	AF-Q9NPE2	152.95
Q9NX20	39S ribosomal protein L16, mitochondrial	single_o_247	H	5	GAIDHYVTPVK	56.55	3IY9/3J7Y/5OOL/5OOM/7OI6/7OI7/7OI8/7OI9/7OIA/7OIB/7OIE/7QH6/7QH7/3J9M/6I9R/6NU2/6NU3/6VLZ/6VMI/6ZM5/6ZM6/6ZS9/6ZSA/6ZSB/6ZSC/6ZSD/6ZSE/6ZSG/7A5F/7A5G/7A5H/7A5I/7A5J/7A5K/7L08/7L20/7O9K/7O9M/7ODR/7ODS/7ODT/7OF2/7OF3/7OF4/7OF5/7OF6/7OF7/7OG4/7OIC/7OID/7PD3	48.16/40.48/37.51/42.03/67.13/43.06/45.1/51.61/44.21/43.48/48.41/45.1/29.01/39.76/33.42/41.46/39.41/47.44/47.16/48.22/47.33/98.46/101.03/88.76/102.48/94.38/94.83/97.41/90.32/87.78/33.24/37.97/34.53/89.59/45.34/60.93/31.03/40.05/26.7/91.03/82.48/50.52/27.57/51.81/57.62/51.3/54.3/97.38/46.64/39.86/49.16
Q9HCC0	Methylcrotonoyl-CoA carboxylase beta chain, mitochondrial	single_o_229	H	7	ALVNQLHER	84.63	AF-Q9HCC0	84.63
P53007	Tricarboxylate transport protein, mitochondrial	single_o_247	H	3	FIHDQTSPNPK	39.58	AF-P53007	39.58
O14521	Succinate dehydrogenase [ubiquinone] cytochrome b small subunit, mitochondrial	single_o_247	H	5	AASLHWTSER	73.84	AF-O14521	73.84
Q9BV79	Enoyl-[acyl-carrier-protein] reductase, mitochondrial	single_o_247	H	6	ALVYGHHGDPAK	124.46	1ZSY/2VCY/7AYB/7AYC	135.61/141.8/116.68/103.77
P22695	Cytochrome b-c1 complex subunit 2, mitochondrial	single_o_247	H	10	AVAFQNPQTHVIENLHAAAYR	60.34	5XTE/5XTH/5XTI	60.0/60.04/60.97
Q6UB35	Monofunctional C1-tetrahydrofolate synthase, mitochondrial	single_o_247	H	11	AGAFDAVPCYHWSVGGK	N/A	N/A	N/A
Q96ER9	Mitochondrial potassium channel	single_o_247	H	4	ALGHSIQQR	115.21	AF-Q96ER9	115.21
P49748	Very long-chain specific acyl-CoA dehydrogenase, mitochondrial	single_o_247	H	6	SLSEGHPTAQHEK	75.4	2UXW/3B96	62.97/87.82
Q00059	Transcription factor A, mitochondrial	single_o_229	H	6	ELYIQHAK	78.4	3FGH/3TMM/3TQ6/4NNU/4NOD/6ERP/6ERQ/6HB4/6HC3/7LBW/7LBX	95.63/83.84/87.2/97.0/78.72/50.72/55.26/72.46/78.34/73.66/89.52
Q9NYK5	39S ribosomal protein L39, mitochondrial	single_o_229	H	3	DAHALIYK	69.49	3J7Y/5OOL/5OOM/7OF0/7OI6/7OI7/7OI8/7OI9/7OIA/7OIB/7OIE/7QH6/7QH7/3J9M/6I9R/6NU2/6NU3/6VLZ/6VMI/6ZM5/6ZM6/6ZS9/6ZSA/6ZSB/6ZSC/6ZSD/6ZSE/6ZSG/7A5F/7A5G/7A5H/7A5I/7A5J/7A5K/7L08/7L20/7O9K/7O9M/7ODR/7ODS/7ODT/7OF2/7OF3/7OF4/7OF5/7OF6/7OF7/7OG4/7OIC/7OID/7PD3	77.14/70.6/68.24/71.92/59.44/74.82/66.38/73.97/68.14/67.12/56.15/59.6/65.68/56.38/48.78/65.04/59.08/65.14/65.01/55.11/54.22/105.36/105.72/106.18/106.32/103.2/106.72/107.33/101.32/103.99/41.02/47.86/43.88/100.55/59.1/71.44/47.83/54.27/51.71/87.54/85.06/50.56/50.42/50.12/49.77/49.29/47.93/102.8/51.96/54.64/52.17
Q6YN16	Hydroxysteroid dehydrogenase-like protein 2	single_o_247	H	4	TAIHTAAMDMLGGPGIESQCR	61.32	3KVO	61.32
P06576	ATP synthase subunit beta, mitochondrial	single_o_247	H	7	EGNDLYHEMIESGVINLK	91.6	AF-P06576	91.6
P06576	ATP synthase subunit beta, mitochondrial	single_o_247	H	8	LVLEVAQHLGESTVR	79.85	AF-P06576	79.85
Q9P0J0	NADH dehydrogenase [ubiquinone] 1 alpha subcomplex subunit 13	single_o_229	H	7	VGESVFHTTR	114.99	5XTC/5XTD/5XTH/5XTI	114.84/114.87/114.89/115.34
Q02218	2-oxoglutarate dehydrogenase, mitochondrial	single_o_229	H	8	GSLAAVAHAQSLVEAQPNVDK	N/A	N/A	N/A
Q9UFN0	Protein NipSnap homolog 3A	single_o_247	H	6	LVGVFHTEYGALNR	37.06	AF-Q9UFN0	37.06
P51553	Isocitrate dehydrogenase [NAD] subunit gamma, mitochondrial	single_o_247	H	2	LHSYATSIR	90.58	5GRE/5GRF/5GRH/5GRI/5GRL/5YVT/6L57/6L59/7CE3	84.56/92.24/99.82/95.5/91.9/80.61/96.22/80.91/93.46
Q9NX63	MICOS complex subunit MIC19	single_o_247	H	5	RYESHPVCADLQAK	142.3	AF-Q9NX63	142.3
P61254	60S ribosomal protein L26	single_o_247	H	7	ANGTTVHVGIHPSK	65.47	4UG0/4V6X/5AJ0/5LKS/5T2C/6IP5/6IP6/6IP8/6LQM/6LSR/6LSS/6LU8/6OLE/6OLF/6OLG/6OLI/6OLZ/6OM0/6OM7/6QZP/6SXO/6XA1/6Y0G/6Y2L/6Y57/6Y6X/6Z6L/6Z6M/6Z6N/6ZM7/6ZME/6ZMI/6ZMO/7BHP	78.39/52.25/72.44/57.7/64.98/72.21/61.94/56.97/65.69/59.12/55.39/60.04/62.44/68.56/68.13/66.77/73.63/64.22/63.95/62.89/56.16/66.81/71.52/70.73/59.63/61.37/64.12/74.89/73.31/73.93/61.21/64.71/70.89/69.07
P12004	Proliferating cell nuclear antigen	single_o_247	H	4	DLSHIGDAVVISCAK	83.38	1AXC/1U76/1U7B/1UL1/1VYJ/1VYM/1W60/2ZVK/2ZVL/2ZVM/3JA9/3P87/3TBL/3VKX/3WGW/4D2G/4RJF/4ZTD/5E0T/5E0U/5E0V/5IY4/5MAV/5MLO/5MLW/5MOM/5YCO/5YD8/6CBI/6EHT/6FCM/6FCN/6GIS/6GWS/6HVO/6K3A/6QC0/6QCG/6S1M/6S1N/6S1O/6TNY/6TNZ/6VVO/7EFA/7KQ0/7KQ1/7M5L/7M5M/7M5N/7NV0/7NV1	57.97/47.39/117.04/93.6/78.02/63.94/134.5/82.23/78.78/86.04/63.8/66.58/69.51/132.32/114.24/40.66/129.92/49.76/65.19/127.03/134.34/70.79/81.39/90.99/79.99/64.08/95.38/74.9/76.05/69.42/69.54/79.36/83.27/18.37/80.4/57.64/77.3/55.99/47.29/74.88/75.18/75.51/75.24/66.8/134.48/127.81/71.53/141.3/120.34/123.3/71.61/73.03
P31930	Cytochrome b-c1 complex subunit 1, mitochondrial	single_o_247	H	10	ADLTEYLSTHYK	17.62	5XTE/5XTH/5XTI	20.48/20.46/11.92
P48047	ATP synthase subunit O, mitochondrial	single_o_247	H	18	LSNTQGVVSAFSTMMSVHR	95.8	AF-P48047	95.8
P12532	Creatine kinase U-type, mitochondrial	single_o_229	H	7	IPTPVIHTK	121	1QK1	121
P12532	Creatine kinase U-type, mitochondrial	single_o_229	H	21	TTPTGWTLDQCIQTGVDNPGHPFIK	88.6	1QK1	88.6
P82912	28S ribosomal protein S11, mitochondrial	single_o_229	H	9	VEQNAAPSHTK	N/A	N/A	N/A
Q5JSJ4	Integrator complex subunit 6-like	single_o_229	H	5	INSHHLHNNISHINSR	95.52	AF-Q5JSJ4	95.52
Q5JSJ4	Integrator complex subunit 6-like	single_o_229	H	7	INSHHLHNNISHINSR	152.8	AF-Q5JSJ4	152.8
Q5JSJ4	Integrator complex subunit 6-like	single_o_229	H	12	INSHHLHNNISHINSR	151.78	AF-Q5JSJ4	151.78
Q5JSJ4	Integrator complex subunit 6-like	single_o_247	H	4	INSHHLHNNISHINSR	123.11	AF-Q5JSJ4	123.11
P07954	Fumarate hydratase, mitochondrial	single_o_229	H	3	TAHKNGSTLK	127.22	3E04/5D6B/5UPP/6EBT/6V8F/6VBE/7LUB	83.96/138.29/137.62/134.55/132.02/131.04/133.08
P25325	3-mercaptopyruvate sulfurtransferase	single_o_247	H	8	LGVGAATHVVIYDASDQGLYSAPR	41.22	3OLH/4JGT	44.37/38.08
Q9BX68	Histidine triad nucleotide-binding protein 2, mitochondrial	single_o_229	H	9	DVAPQAPVHFLVIPK	6.26	4INC/4INI/5KM5/5KM8/5KM9/6YI0/6YPR/6YPX/6YQD/6YVP	5.85/4.72/7.3/5.68/5.84/4.47/9.99/4.99/5.85/7.9
Q5JRX3	Presequence protease, mitochondrial	single_o_247	H	5	IFSQHLQNR	54.66	4L3T/4NGE/4RPU/6XOS/6XOT/6XOU/6XOV/6XOW	61.35/58.03/64.06/55.8/52.21/52.59/52.27/41.0
Q5JRX3	Presequence protease, mitochondrial	single_o_229	H	3	STHGLAILGPENPK	40.2	4L3T/4NGE/4RPU/6XOS/6XOT/6XOU/6XOV/6XOW	27.62/32.56/30.02/40.33/50.31/32.25/53.19/55.31
P07203	Glutathione peroxidase 1	single_o_229	H	14	GLVVLGFPCNQFGHQENAK	49.88	2F8A	49.88
Q9Y2B0	Protein canopy homolog 2	single_o_247	H	5	SQDLHCGACR	54.82	AF-Q9Y2B0	54.82
O00746	Nucleoside diphosphate kinase, mitochondrial	single_o_247	H	5	AMIGHTDSAEAAPGTIR	93.96	1EHW	93.96
Q14157	Ubiquitin-associated protein 2-like	single_o_247	H	8	NPSDSAVHSPFTK	187.59	AF-Q14157	187.59
Q99798	Aconitate hydratase, mitochondrial	single_o_229	H	5	QALAHGLK	52.85	AF-Q99798	52.85
P00846	ATP synthase subunit a	single_o_247	H	6	QMMTMHNTK	21.7	AF-P00846	21.7
Q9P2J9	[Pyruvate dehydrogenase [acetyl-transferring]]-phosphatase 2, mitochondrial	single_o_247	H	5	ASGLHEADQNAATR	84.33	AF-Q9P2J9	84.33
Q15031	Probable leucine--tRNA ligase, mitochondrial	single_o_247	H	2	VHGQATGEK	153.19	AF-Q15031	153.19
Q9H9P8	L-2-hydroxyglutarate dehydrogenase, mitochondrial	single_o_247	H	9	GLMAIDCPHTGIVDYR	75.92	AF-Q9H9P8	75.92
Q9H6K4	Optic atrophy 3 protein	single_o_247	H	4	SASHAVPASK	168.61	AF-Q9H6K4	168.61
Q96HJ9	Protein FMC1 homolog	single_o_247	H	3	LPHQPGGK	174.09	AF-Q96HJ9	174.09
O60879	Protein diaphanous homolog 2	single_o_247	H	5	LSTMHNNMMK	18.13	AF-O60879	18.13
Q9BRQ6	MICOS complex subunit MIC25	single_o_247	H	3	APHKESTLPR	166.93	AF-Q9BRQ6	166.93
Q9BRQ6	MICOS complex subunit MIC25	single_o_247	H	6	RYEQEHAAIQDK	85.23	AF-Q9BRQ6	85.23
P68363	Tubulin alpha-1B chain	single_o_247	H	4	QIFHPEQLITGK	N/A	N/A	N/A
Q9BQE3	Tubulin alpha-1C chain	single_o_247	H	4	QIFHPEQLITGK	N/A	N/A	N/A
P09429	High mobility group protein B1	single_o_247	H	3	GEHPGLSIGDVAK	92.02	2YRQ/6CG0/6CIJ/6CIK/6CIM/6OEM/6OEN/6OEO	90.64/136.97/111.19/106.57/106.73/50.86/54.67/78.54
P13861	cAMP-dependent protein kinase type II-alpha regulatory subunit	single_o_247	H	5	QSLGHPPPEPGPDR	N/A	N/A	N/A
P22695	Cytochrome b-c1 complex subunit 2, mitochondrial	single_o_247	H	7	GSNTTSHLHQAVAK	51.6	5XTE/5XTH/5XTI	51.72/51.72/51.37
P82663	28S ribosomal protein S25, mitochondrial	single_o_247	H	4	QLSHPANFGPR	31.01	3J9M/6NU2/6NU3/6RW4/6RW5/6VLZ/6VMI/6ZM5/6ZM6/6ZS9/6ZSA/6ZSB/6ZSC/6ZSD/6ZSE/6ZSG/7A5F/7A5G/7A5I/7A5K/7L08/7OG4	37.73/32.34/66.21/19.15/18.83/27.14/40.15/22.66/21.98/37.09/37.45/37.81/27.92/31.29/41.36/39.95/11.98/19.94/24.17/28.82/24.84/33.32
P38646	Stress-70 protein, mitochondrial	single_o_229	H	11	ASNGDAWVEAHGK	106.99	4KBO/6NHK/6P2U/6PMT	113.08/114.2/97.18/103.49
P53597	Succinate--CoA ligase [ADP/GDP-forming] subunit alpha, mitochondrial	single_o_229	H	2	QHLYVDK	47.38	6G4Q/6WCV	48.88/45.88
Q16891	MICOS complex subunit MIC60	single_o_247	H	6	VVSQYHELVVQAR	47.97	AF-Q16891	47.97
Q12931	Heat shock protein 75 kDa, mitochondrial	single_o_247	H	4	LDTHPAMVTVLEMGAAR	31.77	6XG6/7KCK/7KCL/7KCM/7KLU/7KLV	46.41/42.4/22.44/24.23/31.2/23.92
Q96C01	Protein FAM136A	single_o_247	H	7	CVDDHMHLIPTMTK	139.08	AF-Q96C01	139.08
Q16740	ATP-dependent Clp protease proteolytic subunit, mitochondrial	single_o_247	H	4	IMIHQPSGGAR	39.81	1TG6/6BBA/6DL7	48.64/36.01/34.78
P07954	Fumarate hydratase, mitochondrial	single_o_229	H	2	LHDALDAK	33.37	3E04/5D6B/5UPP/6EBT/6V8F/6VBE/7LUB	33.79/35.29/33.79/32.42/34.17/31.85/32.27
Q99714	3-hydroxyacyl-CoA dehydrogenase type-2	single_o_247	H	4	GQTHTLEDFQR	11.36	1U7T/2O23/7ONU	2.68/28.16/3.23
P45954	Short/branched chain specific acyl-CoA dehydrogenase, mitochondrial	single_o_247	H	6	DTPGLHIGKPENK	102.04	2JIF	102.04
O14561	Acyl carrier protein, mitochondrial	single_o_229	H	6	LSVNSHFMK	50.25	2DNW/5OOL/5OOM/5XTB/5XTC/5XTD/6ODD/7OF0/7OI6/7OI7/7OI8/7OI9/7OIE/7QH6/7QH7/5XTH/5XTI/7A5H/7A5J/7O9K/7O9M/7ODR/7ODS/7ODT/7OF2/7OF3/7OF5/7OF7/7OIC/7OID/7PD3	46.23/47.69/32.3/31.24/58.4/44.66/44.28/63.52/26.4/42.25/43.69/41.57/34.28/52.78/59.33/44.72/44.6/72.19/48.22/67.85/75.75/43.73/39.25/48.07/75.3/62.74/62.54/66.2/38.91/36.41/62.58
Q9H1K1	Iron-sulfur cluster assembly enzyme ISCU, mitochondrial	single_o_247	H	4	VVDHYENPR	10.64	5WKP/5WLW/6NZU/6UXE/6W1D/6WI2/6WIH/7RTK	12.94/15.68/11.94/9.19/9.51/8.26/9.1/8.47
P0DMV9	Heat shock 70 kDa protein 1B	single_o_247	H	4	AQIHDLVLVGGSTR	N/A	N/A	N/A
P50213	Isocitrate dehydrogenase [NAD] subunit alpha, mitochondrial	single_o_247	H	7	TPIAAGHPSMNLLLR	40.8	6KDE/6KDF/6KDY/6KE3/7CE3	28.87/32.63/38.35/30.38/73.75
Q96C01	Protein FAM136A	single_o_247	H	4	CTMHCNDK	96.79	AF-Q96C01	96.79
Q6IS14	Eukaryotic translation initiation factor 5A-1-like	single_o_247	H	10	KYEDICPSTHNMDVPNIK	102.09	AF-Q6IS14	102.09
Q9Y5J7	Mitochondrial import inner membrane translocase subunit Tim9	single_o_247	H	5	FQEYHIQQNEALAAK	62.62	2BSK/7CGP	106.24/19.01
P27144	Adenylate kinase 4, mitochondrial	single_o_247	H	4	GVLHQFSGTETNK	63.49	2AR7/2BBW/3NDP	67.66/62.36/60.46
Q9NQ50	39S ribosomal protein L40, mitochondrial	single_o_247	H	4	EGPHYTPPIPNYQPPEGR	58.53	5OOL/5OOM/7OF0/7OI7/7OI8/7OI9/7OIA/7OIB/7OIE/3J9M/6I9R/6NU2/6NU3/6VLZ/6VMI/6ZM5/6ZM6/6ZS9/6ZSA/6ZSB/6ZSC/6ZSD/6ZSE/6ZSG/7A5F/7A5G/7A5H/7A5I/7A5J/7A5K/7L08/7L20/7O9K/7O9M/7ODR/7ODS/7ODT/7OF2/7OF3/7OF4/7OF5/7OF6/7OF7/7OG4/7OIC/7OID/7PD3	32.26/36.47/28.35/42.1/24.8/39.96/26.43/29.08/34.84/35.72/21.09/44.2/37.08/40.8/40.49/33.98/33.11/133.31/131.52/133.29/138.46/134.59/131.73/133.89/131.3/132.93/12.53/20.98/21.24/131.83/34.58/63.97/31.03/40.05/26.7/91.03/91.51/26.4/27.57/27.91/27.5/25.79/24.59/132.16/46.76/37.59/27.56
P13995	Bifunctional methylenetetrahydrofolate dehydrogenase/cyclohydrolase, mitochondrial	single_o_247	H	2	VHDPVTAKPK	120.97	6S4F	120.97
Q6UB35	Monofunctional C1-tetrahydrofolate synthase, mitochondrial	single_o_247	H	4	GDAHECFVSPVAK	144.32	AF-Q6UB35	144.32
O75208	Ubiquinone biosynthesis protein COQ9, mitochondrial	single_o_247	H	9	VNDAMNMGHTAK	124.89	6AWL	124.89
Q12931	Heat shock protein 75 kDa, mitochondrial	single_o_247	H	6	YVAQAHDKPR	166.77	4Z1F/4Z1G/4Z1H/4Z1I/5HPH/5Y3N/5Y3O/6XG6/7C05/7C7C/7KCK/7KCL/7KCM/7KLU/7KLV	170.08/172.68/177.15/175.79/176.24/177.79/171.89/169.62/175.57/165.54/165.52/169.0/132.54/132.08/170.08
P49411	Elongation factor Tu, mitochondrial	single_o_247	H	8	GITINAAHVEYSTAAR	77.44	7A5G/7O9K	70.92/83.95
O94925	Glutaminase kidney isoform, mitochondrial	single_o_247	H	4	GSTHPQPGVSPPAAPAAPGPK	N/A	N/A	N/A
P30048	Thioredoxin-dependent peroxide reductase, mitochondrial	single_o_247	H	8	AFQYVETHGEVCPANWTPDSPTIKPSPAASK	94.83	5JCG/5UCX	98.5/91.16
P09622	Dihydrolipoyl dehydrogenase, mitochondrial	single_o_247	H	3	VVHVNGYGK	65.67	1ZMC/1ZMD/1ZY8/2F5Z/3RNM/5J5Z/5NHG/6HG8/6I4P/6I4Q/6I4R/6I4S/6I4T/6I4U/6I4Z	82.57/83.45/80.01/80.21/83.85/53.62/80.14/53.06/51.92/53.47/53.8/51.96/48.0/51.78/77.28
P26583	High mobility group protein B2	single_o_247	H	3	SEHPGLSIGDTAK	74.58	AF-P26583	74.58
Q9BXW7	Haloacid dehalogenase-like hydrolase domain-containing 5	single_o_247	H	3	ATHDGAPELGAGGTR	150.41	AF-Q9BXW7	150.41
P54886	Delta-1-pyrroline-5-carboxylate synthase	single_o_247	H	4	QALHSGQNQLK	N/A	N/A	N/A
P42765	3-ketoacyl-CoA thiolase, mitochondrial	single_o_247	H	12	TNVNGGAIALGHPLGGSGSR	22.03	4C2J/4C2K	31.26/12.8
P48735	Isocitrate dehydrogenase [NADP], mitochondrial	single_o_247	H	8	TIEAEAAHGTVTR	21.58	4JA8/5I95/5I96/5SVN/5SVO/6ADI/6VFZ	19.96/19.55/22.62/26.14/21.56/20.6/20.6
P40926	Malate dehydrogenase, mitochondrial	single_o_247	H	2	KHGVYNPNK	66.32	2DFD/4WLE/4WLF/4WLN/4WLO/4WLU/4WLV	74.87/64.47/60.37/67.26/66.9/62.15/68.19
Q99798	Aconitate hydratase, mitochondrial	single_o_247	H	6	DSSGQHVDVSPTSQR	134.46	AF-Q99798	134.46
Q9NR28	Diablo homolog, mitochondrial	single_o_247	H	7	LQVEEVHQLSR	41.09	1FEW/1G73/4TX5/6JX6	44.43/35.68/47.92/36.32
P30405	Peptidyl-prolyl cis-trans isomerase F, mitochondrial	single_o_247	H	15	VIPSFMCQAGDFTNHNGTGGK	93.1	2BIT/2BIU/2Z6W/3QYU/3R49/3R4G/3R54/3R56/3R57/3R59/3RCF/3RCG/3RCI/3RCK/3RCL/3RD9/3RDA/3RDB/3RDC/4J58/4J59/4J5A/4J5B/4J5C/4J5D/4J5E/4O8H/4O8I/4XNC/4ZSC/4ZSD/5A0E/5CBT/5CBU/5CBV/5CBW/5CCN/5CCQ/5CCR/5CCS/6R8L/6R8O/6R8W/6R9S/6R9U/6R9X/6RA1/6Y3E/6YBM/7OGI	89.75/86.11/105.29/92.66/93.29/93.49/88.36/90.56/89.16/88.83/93.98/87.21/90.6/90.61/89.76/88.48/90.81/89.13/101.79/110.47/110.69/104.8/95.44/107.53/96.99/96.21/88.7/94.0/99.66/98.92/94.76/102.06/88.78/86.29/87.69/85.4/84.83/91.57/91.26/99.94/94.29/92.0/89.92/92.14/90.0/94.99/96.2/92.01/69.18/88.45
P54819	Adenylate kinase 2, mitochondrial	single_o_247	H	5	LQAYHTQTTPLIEYYR	59.55	2C9Y	59.55
Q99798	Aconitate hydratase, mitochondrial	single_o_229	H	2	EHAALEPR	N/A	N/A	N/A
P29692	Elongation factor 1-delta	single_o_247	H	8	ATAPQTQHVSPMR	N/A	N/A	N/A
P21333	Filamin-A	single_o_247	H	7	ATCAPQHGAPGPGPADASK	N/A	N/A	N/A
O43819	Protein SCO2 homolog, mitochondrial	single_o_229	H	7	QVAQASHSYR	144.39	2RLI	144.39
P07437	Tubulin beta chain	single_o_247	H	11	LTTPTYGDLNHLVSATMSGVTTCLR	91.04	5N5N/6I2I/6QUS/6QUY/6QVE/6QVJ	99.91/80.07/93.91/87.67/92.65/92.02
P68371	Tubulin beta-4B chain	single_o_247	H	11	LTTPTYGDLNHLVSATMSGVTTCLR	96.69	AF-P68371	96.69
P31948	Stress-induced-phosphoprotein 1	single_o_247	H	4	LDPHNHVLYSNR	138.01	1ELW	138.01
P13804	Electron transfer flavoprotein subunit alpha, mitochondrial	single_o_229	H	6	VLVAQHDVYK	66.68	1EFV/1T9G/2A1T/2A1U	100.5/68.37/69.9/27.94
Q96C01	Protein FAM136A	single_o_229	H	3	QVHQCIER	116.3	AF-Q96C01	116.3
P51970	NADH dehydrogenase [ubiquinone] 1 alpha subcomplex subunit 8	single_o_247	H	4	AAAHHYGAQCDKPNK	9.03	5XTC/5XTD/5XTH/5XTI	9.18/9.17/9.17/8.6
P30048	Thioredoxin-dependent peroxide reductase, mitochondrial	single_o_229	H	7	KNGGLGHMNIALLSDLTK	127.19	5JCG/5UCX	131.11/123.27
Q96C01	Protein FAM136A	single_o_247	H	2	CHVPLAQAQALVTSELEK	75.27	AF-Q96C01	75.27
Q96EX1	Small integral membrane protein 12	single_o_247	H	2	DHTQVVSLK	98.63	AF-Q96EX1	98.63
P31930	Cytochrome b-c1 complex subunit 1, mitochondrial	single_o_229	H	2	EHTAYYIK	21.55	5XTE/5XTH/5XTI	21.53/21.51/21.62
Q92597	Protein NDRG1	single_o_229	H	2	SHTSEGTR	N/A	N/A	N/A
Q92597	Protein NDRG1	single_o_229	H	2	SHTSEGTR	N/A	N/A	N/A
P40926	Malate dehydrogenase, mitochondrial	single_o_229	H	1	HGVYNPNK	66.32	2DFD/4WLE/4WLF/4WLN/4WLO/4WLU/4WLV	74.87/64.47/60.37/67.26/66.9/62.15/68.19
Q8N183	NADH dehydrogenase [ubiquinone] 1 alpha subcomplex assembly factor 2	single_o_247	H	2	EHVGTDQFGNK	104.01	AF-Q8N183	104.01
P36542	ATP synthase subunit gamma, mitochondrial	single_o_247	H	2	THSDQFLVAFK	33.37	AF-P36542	33.37
P33316	Deoxyuridine 5'-triphosphate nucleotidohydrolase, mitochondrial	single_o_247	H	4	LSEHATAPTR	74.27	1Q5H/1Q5U/2HQU/3ARA/3ARN/3EHW/5H4J	60.64/62.04/82.5/92.71/89.45/66.71/65.82
P06576	ATP synthase subunit beta, mitochondrial	single_o_247	H	15	FLSQPFQVAEVFTGHMGK	91.95	AF-P06576	91.95
P13804	Electron transfer flavoprotein subunit alpha, mitochondrial	single_o_247	H	10	LLYDLADQLHAAVGASR	123.5	1EFV/1T9G/2A1T/2A1U	153.83/68.37/122.04/149.74
P13073	Cytochrome c oxidase subunit 4 isoform 1, mitochondrial	single_o_247	H	2	DHPLPEVAHVK	38	5Z62	38
P06576	ATP synthase subunit beta, mitochondrial	single_o_229	H	2	AHGGYSVFAGVGER	71.29	AF-P06576	71.29
P24752	Acetyl-CoA acetyltransferase, mitochondrial	single_o_247	H	2	IHMGSCAENTAK	48.61	2F2S/2IB7/2IB8/2IB9/2IBU/2IBW/2IBY	50.14/48.5/48.08/48.65/47.6/49.28/48.02
P78540	Arginase-2, mitochondrial	single_o_247	H	4	GVEHGPAAIR	74.62	1PQ3/4HZE/4I06/4IE2/4IE3/4IXU/4IXV/6Q37/6Q39/6SS2/6SS4/6SS6	82.53/84.08/83.78/86.92/86.92/84.73/87.71/84.19/85.01/9.97/36.55/83.04
P10809	60 kDa heat shock protein, mitochondrial	single_o_229	H	17	ISSIQSIVPALEIANAHR	81.33	4PJ1/6MRC/6MRD/7AZP/7L7S/6HT7	87.33/86.24/75.33/78.42/73.63/87.06
P31930	Cytochrome b-c1 complex subunit 1, mitochondrial	single_o_247	H	8	EVESMGAHLNAYSTR	40.42	5XTE/5XTH/5XTI	40.48/40.61/40.16
P40926	Malate dehydrogenase, mitochondrial	single_o_229	H	8	LTLYDIAHTPGVAADLSHIETK	108.08	2DFD/4WLE/4WLF/4WLN/4WLO/4WLU/4WLV	108.76/107.82/105.86/105.38/112.5/106.72/109.51
P40926	Malate dehydrogenase, mitochondrial	single_o_247	H	8	LTLYDIAHTPGVAADLSHIETK	108.08	2DFD/4WLE/4WLF/4WLN/4WLO/4WLU/4WLV	108.76/107.82/105.86/105.38/112.5/106.72/109.51
P10176	Cytochrome c oxidase subunit 8A, mitochondrial	single_o_229	H	2	IHSLPPEGK	101.82	5Z62	101.82
P10176	Cytochrome c oxidase subunit 8A, mitochondrial	single_o_247	H	2	IHSLPPEGK	101.82	5Z62	101.82
Q92947	Glutaryl-CoA dehydrogenase, mitochondrial	single_o_229	H	2	AHYNSSNK	84.43	1SIQ/1SIR/2R0M/2R0N	83.57/80.84/84.95/88.35
Q92947	Glutaryl-CoA dehydrogenase, mitochondrial	single_o_247	H	2	AHYNSSNK	84.43	1SIQ/1SIR/2R0M/2R0N	83.57/80.84/84.95/88.35
P15954	Cytochrome c oxidase subunit 7C, mitochondrial	single_o_229	H	2	SHYEEGPGK	171.33	5Z62	171.33
P15954	Cytochrome c oxidase subunit 7C, mitochondrial	single_o_247	H	2	SHYEEGPGK	171.33	5Z62	171.33
P02545	Prelamin-A/C	single_o_229	H	4	ASSHSSQTQGGGSVTK	N/A	N/A	N/A
P02545	Prelamin-A/C	single_o_247	H	4	ASSHSSQTQGGGSVTK	N/A	N/A	N/A
P07954	Fumarate hydratase, mitochondrial	single_o_229	H	2	THTQDAVPLTLGQEFSGYVQQVK	77.54	3E04/5D6B/5UPP/6EBT/6V8F/6VBE/7LUB	4.1/172.85/70.77/75.84/73.3/72.56/73.38
P07954	Fumarate hydratase, mitochondrial	single_o_247	H	2	THTQDAVPLTLGQEFSGYVQQVK	77.54	3E04/5D6B/5UPP/6EBT/6V8F/6VBE/7LUB	4.1/172.85/70.77/75.84/73.3/72.56/73.38
Q9BQ52	Zinc phosphodiesterase ELAC protein 2	single_o_229	H	2	AHTEEPQAK	187.93	AF-Q9BQ52	187.93
Q9BQ52	Zinc phosphodiesterase ELAC protein 2	single_o_247	H	2	AHTEEPQAK	187.93	AF-Q9BQ52	187.93
P31930	Cytochrome b-c1 complex subunit 1, mitochondrial	single_o_229	H	8	EVESMGAHLNAYSTR	40.42	5XTE/5XTH/5XTI	40.48/40.61/40.16
P38646	Stress-70 protein, mitochondrial	single_o_229	H	9	ETAENYLGHTAK	107.3	4KBO/6NHK/6P2U/6PMT	105.68/125.26/102.16/96.11
P38646	Stress-70 protein, mitochondrial	single_o_247	H	9	ETAENYLGHTAK	107.3	4KBO/6NHK/6P2U/6PMT	105.68/125.26/102.16/96.11
P78540	Arginase-2, mitochondrial	single_o_229	H	4	GVEHGPAAIR	74.62	1PQ3/4HZE/4I06/4IE2/4IE3/4IXU/4IXV/6Q37/6Q39/6SS2/6SS4/6SS6	82.53/84.08/83.78/86.92/86.92/84.73/87.71/84.19/85.01/9.97/36.55/83.04
P13073	Cytochrome c oxidase subunit 4 isoform 1, mitochondrial	single_o_229	H	2	DHPLPEVAHVK	38	5Z62	38
P06576	ATP synthase subunit beta, mitochondrial	single_o_247	H	2	AHGGYSVFAGVGER	71.29	AF-P06576	71.29
P10809	60 kDa heat shock protein, mitochondrial	single_o_247	H	17	ISSIQSIVPALEIANAHR	81.33	4PJ1/6MRC/6MRD/7AZP/7L7S/6HT7	87.33/86.24/75.33/78.42/73.63/87.06
P33316	Deoxyuridine 5'-triphosphate nucleotidohydrolase, mitochondrial	single_o_229	H	4	LSEHATAPTR	74.27	1Q5H/1Q5U/2HQU/3ARA/3ARN/3EHW/5H4J	60.64/62.04/82.5/92.71/89.45/66.71/65.82
P06576	ATP synthase subunit beta, mitochondrial	single_o_229	H	15	FLSQPFQVAEVFTGHMGK	91.95	AF-P06576	91.95
P13804	Electron transfer flavoprotein subunit alpha, mitochondrial	single_o_229	H	10	LLYDLADQLHAAVGASR	123.5	1EFV/1T9G/2A1T/2A1U	153.83/68.37/122.04/149.74
Q8N183	NADH dehydrogenase [ubiquinone] 1 alpha subcomplex assembly factor 2	single_o_229	H	2	EHVGTDQFGNK	104.01	AF-Q8N183	104.01
P36542	ATP synthase subunit gamma, mitochondrial	single_o_229	H	2	THSDQFLVAFK	33.37	AF-P36542	33.37
P24752	Acetyl-CoA acetyltransferase, mitochondrial	single_o_229	H	2	IHMGSCAENTAK	48.61	2F2S/2IB7/2IB8/2IB9/2IBU/2IBW/2IBY	50.14/48.5/48.08/48.65/47.6/49.28/48.02
P30048	Thioredoxin-dependent peroxide reductase, mitochondrial	single_o_247	H	7	KNGGLGHMNIALLSDLTK	127.19	5JCG/5UCX	131.11/123.27
Q96C01	Protein FAM136A	single_o_229	H	2	CHVPLAQAQALVTSELEK	75.27	AF-Q96C01	75.27
Q96EX1	Small integral membrane protein 12	single_o_229	H	2	DHTQVVSLK	98.63	AF-Q96EX1	98.63
P31930	Cytochrome b-c1 complex subunit 1, mitochondrial	single_o_247	H	2	EHTAYYIK	21.55	5XTE/5XTH/5XTI	21.53/21.51/21.62
Q92597	Protein NDRG1	single_o_247	H	2	SHTSEGTR	N/A	N/A	N/A
Q92597	Protein NDRG1	single_o_247	H	2	SHTSEGTR	N/A	N/A	N/A
Q96C01	Protein FAM136A	single_o_247	H	3	QVHQCIER	116.3	AF-Q96C01	116.3
P13804	Electron transfer flavoprotein subunit alpha, mitochondrial	single_o_247	H	6	VLVAQHDVYK	66.68	1EFV/1T9G/2A1T/2A1U	100.5/68.37/69.9/27.94
P31948	Stress-induced-phosphoprotein 1	single_o_247	H	6	LDPHNHVLYSNR	41.51	1ELW	41.51
Q99798	Aconitate hydratase, mitochondrial	single_o_247	H	2	EHAALEPR	N/A	N/A	N/A
P29692	Elongation factor 1-delta	single_o_229	H	8	ATAPQTQHVSPMR	N/A	N/A	N/A
P53701	Holocytochrome c-type synthase	single_o_229	H	7	TYSVPAHQER	24.06	AF-P53701	24.06
O43819	Protein SCO2 homolog, mitochondrial	single_o_247	H	7	QVAQASHSYR	144.39	2RLI	144.39
P54819	Adenylate kinase 2, mitochondrial	single_o_229	H	5	LQAYHTQTTPLIEYYR	59.55	2C9Y	59.55
P30405	Peptidyl-prolyl cis-trans isomerase F, mitochondrial	single_o_229	H	15	VIPSFMCQAGDFTNHNGTGGK	93.1	2BIT/2BIU/2Z6W/3QYU/3R49/3R4G/3R54/3R56/3R57/3R59/3RCF/3RCG/3RCI/3RCK/3RCL/3RD9/3RDA/3RDB/3RDC/4J58/4J59/4J5A/4J5B/4J5C/4J5D/4J5E/4O8H/4O8I/4XNC/4ZSC/4ZSD/5A0E/5CBT/5CBU/5CBV/5CBW/5CCN/5CCQ/5CCR/5CCS/6R8L/6R8O/6R8W/6R9S/6R9U/6R9X/6RA1/6Y3E/6YBM/7OGI	89.75/86.11/105.29/92.66/93.29/93.49/88.36/90.56/89.16/88.83/93.98/87.21/90.6/90.61/89.76/88.48/90.81/89.13/101.79/110.47/110.69/104.8/95.44/107.53/96.99/96.21/88.7/94.0/99.66/98.92/94.76/102.06/88.78/86.29/87.69/85.4/84.83/91.57/91.26/99.94/94.29/92.0/89.92/92.14/90.0/94.99/96.2/92.01/69.18/88.45
Q9NR28	Diablo homolog, mitochondrial	single_o_229	H	7	LQVEEVHQLSR	41.09	1FEW/1G73/4TX5/6JX6	44.43/35.68/47.92/36.32
Q99798	Aconitate hydratase, mitochondrial	single_o_229	H	6	DSSGQHVDVSPTSQR	134.46	AF-Q99798	134.46
P30048	Thioredoxin-dependent peroxide reductase, mitochondrial	single_o_229	H	8	AFQYVETHGEVCPANWTPDSPTIKPSPAASK	94.83	5JCG/5UCX	98.5/91.16
P49411	Elongation factor Tu, mitochondrial	single_o_229	H	10	TVVTGIEMFHK	100.26	7A5G/7O9K	123.19/77.33
P09622	Dihydrolipoyl dehydrogenase, mitochondrial	single_o_229	H	3	VVHVNGYGK	65.67	1ZMC/1ZMD/1ZY8/2F5Z/3RNM/5J5Z/5NHG/6HG8/6I4P/6I4Q/6I4R/6I4S/6I4T/6I4U/6I4Z	82.57/83.45/80.01/80.21/83.85/53.62/80.14/53.06/51.92/53.47/53.8/51.96/48.0/51.78/77.28
P26583	High mobility group protein B2	single_o_229	H	3	SEHPGLSIGDTAK	74.58	AF-P26583	74.58
Q9BXW7	Haloacid dehalogenase-like hydrolase domain-containing 5	single_o_229	H	3	ATHDGAPELGAGGTR	150.41	AF-Q9BXW7	150.41
P54886	Delta-1-pyrroline-5-carboxylate synthase	single_o_229	H	4	QALHSGQNQLK	N/A	N/A	N/A
O94925	Glutaminase kidney isoform, mitochondrial	single_o_229	H	4	GSTHPQPGVSPPAAPAAPGPK	N/A	N/A	N/A
P49411	Elongation factor Tu, mitochondrial	single_o_229	H	8	GITINAAHVEYSTAAR	77.44	7A5G/7O9K	70.92/83.95
Q9NX63	MICOS complex subunit MIC19	single_o_229	H	4	YESHPVCADLQAK	142.3	AF-Q9NX63	142.3
Q6UB35	Monofunctional C1-tetrahydrofolate synthase, mitochondrial	single_o_229	H	4	GDAHECFVSPVAK	144.32	AF-Q6UB35	144.32
P51970	NADH dehydrogenase [ubiquinone] 1 alpha subcomplex subunit 8	single_o_247	H	5	AAAHHYGAQCDKPNK	8.25	5XTC/5XTD/5XTH/5XTI	8.3/8.29/8.29/8.12
O75208	Ubiquinone biosynthesis protein COQ9, mitochondrial	single_o_229	H	9	VNDAMNMGHTAK	124.89	6AWL	124.89
P31040	Succinate dehydrogenase [ubiquinone] flavoprotein subunit, mitochondrial	single_o_247	H	9	TYFSCTSAHTSTGDGTAMITR	35.61	6VAX	35.61
P13995	Bifunctional methylenetetrahydrofolate dehydrogenase/cyclohydrolase, mitochondrial	single_o_229	H	2	VHDPVTAKPK	120.97	6S4F	120.97
Q9NQ50	39S ribosomal protein L40, mitochondrial	single_o_229	H	4	EGPHYTPPIPNYQPPEGR	58.53	5OOL/5OOM/7OF0/7OI7/7OI8/7OI9/7OIA/7OIB/7OIE/3J9M/6I9R/6NU2/6NU3/6VLZ/6VMI/6ZM5/6ZM6/6ZS9/6ZSA/6ZSB/6ZSC/6ZSD/6ZSE/6ZSG/7A5F/7A5G/7A5H/7A5I/7A5J/7A5K/7L08/7L20/7O9K/7O9M/7ODR/7ODS/7ODT/7OF2/7OF3/7OF4/7OF5/7OF6/7OF7/7OG4/7OIC/7OID/7PD3	32.26/36.47/28.35/42.1/24.8/39.96/26.43/29.08/34.84/35.72/21.09/44.2/37.08/40.8/40.49/33.98/33.11/133.31/131.52/133.29/138.46/134.59/131.73/133.89/131.3/132.93/12.53/20.98/21.24/131.83/34.58/63.97/31.03/40.05/26.7/91.03/91.51/26.4/27.57/27.91/27.5/25.79/24.59/132.16/46.76/37.59/27.56
P27144	Adenylate kinase 4, mitochondrial	single_o_229	H	4	GVLHQFSGTETNK	63.49	2AR7/2BBW/3NDP	67.66/62.36/60.46
Q9Y5J7	Mitochondrial import inner membrane translocase subunit Tim9	single_o_229	H	5	FQEYHIQQNEALAAK	62.62	2BSK/7CGP	106.24/19.01
Q6IS14	Eukaryotic translation initiation factor 5A-1-like	single_o_229	H	10	KYEDICPSTHNMDVPNIK	102.09	AF-Q6IS14	102.09
Q96C01	Protein FAM136A	single_o_229	H	4	CTMHCNDK	96.79	AF-Q96C01	96.79
P0DMV9	Heat shock 70 kDa protein 1B	single_o_229	H	4	AQIHDLVLVGGSTR	N/A	N/A	N/A
P45954	Short/branched chain specific acyl-CoA dehydrogenase, mitochondrial	single_o_229	H	6	DTPGLHIGKPENK	102.04	2JIF	102.04
O14561	Acyl carrier protein, mitochondrial	single_o_247	H	6	LSVNSHFMK	50.25	2DNW/5OOL/5OOM/5XTB/5XTC/5XTD/6ODD/7OF0/7OI6/7OI7/7OI8/7OI9/7OIE/7QH6/7QH7/5XTH/5XTI/7A5H/7A5J/7O9K/7O9M/7ODR/7ODS/7ODT/7OF2/7OF3/7OF5/7OF7/7OIC/7OID/7PD3	46.23/47.69/32.3/31.24/58.4/44.66/44.28/63.52/26.4/42.25/43.69/41.57/34.28/52.78/59.33/44.72/44.6/72.19/48.22/67.85/75.75/43.73/39.25/48.07/75.3/62.74/62.54/66.2/38.91/36.41/62.58
Q9H1K1	Iron-sulfur cluster assembly enzyme ISCU, mitochondrial	single_o_229	H	4	VVDHYENPR	10.64	5WKP/5WLW/6NZU/6UXE/6W1D/6WI2/6WIH/7RTK	12.94/15.68/11.94/9.19/9.51/8.26/9.1/8.47
P50213	Isocitrate dehydrogenase [NAD] subunit alpha, mitochondrial	single_o_229	H	7	TPIAAGHPSMNLLLR	40.8	6KDE/6KDF/6KDY/6KE3/7CE3	28.87/32.63/38.35/30.38/73.75
Q99714	3-hydroxyacyl-CoA dehydrogenase type-2	single_o_229	H	4	GQTHTLEDFQR	11.36	1U7T/2O23/7ONU	2.68/28.16/3.23
Q96C01	Protein FAM136A	single_o_247	H	5	CVDDHMHLIPTMTK	17.65	AF-Q96C01	17.65
Q16740	ATP-dependent Clp protease proteolytic subunit, mitochondrial	single_o_229	H	4	IMIHQPSGGAR	39.81	1TG6/6BBA/6DL7	48.64/36.01/34.78
P07954	Fumarate hydratase, mitochondrial	single_o_247	H	2	LHDALDAK	33.37	3E04/5D6B/5UPP/6EBT/6V8F/6VBE/7LUB	33.79/35.29/33.79/32.42/34.17/31.85/32.27
Q12931	Heat shock protein 75 kDa, mitochondrial	single_o_229	H	4	LDTHPAMVTVLEMGAAR	31.77	6XG6/7KCK/7KCL/7KCM/7KLU/7KLV	46.41/42.4/22.44/24.23/31.2/23.92
P53597	Succinate--CoA ligase [ADP/GDP-forming] subunit alpha, mitochondrial	single_o_247	H	2	QHLYVDK	47.38	6G4Q/6WCV	48.88/45.88
Q16891	MICOS complex subunit MIC60	single_o_229	H	6	VVSQYHELVVQAR	47.97	AF-Q16891	47.97
P22695	Cytochrome b-c1 complex subunit 2, mitochondrial	single_o_229	H	7	GSNTTSHLHQAVAK	51.6	5XTE/5XTH/5XTI	51.72/51.72/51.37
P82663	28S ribosomal protein S25, mitochondrial	single_o_229	H	4	QLSHPANFGPR	31.01	3J9M/6NU2/6NU3/6RW4/6RW5/6VLZ/6VMI/6ZM5/6ZM6/6ZS9/6ZSA/6ZSB/6ZSC/6ZSD/6ZSE/6ZSG/7A5F/7A5G/7A5I/7A5K/7L08/7OG4	37.73/32.34/66.21/19.15/18.83/27.14/40.15/22.66/21.98/37.09/37.45/37.81/27.92/31.29/41.36/39.95/11.98/19.94/24.17/28.82/24.84/33.32
P09429	High mobility group protein B1	single_o_229	H	3	GEHPGLSIGDVAK	92.02	2YRQ/6CG0/6CIJ/6CIK/6CIM/6OEM/6OEN/6OEO	90.64/136.97/111.19/106.57/106.73/50.86/54.67/78.54
P13861	cAMP-dependent protein kinase type II-alpha regulatory subunit	single_o_229	H	5	QSLGHPPPEPGPDR	N/A	N/A	N/A
