# Supplementary material for: Spatiotemporal-resolved protein networks profiling with photoactivation dependent proximity labeling
Source: Nat Commun. 2022 Aug 20;13:4906. doi: 10.1038/s41467-022-32689-z (PMC9392063; doi:10.1038/s41467-022-32689-z)
Supplement: Supplementary file 5 — Supplementary Data 2 [file 41467_2022_32689_MOESM5_ESM.xlsx]

## Sheet: Mitochondrial
C: Student's T-test Significant mito_control	T: Accession	T: Gene Symbol	N: Student's T-test Difference mito_control	N: -Log Student's T-test p-value mito_control	Note
+	O94925	GLS	7.8171	2.4061	Significant
+	Q9Y2S7	POLDIP2	7.60423	3.23682	Significant
+	Q9HCC0	MCCC2	7.54965	4.32219	Significant
+	P10515	DLAT	7.32826	3.38087	Significant
+	P30049	ATP5F1D	7.20949	3.81313	Significant
+	Q9H0R6	QRSL1	6.85744	3.05131	Significant
+	Q96RP9	GFM1	6.80246	1.84307	Significant
+	Q9GZT3	SLIRP	6.69721	4.19249	Significant
+	O76031	CLPX	6.65348	2.65953	Significant
+	Q16822	PCK2	6.64978	3.75527	Significant
+	Q8TCS8	PNPT1	6.64027	6.50476	Significant
+	P43897	TSFM	6.63292	4.83817	Significant
+	Q9P2R7	SUCLA2	6.55693	3.07095	Significant
+	Q12849	GRSF1	6.4499	6.0503	Significant
+	P12694	BCKDHA	6.34752	3.10477	Significant
+	Q9BQP7	MGME1	6.33754	5.7211	Significant
+	Q96EL3	MRPL53	6.31651	3.89773	Significant
+	O43837	IDH3B	6.2646	5.62014	Significant
+	P27144	AK4	6.22228	2.65655	Significant
+	Q6PI48	DARS2	6.17244	3.02762	Significant
+	P51398	DAP3	6.06403	2.71748	Significant
+	P28838	LAP3	6.05486	2.48422	Significant
+	Q86WA6	BPHL	5.84933	2.78581	Significant
+	Q9BYD6	MRPL1	5.84865	4.60643	Significant
+	P22570	FDXR	5.84247	3.76224	Significant
+	Q9NPJ3	ACOT13	5.83739	5.56997	Significant
+	Q8N183	NDUFAF2	5.79553	3.23915	Significant
+	Q08257	CRYZ	5.68295	5.14853	Significant
+	Q96C36	PYCR2	5.66083	3.63952	Significant
+	O14561	NDUFAB1	5.65866	4.95698	Significant
+	Q9HC36	MRM3	5.65261	4.20845	Significant
+	P24752	ACAT1	5.62769	5.09936	Significant
+	P36542	ATP5F1C	5.62131	3.40539	Significant
+	P40939	HADHA	5.61878	4.19451	Significant
+	Q969Y2	GTPBP3	5.53268	4.97392	Significant
+	Q02218	OGDH	5.52078	5.07683	Significant
+	Q9Y697	NFS1	5.47197	5.27731	Significant
+	Q12931	TRAP1	5.45533	4.52538	Significant
+	P82912	MRPS11	5.43721	4.42458	Significant
+	P51649	ALDH5A1	5.42642	2.27807	Significant
+	P42126	ECI1	5.42584	2.80971	Significant
+	P22695	UQCRC2	5.41423	3.65216	Significant
+	Q8IVS2	MCAT	5.39516	4.4445	Significant
+	P09622	DLD	5.35544	6.18614	Significant
+	Q5JRX3	PITRM1	5.3297	4.37984	Significant
+	P23368	ME2	5.32452	4.25996	Significant
+	P28331	NDUFS1	5.31336	3.57426	Significant
+	P11310	ACADM	5.30965	2.76979	Significant
+	P30405	PPIF	5.30439	4.93878	Significant
+	Q9UII2	ATP5IF1	5.29714	4.54209	Significant
+	Q8N983	MRPL43	5.27753	6.25216	Significant
+	Q00059	TFAM	5.27697	4.51092	Significant
+	O00330	PDHX	5.27115	2.28699	Significant
+	Q9UJZ1	STOML2	5.26524	3.80335	Significant
+	P13073	COX4I1	5.22691	3.24648	Significant
+	P30084	ECHS1	5.21037	5.0167	Significant
+	Q9HAV7	GRPEL1	5.19788	4.46821	Significant
+	Q15031	LARS2	5.13052	2.35906	Significant
+	Q9NYK5	MRPL39	5.11992	1.91629	Significant
+	P42704	LRPPRC	5.09651	3.73045	Significant
+	Q16836	HADH	5.0955	5.00222	Significant
+	P55809	OXCT1	5.06564	2.51767	Significant
+	P78540	ARG2	5.06553	4.24747	Significant
+	Q9BQ52	ELAC2	5.04383	2.24966	Significant
+	Q96HY7	DHTKD1	5.02905	2.87141	Significant
+	P38646	HSPA9	4.94834	5.37285	Significant
+	P55084	HADHB	4.94614	2.4401	Significant
+	Q07021	C1QBP	4.93895	5.13864	Significant
+	P51553	IDH3G	4.92576	3.48476	Significant
+	Q9Y276	BCS1L	4.92575	3.70107	Significant
+	Q9BZE1	MRPL37	4.86443	3.15439	Significant
+	O75439	PMPCB	4.86165	3.9966	Significant
+	Q96DB5	RMDN1	4.84406	3.31454	Significant
+	P13804	ETFA	4.84065	5.58381	Significant
+	P31930	UQCRC1	4.82213	6.68151	Significant
+	O75380	NDUFS6	4.81433	4.5926	Significant
+	Q9NRX2	MRPL17	4.80844	4.19944	Significant
+	Q9Y2Q3	GSTK1	4.79201	3.40503	Significant
+	O43615	TIMM44	4.75807	3.15181	Significant
+	O95571	ETHE1	4.74298	3.00879	Significant
+	P36776	LONP1	4.72845	4.24356	Significant
+	Q5T440	IBA57	4.71499	2.8724	Significant
+	P23378	GLDC	4.7139	4.8873	Significant
+	P31040	SDHA	4.71067	4.20352	Significant
+	P22830	FECH	4.67915	2.04857	Significant
+	P24539	ATP5PB	4.66629	2.90378	Significant
+	Q9BU61	NDUFAF3	4.64941	2.7056	Significant
+	Q5JTZ9	AARS2	4.62647	4.29267	Significant
+	P54886	ALDH18A1	4.61633	4.36423	Significant
+	Q99766	DMAC2L	4.60784	2.61743	Significant
+	P54819	AK2	4.6067	5.48624	Significant
+	P43304	GPD2	4.57506	1.96521	Significant
+	P49821	NDUFV1	4.56526	2.58546	Significant
+	Q9H2W6	MRPL46	4.54897	2.64357	Significant
+	P10606	COX5B	4.54419	2.84984	Significant
+	O60313	OPA1	4.54294	2.68691	Significant
+	O75880	SCO1	4.51364	3.49547	Significant
+	P68133	ACTA1	4.49968	3.87946	Significant
+	Q9NUJ1	ABHD10	4.49591	6.08267	Significant
+	P48047	ATP5PO	4.49484	5.83505	Significant
+	P82933	MRPS9	4.49044	2.1368	Significant
+	Q9BSH4	TACO1	4.46163	5.57096	Significant
+	Q9NSE4	IARS2	4.45039	3.00417	Significant
+	Q9H857	NT5DC2	4.43728	2.68646	Significant
+	O95299	NDUFA10	4.43564	3.09169	Significant
+	Q02252	ALDH6A1	4.36542	3.34161	Significant
+	Q99798	ACO2	4.31624	2.93373	Significant
+	Q96DV4	MRPL38	4.2883	1.95748	Significant
+	P20674	COX5A	4.27509	4.35096	Significant
+	O75390	CS	4.25938	4.91426	Significant
+	P53597	SUCLG1	4.25937	5.89042	Significant
+	P08559	PDHA1	4.23812	3.04286	Significant
+	P10109	FDX1	4.23299	5.18874	Significant
+	P25705	ATP5F1A	4.19754	4.5616	Significant
+	P30048	PRDX3	4.18543	3.52898	Significant
+	P49411	TUFM	4.18326	4.68752	Significant
+	P30038	ALDH4A1	4.14068	2.82306	Significant
+	P11177	PDHB	4.13875	1.86073	Significant
+	Q13011	ECH1	4.13155	5.16153	Significant
+	P34897	SHMT2	4.11151	4.16891	Significant
+	P10809	HSPD1	4.06211	5.37838	Significant
+	P00505	GOT2	4.01961	4.34457	Significant
+	P62072	TIMM10	4.01953	4.50578	Significant
+	O95831	AIFM1	4.0155	4.4509	Significant
+	P50213	IDH3A	3.9703	6.67876	Significant
+	O60220	TIMM8A	3.96971	2.20923	Significant
+	P82650	MRPS22	3.96414	3.52756	Significant
+	Q9H2U2	PPA2	3.9469	3.73371	Significant
+	Q9NS91	RAD18	3.91205	5.0286	Significant
+	Q9Y5J6	TIMM10B	3.90726	5.36916	Significant
+	Q9Y6H1	CHCHD2	3.89074	4.73035	Significant
+	O75208	COQ9	3.80645	5.41278	Significant
+	P07919	UQCRH	3.75392	4.90257	Significant
+	Q96ER9	CCDC51	3.71448	2.61743	Significant
+	P08574	CYC1	3.6478	3.0172	Significant
+	Q9NQH7	XPNPEP3	3.61931	2.08629	Significant
+	P22033	MMUT	3.5835	5.72423	Significant
+	P06576	ATP5F1B	3.55932	4.94033	Significant
+	P23919	DTYMK	3.55539	6.36238	Significant
+	P40926	MDH2	3.50319	5.3893	Significant
+	P13995	MTHFD2	3.48589	1.63125	Significant
+	Q53S33	BOLA3	3.47774	5.27247	Significant
+	Q14644	RASA3	3.47774	5.27247	Significant
+	P32322	PYCR1	3.44028	2.87102	Significant
+	Q9NR28	DIABLO	3.40224	3.0921	Significant
+	Q8NCN5	PDPR	3.39422	4.10869	Significant
+	Q9BRQ6	CHCHD6	3.39374	3.22707	Significant
+	Q53H12	AGK	3.35885	2.95393	Significant
+	Q10713	PMPCA	3.35437	3.60685	Significant
+	O75616	ERAL1	3.31322	1.67679	Significant
+	Q96HS1	PGAM5	3.25938	4.18898	Significant
+	Q9H9B4	SFXN1	3.22987	2.9448	Significant
+	Q96BR5	COA7	3.22835	5.40496	Significant
+	Q9NP81	SARS2	3.21376	4.32051	Significant
+	Q9H078	CLPB	3.20259	3.76715	Significant
+	P45954	ACADSB	3.18861	2.8662	Significant
+	Q8NI60	COQ8A	3.17829	2.12809	Significant
+	Q96Q11	TRNT1	3.17021	2.79053	Significant
+	O96000	NDUFB10	3.15394	3.18704	Significant
+	O75521	ECI2	3.13012	3.91162	Significant
+	Q9BSD7	NTPCR	3.12157	1.55278	Significant
+	P53007	SLC25A1	3.11593	3.06342	Significant
+	Q9UMS0	NFU1	3.0908	2.56017	Significant
+	O43488	AKR7A2	3.08702	2.24627	Significant
+	Q9NTX5	ECHDC1	3.07482	2.17887	Significant
+	Q8TD30	GPT2	3.05336	5.13986	Significant
+	P13861	PRKAR2A	3.02879	2.9897	Significant
+	Q9NVI7	ATAD3A	3.01787	1.49242	Significant
+	P06744	GPI	3.0031	2.72492	Significant
+	P36551	CPOX	2.92799	2.99914	Significant
+	P51970	NDUFA8	2.8953	3.90743	Significant
+	P35232	PHB	2.88289	4.21407	Significant
+	P25325	MPST	2.88219	5.36752	Significant
+	Q9Y3D9	MRPS23	2.87484	4.85411	Significant
+	P12532	CKMT1A;CKMT1B	2.85546	5.16543	Significant
+	Q9Y5J9	TIMM8B	2.83921	4.32932	Significant
+	Q99714	HSD17B10	2.83118	3.24196	Significant
+	Q9HD33	MRPL47	2.81695	2.3647	Significant
+	P13196	ALAS1	2.79557	3.6067	Significant
+	O43819	SCO2	2.76097	3.66402	Significant
+	P16219	ACADS	2.74344	3.14405	Significant
+	P07954	FH	2.72909	3.94227	Significant
+	P31937	HIBADH	2.72315	5.2467	Significant
+	Q9H9J2	MRPL44	2.69699	3.62227	Significant
+	Q96A26	FAM162A	2.69305	3.25234	Significant
+	P00367	GLUD1	2.66624	2.82594	Significant
+	Q8N4Q1	CHCHD4	2.6229	1.6111	Significant
+	Q16891	IMMT	2.5968	4.39455	Significant
+	Q96I51	RCC1L	2.57432	3.70579	Significant
+	P26440	IVD	2.56823	3.99953	Significant
+	Q02952	AKAP12	2.52638	4.02241	Significant
+	P05141	SLC25A5	2.52316	3.04792	Significant
+	Q9Y3F4	STRAP	2.52264	2.18403	Significant
+	Q9P032	NDUFAF4	2.48171	3.41486	Significant
+	P00390	GSR	2.48013	4.88006	Significant
+	Q9Y5J7	TIMM9	2.47594	3.08267	Significant
+	Q8NBN7	RDH13	2.47412	2.0361	Significant
+	O96008	TOMM40	2.46321	2.23093	Significant
+	P00558	PGK1	2.4161	4.4327	Significant
+	P52789	HK2	2.40973	2.24477	Significant
+	Q9NPH0	ACP6	2.34862	4.06606	Significant
+	P12236	SLC25A6	2.28787	2.28152	Significant
+	Q6YN16	HSDL2	2.28765	4.36026	Significant
+	P55789	GFER	2.27795	2.89341	Significant
+	P50991	CCT4	2.25043	1.45618	Significant
+	O94826	TOMM70	2.24057	3.59281	Significant
+	Q9NYJ1	COA4	2.20813	3.61099	Significant
+	P14868	DARS1	2.20607	2.03594	Significant
+	Q9Y617	PSAT1	2.1934	2.8398	Significant
+	Q99797	MIPEP	2.15702	2.37741	Significant
+	Q9H974	QTRT2	2.13122	3.1858	Significant
+	O00487	PSMD14	2.10771	1.39881	Significant
+	P07900	HSP90AA1	2.09991	3.1711	Significant
+	P99999	CYCS	2.07852	3.69695	Significant
+	P22061	PCMT1	2.07091	2.15143	Significant
+	P15121	AKR1B1	2.03448	2.44929	Significant
+	P09960	LTA4H	2.03015	2.17433	Significant
+	Q15046	KARS1	1.97656	2.21372	Significant
+	Q9NX63	CHCHD3	1.95481	3.66346	Significant
+	P31946	YWHAB	1.93325	4.78812	Significant
+	O95139	NDUFB6	1.92719	2.92381	Significant
+	Q9H7Z7	PTGES2	1.88313	3.51519	Significant
+	Q9NNW7	TXNRD2	1.8505	2.48445	Significant
+	Q9BV79	MECR	1.82597	2.58289	Significant
+	O95202	LETM1	1.72965	3.10889	Significant
+	Q6P1L8	MRPL14	1.72829	3.06736	Significant
+	P21796	VDAC1	1.72604	3.5666	Significant
+	P19367	HK1	1.69947	3.06902	Significant
+	Q9NX40	OCIAD1	1.68987	2.59164	Significant
+	Q13200	PSMD2	1.66116	1.71834	Significant
+	P49789	FHIT	1.62179	2.52538	Significant
+	O14874	BCKDK	1.61612	2.56771	Significant
+	P52907	CAPZA1	1.61039	3.28633	Significant
+	Q15181	PPA1	1.60001	2.51273	Significant
+	P41250	GARS1	1.58168	3.23834	Significant
+	P49257	LMAN1	1.57607	2.92022	Significant
+	Q14974	KPNB1	1.5741	1.90128	Significant
+	O75323	NIPSNAP2	1.57352	2.16308	Significant
+	Q96C01	FAM136A	1.56813	3.66048	Significant
+	A6NEC2	NPEPPSL1	1.52751	1.89271	Significant
+	O14773	TPP1	1.52567	1.65259	Significant
+	Q9Y3B8	REXO2	1.51944	3.1004	Significant
+	Q09666	AHNAK	1.51502	3.18425	Significant
+	P04181	OAT	1.50843	3.00145	Significant
+	P54577	YARS1	1.50139	2.49783	Significant
+	Q14315	FLNC	1.48596	2.57503	Significant
+	Q9NVA2	SEPTIN11	1.47927	2.42256	Significant
+	P24534	EEF1B2	1.43394	1.89305	Significant
+	P17980	PSMC3	1.42341	1.79452	Significant
+	Q01518	CAP1	1.42128	3.15323	Significant
+	Q14566	MCM6	1.38864	2.74097	Significant
+	P32119	PRDX2	1.38689	3.4592	Significant
+	Q12874	SF3A3	1.37003	2.90489	Significant
+	Q9UMX0	UBQLN1	1.3628	1.87391	Significant
+	P33316	DUT	1.35614	1.46046	Significant
+	P23526	AHCY	1.28432	2.49092	Significant
+	Q01082	SPTBN1	1.27772	3.28933	Significant
+	P22234	PAICS	1.27301	2.45425	Significant
+	P48735	IDH2	1.26952	2.59769	Significant
+	Q9BQ69	MACROD1	1.2637	2.579	Significant
+	O43491	EPB41L2	1.26184	2.22281	Significant
+	P12004	PCNA	1.22278	1.68074	Significant
+	P45880	VDAC2	1.2139	2.46935	Significant
+	Q9Y265	RUVBL1	1.2042	2.22313	Significant
+	P26639	TARS1	1.19235	3.45317	Significant
+	O00151	PDLIM1	1.18018	3.16099	Significant
+	Q6NVY1	HIBCH	1.15387	2.92108	Significant
+	Q9UHQ9	CYB5R1	1.11206	1.46956	Significant
+	P28072	PSMB6	1.08094	1.52415	Significant
+	P08758	ANXA5	1.07869	1.7833	Significant
+	O95861	BPNT1	1.04585	2.23207	Significant
+	Q9BRA2	TXNDC17	1.04321	1.74216	Significant
+	Q16643	DBN1	1.03132	3.08318	Significant
+	P08195	SLC3A2	1.02824	2.80235	Significant
+	P09936	UCHL1	1.02136	2.20471	Significant
+	Q13561	DCTN2	1.01968	2.24852	Significant
+	P55072	VCP	1.00856	2.08974	Significant
+	Q9Y3D7	PAM16	0.998695	2.15661
+	Q8WUM4	PDCD6IP	0.992015	1.34753
+	O43707	ACTN4	0.990667	2.72701
+	Q99832	CCT7	0.988162	1.82526
+	O43402	EMC8	0.95118	2.8652
+	P07195	LDHB	0.950991	1.97866
+	P48643	CCT5	0.947491	2.16677
+	P60891	PRPS1	0.945025	1.70341
+	Q99733	NAP1L4	0.935981	1.31709
+	P15311	EZR	0.925003	3.20331
+	Q12905	ILF2	0.916264	1.56858
+	P30626	SRI	0.91482	2.70164
+	P63104	YWHAZ	0.913961	2.657
+	P46109	CRKL	0.910903	2.33867
+	Q13409	DYNC1I2	0.910392	1.452
+	P30086	PEBP1	0.89874	3.06958
+	Q04917	YWHAH	0.898728	2.18687
+	P61981	YWHAG	0.885045	1.56245
+	P50502	ST13	0.874629	1.38993
+	Q14847	LASP1	0.86242	1.4697
+	Q9NT62	ATG3	0.859018	1.34106
+	P38606	ATP6V1A	0.835274	2.67105
+	Q14247	CTTN	0.821112	2.78349
+	Q92598	HSPH1	0.820436	1.36509
+	Q92665	MRPS31	0.811291	1.67984
+	O43765	SGTA	0.783021	1.53186
+	Q8WW59	SPRYD4	0.773671	2.03476
+	P22102	GART	0.772915	3.08516
+	P49773	HINT1	0.770442	2.51473
+	P00387	CYB5R3	0.767274	1.33896
+	P30153	PPP2R1A	0.763646	1.32536
+	P22392	NME2	0.759068	1.75335
+	O00233	PSMD9	0.758678	2.13061
+	P40227	CCT6A	0.746969	1.50284
+	P31689	DNAJA1	0.745847	1.46849
+	P49368	CCT3	0.734379	1.94184
+	P21333	FLNA	0.728345	2.03363
+	P80303	NUCB2	0.701639	1.35125
+	P12277	CKB	0.674491	2.02012
+	P50990	CCT8	0.670621	1.57016
+	P17987	TCP1	0.668078	2.52023
+	P0DMV9	HSPA1B	0.666253	2.00878
+	P18669	PGAM1	0.650861	1.43543
+	Q02790	FKBP4	0.650692	1.53912
+	P34932	HSPA4	0.649015	3.34991
+	P15531	NME1	0.629315	2.29212
+	P62258	YWHAE	0.625201	2.52431
+	Q13310	PABPC4	0.621361	1.75473
+	Q06830	PRDX1	0.617694	2.3578
+	P53701	HCCS	0.612204	1.47617
+	P19338	NCL	0.605142	1.34607
+	P30043	BLVRB	0.58964	1.4161
+	P18621	RPL17	0.576033	2.18909
+	P27797	CALR	0.571807	2.0393
+	P08670	VIM	0.570733	1.55695
+	P68371	TUBB4B	0.566574	1.59132
+	Q9UGI8	TES	0.543113	1.80025
+	P25786	PSMA1	0.542725	2.07237
+	P60900	PSMA6	0.535921	2.87305
+	P11142	HSPA8	0.521536	1.65286
+	P29692	EEF1D	0.512768	1.47214
+	P22314	UBA1	0.502625	1.62756
+	P07437	TUBB	0.495163	1.40817
+	P50454	SERPINH1	0.491463	1.48388
+	Q8NEZ2	VPS37A	0.480696	1.94292
+	P05091	ALDH2	0.474887	1.77891
+	P07737	PFN1	0.470152	1.9537
+	P43487	RANBP1	0.450331	1.40161
+	P13797	PLS3	0.395461	1.31636
+	Q92552	MRPS27	0.386777	1.51243
+	Q9P2E9	RRBP1	0.364557	1.7558
+	Q15942	ZYX	0.348523	1.55051
+	P60709	ACTB	0.343894	1.44665
+	P14618	PKM	0.343293	1.69765
+	P04406	GAPDH	0.312785	1.54225
+	Q9Y5S9	RBM8A	0.282161	1.41098
+	Q13813	SPTAN1	0.207928	1.39769
+	O43852	CALU	-0.235278	1.98383
+	Q9Y2B0	CNPY2	-0.338337	1.58004
+	P42167	TMPO	-0.363014	1.31751
+	Q5VTU8	ATP5F1EP2	-0.369065	2.28684
+	Q9HCN8	SDF2L1	-0.408136	1.38104
+	P28066	PSMA5	-0.437569	1.40282
+	P49189	ALDH9A1	-0.495536	2.17878
+	P06753	TPM3	-0.505514	1.55605
+	Q9UHA4	LAMTOR3	-0.543467	1.55212
+	Q99497	PARK7	-0.550226	2.08407
+	P15880	RPS2	-0.556411	1.46408
+	P23528	CFL1	-0.571824	1.30495
+	P14314	PRKCSH	-0.579381	1.66486
+	P35659	DEK	-0.605854	2.10466
+	P07858	CTSB	-0.645109	1.96822
+	P16278	GLB1	-0.653041	1.96482
+	Q9BT78	COPS4	-0.660681	1.43292
+	P62851	RPS25	-0.714184	2.17212
+	P04843	RPN1	-0.728584	1.46088
+	P62269	RPS18	-0.748283	1.76967
+	Q16540	MRPL23	-0.763814	1.49485
+	Q13162	PRDX4	-0.790511	2.37003
+	P62273	RPS29	-0.800493	1.43816
+	P62266	RPS23	-0.807888	2.12422
+	P60174	TPI1	-0.80969	2.87311
+	P83731	RPL24	-0.817966	1.39818
+	P09874	PARP1	-0.825112	2.22493
+	P39019	RPS19	-0.828159	3.12029
+	P46782	RPS5	-0.83091	1.85303
+	P51659	HSD17B4	-0.84415	2.2111
+	P14174	MIF	-0.849353	3.19084
+	P38117	ETFB	-0.852378	3.37234
+	Q99460	PSMD1	-0.853821	1.98219
+	P42263	GRIA3	-0.876553	2.30765
+	Q08378	GOLGA3	-0.879007	2.26936
+	Q99538	LGMN	-0.879368	3.25214
+	P62244	RPS15A	-0.897348	2.01489
+	O14654	IRS4	-0.900362	1.30385
+	P62241	RPS8	-0.956754	1.5775
+	Q8N8S7	ENAH	-0.964158	1.85659
+	O94788	ALDH1A2	-0.968347	3.06275
+	P06280	GLA	-0.985762	2.37508
+	Q9H3G5	CPVL	-0.99861	2.91143
+	P18206	VCL	-1.00894	2.41302
+	Q14166	TTLL12	-1.02526	1.75388
+	Q14498	RBM39	-1.06598	2.12597
+	P26373	RPL13	-1.0691	1.50177
+	P84098	RPL19	-1.07546	1.79651
+	P46779	RPL28	-1.09455	1.8808
+	Q99615	DNAJC7	-1.09878	2.98409
+	Q8NFV4	ABHD11	-1.10553	2.7891
+	P84243	H3-3A;H3-3B	-1.12595	1.79084
+	P09211	GSTP1	-1.12735	1.51666
+	O75400	PRPF40A	-1.13133	1.92997
+	Q14919	DRAP1	-1.15487	1.90489
+	Q02878	RPL6	-1.15894	1.76683
+	P30837	ALDH1B1	-1.18986	1.82068
+	Q99757	TXN2	-1.19585	3.61158
+	Q9C0B2	CFAP74	-1.24062	2.43047
+	P11498	PC	-1.26967	3.29861
+	P00918	CA2	-1.28649	3.11411
+	Q6NVV1	RPL13AP3	-1.34311	1.90783
+	P02100	HBE1	-1.34457	2.35804
+	Q6IQ49	SDE2	-1.35416	2.99155
+	P49207	RPL34	-1.36196	1.98708
+	P62263	RPS14	-1.41465	2.06922
+	Q96E11	MRRF	-1.44134	3.26793
+	O00410	IPO5	-1.46344	3.68838
+	Q9Y230	RUVBL2	-1.46356	3.62929
+	Q6IAA8	LAMTOR1	-1.47125	3.21788
+	Q5QNW6	H2BC18	-1.47962	2.16505
+	Q16778	H2BC21	-1.47982	1.87858
+	Q71UI9	H2AZ2	-1.49158	3.28231
+	P62910	RPL32	-1.49349	2.33564
+	Q16698	DECR1	-1.49562	1.89705
+	Q9Y3U8	RPL36	-1.49679	2.54471
+	P62879	GNB2	-1.50686	2.39462
+	P62891	RPL39	-1.51529	2.06328
+	Q5T653	MRPL2	-1.53802	3.31019
+	P61313	RPL15	-1.55098	1.76997
+	Q4VCS5	AMOT	-1.55393	3.46282
+	Q9H792	PEAK1	-1.56206	2.84741
+	P62805	H4-16;H4C1;H4C11;H4C12;H4C13;H4C14;H4C15;H4C2;H4C3;H4C4;H4C5;H4C6;H4C8;H4C9	-1.57007	3.26626
+	Q9NS69	TOMM22	-1.57778	1.49103
+	Q07020	RPL18	-1.61209	1.96596
+	O15439	ABCC4	-1.61268	3.12743
+	Q96NR8	RDH12	-1.64799	2.85662
+	Q7L0Y3	TRMT10C	-1.65794	4.69584
+	Q8WUD1	RAB2B	-1.65813	1.66939
+	P05165	PCCA	-1.66144	3.92077
+	Q6P2Q9	PRPF8	-1.6668	2.40763
+	Q70CQ2	USP34	-1.73663	3.43979
+	Q16850	CYP51A1	-1.79513	2.56627
+	P06733	ENO1	-1.79611	5.12542
+	P25398	RPS12	-1.80602	3.68253
+	Q13085	ACACA	-1.90834	2.89345
+	Q9C0H9	SRCIN1	-1.93736	2.94777
+	Q86US8	SMG6	-1.94239	2.55768
+	P62753	RPS6	-1.95659	3.69985
+	Q2VPA4	CR1L	-1.9635	3.12198
+	Q8NCK7	SLC16A11	-1.9644	3.49945
+	P62277	RPS13	-1.97938	3.50647
+	P02768	ALB	-2.02736	1.86178
+	P16402	H1-3	-2.12521	2.99356
+	P81605	DCD	-2.14962	2.34948
+	P02765	AHSG	-2.1911	1.64126
+	P00374	DHFR	-2.67486	2.86018
+	P69905	HBA1;HBA2	-2.80092	2.86313
+	Q96CB9	NSUN4	-2.97911	1.60336
+	Q96RQ3	MCCC1	-4.18009	5.06107
	P62714	PPP2CB	2.17371	1.05785
	Q7L2E3	DHX30	1.91972	1.2064
	Q5JPH6	EARS2	0.982501	0.24598
	Q86VP6	CAND1	1.60005	0.975637
	Q9Y490	TLN1	0.996182	0.618291
	Q08379	GOLGA2	0.78323	0.291306
	P41252	IARS1	0.468743	0.149409
	Q9HC38	GLOD4	1.32173	0.805268
	Q6UB35	MTHFD1L	2.01798	0.56636
	Q00325	SLC25A3	0.918619	1.04413
	Q96E29	MTERF3	1.00955	0.99119
	P11586	MTHFD1	0.798606	0.993429
	Q15019	SEPTIN2	0.822334	1.21662
	P02538	KRT6A	0.550957	0.130999
	P21953	BCKDHB	0.843108	1.26316
	P05198	EIF2S1	0.770245	0.855916
	Q9Y277	VDAC3	0.961316	0.942341
	Q96I24	FUBP3	0.728942	0.726275
	P67936	TPM4	0.793386	0.886367
	Q96AB3	ISOC2	0.830576	1.07078
	P55209	NAP1L1	0.897895	0.994329
	Q04695	KRT17	0.426303	0.172513
	O95433	AHSA1	0.789761	0.628608
	Q9NUQ3	TXLNG	0.572282	0.495913
	Q13838	DDX39B	0.811565	1.1255
	O75828	CBR3	0.75663	0.912933
	Q96AY3	FKBP10	0.870076	0.81855
	O75083	WDR1	0.848152	0.856192
	Q9Y3D3	MRPS16	1.64774	0.504684
	P51991	HNRNPA3	0.711799	1.06325
	Q9UNE7	STUB1	0.906696	0.716372
	Q6EEV6	SUMO4	0.664921	1.23826
	Q92499	DDX1	0.781877	0.761169
	P61204	ARF3	0.586964	0.698095
	Q14257	RCN2	0.503314	0.487404
	P58546	MTPN	0.626856	1.24016
	P05023	ATP1A1	0.5961	1.16724
	P40925	MDH1	0.965963	0.490258
	P37837	TALDO1	0.551677	1.16725
	O60506	SYNCRIP	0.559997	1.18521
	Q15393	SF3B3	0.563823	0.89295
	P68402	PAFAH1B2	0.528739	1.09424
	Q01105	SET	0.703259	0.529552
	P26038	MSN	0.555828	1.10772
	P60763	RAC3	0.462299	0.468829
	P04632	CAPNS1	0.545897	0.84947
	Q96IU4	ABHD14B	0.515462	1.05672
	P11940	PABPC1	0.511014	1.24214
	P12270	TPR	0.474457	1.10279
	P15170	GSPT1	0.537625	0.693183
	Q14157	UBAP2L	0.459343	0.988053
	P49588	AARS1	0.286587	0.130045
	Q92947	GCDH	0.47106	0.678198
	P05455	SSB	0.440505	0.892585
	P55010	EIF5	0.414239	0.930991
	P05388	RPLP0	0.410086	0.595748
	O60237	PPP1R12B	0.410931	0.989901
	P08238	HSP90AB1	0.412542	1.03142
	P13489	RNH1	0.414249	0.934634
	O75369	FLNB	0.426893	0.730738
	O60664	PLIN3	0.411032	0.636282
	P10586	PTPRF	0.390348	0.868954
	P62937	PPIA	0.389643	1.17897
	P11021	HSPA5	0.386599	1.13119
	Q562R1	ACTBL2	0.386914	1.02608
	P68363	TUBA1B	0.367294	1.27833
	P35613	BSG	0.394501	0.657713
	P39687	ANP32A	0.39367	0.574769
	Q15417	CNN3	0.385471	0.764088
	P61586	RHOA	0.366871	0.941647
	O00571	DDX3X	0.283282	0.256297
	P98179	RBM3	0.333185	0.788293
	P00492	HPRT1	0.342848	0.967102
	O75477	ERLIN1	0.476611	0.348564
	Q8NBU5	ATAD1	0.373989	0.418065
	P02545	LMNA	0.300138	0.740425
	Q9NZI8	IGF2BP1	0.315301	0.794628
	P27816	MAP4	0.332518	0.578998
	Q71U36	TUBA1A	0.300934	0.588408
	Q9NR31	SAR1A	0.300634	0.539274
	P29401	TKT	0.321208	0.593741
	O43464	HTRA2	3.18867	0.630176
	P62333	PSMC6	0.293342	0.436581
	O14979	HNRNPDL	0.28888	0.825086
	Q03252	LMNB2	0.283449	0.942917
	P62826	RAN	0.283674	0.846445
	P08865	RPSA	0.290597	0.608307
	Q15293	RCN1	0.274055	0.819583
	P51610	HCFC1	0.292589	0.524062
	Q13283	G3BP1	0.222202	0.285299
	P62633	CNBP	0.264582	0.410037
	P78371	CCT2	0.278273	0.544508
	P62491	RAB11A	0.239289	0.409091
	Q9UNM6	PSMD13	0.0300264	0.0126049
	Q9UJS0	SLC25A13	0.255304	0.382582
	P68104	EEF1A1	0.226127	1.16633
	Q13642	FHL1	0.232581	0.492956
	Q96EH3	MALSU1	0.234802	0.57794
	P53396	ACLY	0.221525	0.803308
	O00429	DNM1L	0.220382	0.369421
	O43670	ZNF207	0.227232	0.391337
	P20700	LMNB1	0.214265	0.78757
	Q9UQ80	PA2G4	0.208324	0.46079
	P23921	RRM1	0.225767	0.522389
	P00338	LDHA	0.231254	0.358758
	O94979	SEC31A	0.332851	0.232788
	Q92839	HAS1	0.244414	0.355226
	Q96AE4	FUBP1	0.195432	0.830518
	P11413	G6PD	0.21008	0.599136
	O95817	BAG3	0.233393	0.217011
	P55884	EIF3B	0.106312	0.0902971
	P49321	NASP	0.195191	0.568735
	Q14444	CAPRIN1	0.218272	0.354238
	P62899	RPL31	0.224241	0.337876
	P09651	HNRNPA1	0.182796	0.625052
	Q9UNF0	PACSIN2	0.16667	0.287281
	P30101	PDIA3	0.166595	0.598013
	P17812	CTPS1	0.272238	0.26434
	Q15427	SF3B4	0.141982	0.351328
	P63241	EIF5A	0.161142	0.617894
	Q14667	KIAA0100	0.149467	0.372971
	P13693	TPT1	0.139484	0.628254
	P62318	SNRPD3	0.13547	0.436267
	Q9Y305	ACOT9	0.168539	0.130313
	P0DN79	CBSL	0.183174	0.284813
	P14866	HNRNPL	0.173642	0.268509
	Q15428	SF3A2	0.138208	0.324716
	Q13347	EIF3I	0.137545	0.362812
	Q9Y4L1	HYOU1	0.167356	0.220223
	P33176	KIF5B	0.146983	0.147174
	P13639	EEF2	0.134393	0.368927
	P60842	EIF4A1	0.128366	0.313364
	Q86UP2	KTN1	0.122583	0.296754
	P49327	FASN	0.134487	0.263432
	P51148	RAB5C	0.15543	0.202359
	Q9BT17	MTG1	0.0833511	0.111921
	O15027	SEC16A	0.10858	0.807282
	Q92900	UPF1	0.113367	0.154163
	P13667	PDIA4	0.0995185	0.254716
	P33240	CSTF2	0.0933774	0.290061
	P14625	HSP90B1	0.087815	0.2164
	P31948	STIP1	0.0881023	0.311389
	Q99873	PRMT1	0.0880356	0.208254
	P22626	HNRNPA2B1	0.0865281	0.22932
	Q15084	PDIA6	0.111053	0.172964
	Q96HC4	PDLIM5	0.137594	0.121071
	O43175	PHGDH	0.0833314	0.210489
	Q8IWS0	PHF6	0.0913041	0.101159
	Q92526	CCT6B	0.0615095	0.114673
	P09234	SNRPC	0.0668678	0.187324
	P61026	RAB10	0.105107	0.139102
	Q9UBC2	EPS15L1	0.150592	0.139144
	P06748	NPM1	0.05981	0.149628
	Q14697	GANAB	0.0565535	0.169351
	P31939	ATIC	0.143584	0.132996
	P26641	EEF1G	0.0663929	0.113629
	Q9Y224	RTRAF	0.0692259	0.101731
	Q9BS26	ERP44	0.0453561	0.113928
	Q01081	U2AF1	0.100239	0.093242
	P41227	NAA10	0.0429325	0.0884069
	P35579	MYH9	-0.000244776	0.00035948
	P30533	LRPAP1	0.0140705	0.0440808
	P09429	HMGB1	0.0021108	0.00476442
	P30050	RPL12	0.0719808	0.0708857
	A6NHL2	TUBAL3	0.0262731	0.0444159
	P17844	DDX5	0.00430425	0.00458905
	P40222	TXLNA	-0.0178216	0.0357811
	Q15717	ELAVL1	0.00302315	0.00440712
	Q99536	VAT1	0.179845	0.0645996
	O76003	GLRX3	-0.015557	0.0220729
	P30041	PRDX6	0.0682481	0.0619136
	Q8NC51	SERBP1	-0.0363522	0.115566
	P27824	CANX	-0.0431836	0.155822
	P60660	MYL6	-0.0494359	0.375933
	O75534	CSDE1	-0.0688712	0.114579
	Q15233	NONO	-0.0259279	0.0394454
	Q15637	SF1	-0.0490398	0.124598
	O95881	TXNDC12	-0.0189107	0.022574
	P08243	ASNS	-0.145581	0.135087
	Q9NYL9	TMOD3	-0.0711657	0.203284
	P07814	EPRS1	-0.0454006	0.0596677
	P23284	PPIB	-0.0625156	0.0914559
	P31942	HNRNPH3	-0.0614096	0.186291
	P12268	IMPDH2	-0.0555369	0.136811
	Q8NBS9	TXNDC5	-0.071998	0.268427
	P46060	RANGAP1	0.114148	0.065843
	P61758	VBP1	-0.0634031	0.0766467
	P26599	PTBP1	-0.0659091	0.108059
	P38919	EIF4A3	-0.110846	0.138024
	P49915	GMPS	-0.0573292	0.0666782
	P31153	MAT2A	-0.0785961	0.157434
	Q9BQ04	RBM4B	-0.0297082	0.0255555
	P61978	HNRNPK	-0.103017	0.3784
	P42785	PRCP	-0.0753625	0.0958573
	P62987	UBA52	-0.118323	0.501803
	Q9H8Y8	GORASP2	0.0109952	0.00737998
	A0A0B4J2D5	GATD3B	-0.133581	1.17013
	Q15366	PCBP2	-0.116283	0.129499
	Q13263	TRIM28	-0.111356	0.180401
	P06737	PYGL	-0.129737	0.182948
	P23588	EIF4B	-0.15124	0.538899
	P07910	HNRNPC	0.0955372	0.0508264
	P26583	HMGB2	-0.146722	0.358939
	P07237	P4HB	-0.14682	0.454094
	Q04760	GLO1	-0.158443	0.450917
	P12814	ACTN1	-0.154999	0.435777
	O15067	PFAS	-0.128241	0.191399
	Q08211	DHX9	-0.161781	0.651174
	P37108	SRP14	-0.159074	0.407697
	P52948	NUP98	-0.149865	0.308997
	Q9Y3I0	RTCB	-0.139495	0.162457
	P37802	TAGLN2	-0.231972	0.29106
	B5ME19	EIF3CL	-0.208267	0.298781
	Q9HB71	CACYBP	-0.1837	0.499316
	P04075	ALDOA	-0.196822	0.858246
	Q9NZ45	CISD1	-0.135305	0.131396
	Q96HE7	ERO1A	-0.171549	0.242387
	O00762	UBE2C	-0.200447	0.645504
	Q9UBT2	UBA2	-0.20044	0.76616
	Q14103	HNRNPD	-0.212907	0.480307
	Q92945	KHSRP	-0.201043	0.864717
	P23246	SFPQ	-0.192421	0.366996
	P10599	TXN	-0.202385	0.237545
	Q15365	PCBP1	-0.200252	0.394231
	P31943	HNRNPH1	-0.196789	0.483748
	P27708	CAD	-0.0669638	0.0376674
	P61254	RPL26	-0.157969	0.126906
	Q07065	CKAP4	-0.243025	0.580977
	P13010	XRCC5	-0.275321	0.338946
	Q16576	RBBP7	0.367413	0.128809
	Q00839	HNRNPU	-0.275725	0.386241
	P62701	RPS4X	-0.226703	0.108002
	P52272	HNRNPM	-0.246283	0.411607
	Q9H3P7	ACBD3	-0.290406	0.603412
	Q12906	ILF3	-0.262119	0.628676
	Q7KZF4	SND1	-0.30195	0.670354
	P61221	ABCE1	-0.265403	0.266636
	Q9NVT9	ARMC1	-0.299548	0.979731
	P46778	RPL21	-0.231408	0.14667
	P27348	YWHAQ	-0.280335	0.768766
	P29966	MARCKS	-0.264591	0.345244
	Q15185	PTGES3	-0.311487	1.22394
	P63244	RACK1	-0.0277716	0.011478
	P62750	RPL23A	-0.316787	0.793195
	P12956	XRCC6	-0.332618	0.803862
	P60981	DSTN	-0.348577	0.710275
	P43243	MATR3	-0.289725	0.339138
	Q9H845	ACAD9	-0.327616	0.866266
	P62304	SNRPE	-0.226505	0.178684
	Q13148	TARDBP	-0.330621	0.599502
	P26368	U2AF2	-0.330578	0.786502
	O43169	CYB5B	-0.376451	0.82635
	P60866	RPS20	-0.34829	1.16545
	P62917	RPL8	-0.330967	0.255797
	Q71UM5	RPS27L	-0.283754	0.166074
	P11182	DBT	-0.386728	0.963131
	P84103	SRSF3	-0.335979	0.45332
	P14678	SNRPB	-0.377619	0.470522
	Q01844	EWSR1	-0.420848	0.510272
	P23396	RPS3	-0.39738	1.15506
	Q70UQ0	IKBIP	-0.423473	1.00882
	Q5JPE7	NOMO2	-0.429701	0.715106
	P61247	RPS3A	-0.447485	1.24211
	P15927	RPA2	-0.452625	0.961148
	O75643	SNRNP200	-0.490334	1.04569
	Q9NYF8	BCLAF1	-0.495728	1.1246
	O00264	PGRMC1	-0.501987	1.19181
	O00483	NDUFA4	-0.504258	0.347814
	Q9Y383	LUC7L2	-0.578613	0.566902
	P27635	RPL10	-0.584395	0.779618
	P62249	RPS16	-0.505608	0.520461
	P62280	RPS11	-0.532145	1.11317
	Q9BW91	NUDT9	-0.581484	1.01709
	P18124	RPL7	-0.599738	0.797282
	P18077	RPL35A	-0.496387	0.438252
	P61513	RPL37A	-0.628522	0.733234
	P36578	RPL4	-0.659983	0.645736
	Q6ZNG2	DBX2	-0.636284	1.28942
	Q00610	CLTC	-0.476517	0.324714
	P62854	RPS26	-0.693178	0.907945
	Q92558	WASF1	-0.592143	0.572193
	Q969Q0	RPL36AL	-0.743052	1.15317
	Q9ULV4	CORO1C	-0.689749	0.828077
	Q02818	NUCB1	-0.586643	0.448685
	P62424	RPL7A	-0.845572	1.16514
	Q96FJ2	DYNLL2	-0.750165	1.24086
	Q07666	KHDRBS1	-0.809483	0.626119
	O95197	RTN3	-0.786248	0.823139
	Q02543	RPL18A	-0.794146	0.670581
	P62888	RPL30	-0.91554	0.87272
	P62847	RPS24	-0.975177	1.3004
	P46776	RPL27A	-0.982875	1.15488
	P46781	RPS9	-0.940653	1.18394
	P52597	HNRNPF	-1.00405	1.251
	P35637	FUS	-0.628876	0.313514
	P46736	BRCC3	-0.857399	0.391627
	Q9H3K6	BOLA2;BOLA2B	-0.351257	0.10933
	P13647	KRT5	-0.955912	0.424466
	P35908	KRT2	-1.56441	0.507308
	P02533	KRT14	-1.97434	1.17207
	P13645	KRT10	-2.00491	0.919938
	P35527	KRT9	-2.18785	0.759804
	P04264	KRT1	-2.57026	0.87893
	P13796	LCP1	0.218357	0.390439	Singleton
	P09972	ALDOC	1.97368	0.809388	Singleton
	O95757	HSPA4L	1.06403	0.832673	Singleton
	O75648	TRMU	1.71977	0.962161	Singleton
	P54136	RARS1	0.120594	0.0588022	Singleton
	Q5SV17	TMEM240	1.1946	0.649172	Singleton
	P61077	UBE2D3	2.09478	0.973623	Singleton
	Q9BYC9	MRPL20	1.46293	1.04932	Singleton
+	Q05932	FPGS	1.29631	1.73884	Singleton
	P21810	BGN	4.47701	0.885947	Singleton
	P54727	RAD23B	0.427106	0.596426	Singleton
+	Q4G0N4	NADK2	6.66372	4.75834	Singleton
+	Q86TX2	ACOT1	6.29002	4.30338	Singleton
+	Q6DKK2	TTC19	5.30375	3.94787	Singleton
+	P12235	SLC25A4	2.32598	2.76646	Singleton
+	Q6NUK1	SLC25A24	5.74034	4.35	Singleton
+	O75489	NDUFS3	6.19979	5.36185	Singleton
+	Q9UDR5	AASS	5.28239	4.05529	Singleton
+	Q9UFN0	NIPSNAP3A	6.16474	4.24685	Singleton
+	P19404	NDUFV2	5.89791	3.6506	Singleton
+	P36957	DLST	5.65838	5.85329	Singleton
+	Q99623	PHB2	3.33703	4.1943	Singleton
+	Q969Z0	TBRG4	5.14751	3.80748	Singleton
+	P30044	PRDX5	6.06705	4.52875	Singleton
+	P82909	MRPS36	4.61594	2.84673	Singleton
+	Q96EY7	PTCD3	5.29683	4.30742	Singleton
+	Q13405	MRPL49	5.61864	6.54243	Singleton
+	Q96GK7	FAHD2A	4.23952	3.08306	Singleton
+	P82664	MRPS10	5.0679	7.51995	Singleton
+	Q86SX6	GLRX5	4.69965	5.2807	Singleton
+	Q6P587	FAHD1	5.72379	4.08226	Singleton
+	Q96CM8	ACSF2	4.66105	4.89573	Singleton
+	Q96GC5	MRPL48	5.08032	4.37231	Singleton
+	Q9NWU1	OXSM	4.50572	4.99711	Singleton
+	Q9HA77	CARS2	4.0144	5.81892	Singleton
+	P09001	MRPL3	5.37768	4.60687	Singleton
+	Q9Y2Q9	MRPS28	6.79766	5.16828	Singleton
+	O43716	GATC	4.7281	4.6448	Singleton
+	Q9NWU5	MRPL22	4.97074	4.42408	Singleton
+	Q9NYY8	FASTKD2	3.63132	2.91252	Singleton
+	P46199	MTIF2	5.03063	3.20298	Singleton
+	Q9BYD1	MRPL13	2.55193	2.29165	Singleton
+	Q16762	TST	4.137	4.64591	Singleton
+	Q9BW92	TARS2	2.07811	1.30769	Singleton
+	A3KMH1	VWA8	3.12229	2.17995	Singleton
+	P47985	UQCRFS1	6.19014	4.72331	Singleton
+	Q9BYD3	MRPL4	3.59584	4.50768	Singleton
+	Q5U5X0	LYRM7	5.01255	4.85316	Singleton
+	Q15118	PDK1	3.09833	4.41627	Singleton
+	Q9Y676	MRPS18B	5.02759	3.74547	Singleton
+	P04179	SOD2	5.00182	3.7021	Singleton
+	Q9P2J9	PDP2	3.2745	4.01816	Singleton
+	Q16718	NDUFA5	5.63034	5.75226	Singleton
+	Q9BX68	HINT2	4.34184	3.45893	Singleton
+	Q15120	PDK3	3.849	3.62446	Singleton
+	Q16774	GUK1	2.9908	3.77293	Singleton
+	Q9UIJ7	AK3	4.06825	4.55892	Singleton
+	Q9UGM6	WARS2	3.59708	5.67612	Singleton
+	Q04837	SSBP1	5.24531	6.02564	Singleton
+	Q9H1K1	ISCU	5.47046	3.5537	Singleton
+	Q9BYT8	NLN	3.58957	4.39008	Singleton
+	Q9Y4W6	AFG3L2	3.09962	3.60316	Singleton
+	Q99807	COQ7	3.79309	3.61681	Singleton
+	Q96EY1	DNAJA3	4.52855	3.41171	Singleton
+	Q7Z4W1	DCXR	4.6279	3.36113	Singleton
+	P23434	GCSH	4.83728	3.41051	Singleton
+	Q6UB28	METAP1D	2.72516	4.4279	Singleton
+	Q9BPW8	NIPSNAP1	4.20273	3.0728	Singleton
+	P49406	MRPL19	4.08334	3.41064	Singleton
+	Q8TAE8	GADD45GIP1	3.88387	4.11222	Singleton
+	O75127	PTCD1	3.33516	3.38391	Singleton
+	Q9BRT2	UQCC2	3.38787	3.22193	Singleton
+	Q96DA6	DNAJC19	2.66723	2.343	Singleton
+	Q8N5M1	ATPAF2	2.45169	4.0146	Singleton
+	Q9Y2Z4	YARS2	3.10338	2.31762	Singleton
+	Q8IYB8	SUPV3L1	3.04236	3.73344	Singleton
+	Q9NRP2	CMC2	5.16171	5.0715	Singleton
+	O00746	NME4	2.18336	2.82704	Singleton
+	Q8WWC4	MAIP1	3.35149	3.67475	Singleton
+	Q96EY8	MMAB	5.11091	6.30789	Singleton
+	Q8WWH5	TRUB1	2.92134	3.43585	Singleton
+	Q5HYK3	COQ5	2.76368	2.19634	Singleton
+	O95721	SNAP29	1.41713	2.13318	Singleton
+	Q96A35	MRPL24	3.9102	4.13676	Singleton
+	P62829	RPL23	2.38019	2.69287	Singleton
+	Q9UDW1	UQCR10	3.12479	2.53564	Singleton
+	Q9Y3D2	MSRB2	1.9869	3.77849	Singleton
+	Q9UK39	NOCT	2.56803	3.38491	Singleton
+	Q14318	FKBP8	1.21443	2.01566	Singleton
+	Q8IWL3	HSCB	3.18596	4.95631	Singleton
+	P46379	BAG6	1.70947	2.57262	Singleton
+	Q9P0J0	NDUFA13	2.67561	3.66377	Singleton
+	P18085	ARF4	0.955832	1.31966	Singleton
+	Q9Y2Z9	COQ6	2.3127	3.0416	Singleton
+	O75608	LYPLA1	3.81662	5.54192	Singleton
+	P58557	YBEY	3.10219	4.25642	Singleton
+	Q9NX18	SDHAF2	2.73278	5.69584	Singleton
+	O15382	BCAT2	2.3196	4.06095	Singleton
+	Q7Z7H8	MRPL10	3.11033	3.12916	Singleton
+	Q9UGC7	MTRF1L	2.48839	3.23061	Singleton
+	Q49B96	COX19	2.5271	2.83577	Singleton
+	Q9NXA8	SIRT5	1.97472	3.8013	Singleton
	Q9P0J1	PDP1	0.906929	0.808995	Singleton
+	Q9BVS5	TRMT61B	1.94838	2.02073	Singleton
+	P82675	MRPS5	2.27402	1.49805	Singleton
+	O43676	NDUFB3	3.45689	2.82036	Singleton
	O14737	PDCD5	1.57759	1.14741	Singleton
+	Q15119	PDK2	1.6619	1.40696	Singleton
+	Q9GZT6	CCDC90B	3.3167	3.614	Singleton
+	A4D1E9	GTPBP10	1.71094	2.64099	Singleton
+	Q96I99	SUCLG2	2.41608	3.83917	Singleton
+	O75821	EIF3G	2.11197	2.99315	Singleton
+	P49748	ACADVL	2.16212	2.20686	Singleton
+	Q9BT30	ALKBH7	1.9462	2.18773	Singleton
+	O75027	ABCB7	3.23481	2.81394	Singleton
+	Q13907	IDI1	1.57177	1.76917	Singleton
+	P82932	MRPS6	3.19134	3.36834	Singleton
+	Q7Z2W9	MRPL21	1.82739	2.86595	Singleton
+	Q8NC60	NOA1	1.86617	2.39231	Singleton
+	Q13423	NNT	1.84879	3.93684	Singleton
+	O14925	TIMM23	2.3336	1.49914	Singleton
+	Q9NP79	VTA1	1.1335	1.97226	Singleton
+	P82930	MRPS34	2.85119	3.54629	Singleton
+	P04080	CSTB	3.04837	3.31881	Singleton
+	P05166	PCCB	1.51622	1.79985	Singleton
+	Q5T2R2	PDSS1	1.75476	3.15182	Singleton
+	P00403	MT-CO2	1.87525	2.71248	Singleton
+	Q9H2K0	MTIF3	3.0879	3.03789	Singleton
+	P00846	MT-ATP6	4.19794	2.93537	Singleton
+	Q7Z434	MAVS	1.8283	2.33111	Singleton
+	P61970	NUTF2	1.24147	2.97777	Singleton
+	P55036	PSMD4	2.34883	3.24863	Singleton
+	Q8TB37	NUBPL	2.08611	2.63639	Singleton
+	O95563	MPC2	2.48234	3.15793	Singleton
+	Q9Y375	NDUFAF1	1.41839	1.38451	Singleton
+	Q02127	DHODH	1.79272	3.05959	Singleton
+	P42771	CDKN2A	1.56814	3.01962	Singleton
+	P36404	ARL2	1.06983	3.16276	Singleton
+	Q9NUB1	ACSS1	2.58562	4.76907	Singleton
+	Q9Y6G3	MRPL42	1.56768	1.88129	Singleton
+	Q8TCC3	MRPL30	3.26466	5.09635	Singleton
+	Q96P20	NLRP3	5.0905	3.92067	Singleton
+	P25788	PSMA3	0.986901	3.26807	Singleton
+	Q9UBX3	SLC25A10	1.85094	2.59508	Singleton
	Q06124	PTPN11	0.251437	0.271513	Singleton
+	P33992	MCM5	0.869201	2.02171	Singleton
+	Q9Y266	NUDC	5.01078	4.11735	Singleton
	P61224	RAP1B	0.393997	0.842903	Singleton
+	P46940	IQGAP1	1.86654	3.45416	Singleton
	O00469	PLOD2	0.192712	0.28883	Singleton
+	O75600	GCAT	1.87788	1.38261	Singleton
	Q99829	CPNE1	0.958543	0.949348	Singleton
+	Q69YU5	BRAWNIN	1.19455	2.76295	Singleton
+	P50336	PPOX	1.51577	3.39325	Singleton
+	Q9Y3D5	MRPS18C	1.85916	1.60817	Singleton
+	Q15102	PAFAH1B3	1.79819	2.94268	Singleton
+	Q9Y5P2	CSAG2;CSAG3	2.70491	3.16658	Singleton
+	Q71RC2	LARP4	3.67421	3.57229	Singleton
	Q5JXB2	UBE2NL	0.817102	0.607616	Singleton
+	Q9BV35	SLC25A23	3.67776	3.8826	Singleton
+	P78330	PSPH	-1.00125	2.11291	Singleton
+	Q9NX46	ADPRS	2.15033	2.02838	Singleton
	Q8NFF5	FLAD1	-0.152414	0.177358	Singleton
	Q9H9P8	L2HGDH	0.802309	1.00417	Singleton
+	Q4G176	ACSF3	2.05584	2.51873	Singleton
	P09669	COX6C	0.937935	1.10882	Singleton
+	P36405	ARL3	1.22384	2.46218	Singleton
	Q4J6C6	PREPL	0.279612	0.230751	Singleton
	A8MXV4	NUDT19	1.05267	1.01443	Singleton
+	Q96TA2	YME1L1	6.6258	4.31788	Singleton
	P51570	GALK1	0.746909	0.752613	Singleton
+	P24043	LAMA2	2.99686	2.79312	Singleton
+	Q96BA8	CREB3L1	2.6096	1.71405	Singleton
+	Q5SXM8	DNLZ	1.63112	2.4607	Singleton
+	Q9BYD2	MRPL9	2.2787	2.21863	Singleton
+	Q5T5P2	KIAA1217	3.11352	4.4214	Singleton
+	Q53H82	LACTB2	2.93001	4.15277	Singleton
+	Q9H3L0	MMADHC	0.76157	1.38495	Singleton
+	Q9NPL8	TIMMDC1	2.68133	3.27465	Singleton
+	Q9NVA1	UQCC1	1.31361	2.22339	Singleton
+	P56181	NDUFV3	1.01654	1.76477	Singleton
+	O00299	CLIC1	1.88958	2.32482	Singleton
+	Q9NZJ7	MTCH1	0.47286	1.72627	Singleton
+	O00273	DFFA	1.32043	2.09049	Singleton

## Sheet: ER
C: Student's T-test Significant ER_293T	T: Accession	T: Gene Symbol	N: Student's T-test Difference ER_293T	N: -Log Student's T-test p-value ER_293T	Note
+	O95816	BAG2	7.56812	2.40782	Significant
+	P60468	SEC61B	6.30722	2.92297	Significant
+	Q7Z739	YTHDF3	6.24894	5.70456	Significant
+	O75718	CRTAP	5.56057	3.54816	Significant
+	Q9UBC2	EPS15L1	5.37672	2.03363	Significant
+	Q9Y224	RTRAF	5.28876	6.4621	Significant
+	Q13283	G3BP1	5.1678	2.98764	Significant
+	P55145	MANF	5.15162	2.06876	Significant
+	O15234	CASC3	5.13296	3.34367	Significant
+	Q9Y678	COPG1	5.12064	8.5728	Significant
+	O75569	PRKRA	5.06189	1.54766	Significant
+	O95721	SNAP29	5.05856	3.87511	Significant
+	Q15046	KARS1	5.0432	1.54334	Significant
+	Q53EZ4	CEP55	4.84218	3.73231	Significant
+	Q92615	LARP4B	4.70547	2.91363	Significant
+	Q969H8	MYDGF	4.68917	1.54548	Significant
+	O94855	SEC24D	4.53096	4.52364	Significant
+	P61011	SRP54	4.44281	5.73566	Significant
+	P36507	MAP2K2	4.43488	1.94358	Significant
+	Q96JB5	CDK5RAP3	4.41084	3.78697	Significant
+	O00231	PSMD11	4.36589	5.07598	Significant
+	O00151	PDLIM1	4.32179	2.70594	Significant
+	P62993	GRB2	4.3166	4.7323	Significant
+	Q9NP79	VTA1	4.28654	3.30387	Significant
+	O14974	PPP1R12A	4.24907	2.6889	Significant
+	P29590	PML	4.2312	1.30669	Significant
+	Q9Y5A9	YTHDF2	4.16275	3.5888	Significant
+	P51571	SSR4	4.1558	4.00876	Significant
+	Q9HB71	CACYBP	4.14638	5.52131	Significant
+	P13674	P4HA1	4.14268	2.11146	Significant
+	Q9NWM8	FKBP14	4.10332	5.84365	Significant
+	Q9H832	UBE2Z	4.10204	5.81713	Significant
+	P11413	G6PD	4.05679	2.42071	Significant
+	P09601	HMOX1	4.0546	2.93932	Significant
+	Q00341	HDLBP	4.04537	6.00304	Significant
+	Q99700	ATXN2	4.03801	5.2678	Significant
+	O14737	PDCD5	4.02138	4.27845	Significant
+	Q9NT62	ATG3	4.00111	4.97903	Significant
+	P00491	PNP	3.99866	4.83177	Significant
+	Q14671	PUM1	3.99328	4.18621	Significant
+	Q9Y6B6	SAR1B	3.99009	1.97348	Significant
+	Q96EP5	DAZAP1	3.97408	5.12222	Significant
+	Q14566	MCM6	3.9582	2.51305	Significant
+	Q06124	PTPN11	3.94801	2.31273	Significant
+	A6NDG6	PGP	3.88937	4.31649	Significant
+	Q13363	CTBP1	3.87939	2.19356	Significant
+	P41227	NAA10	3.87655	3.2136	Significant
+	P19623	SRM	3.87338	4.2128	Significant
+	O75832	PSMD10	3.86648	3.18084	Significant
+	Q99961	SH3GL1	3.86625	4.3482	Significant
+	Q9UHX1	PUF60	3.86408	4.11919	Significant
+	Q8NFH4	NUP37	3.84097	1.38296	Significant
+	Q9H910	JPT2	3.81813	2.5534	Significant
+	Q96LB3	IFT74	3.79561	5.11109	Significant
+	P48723	HSPA13	3.77759	3.75242	Significant
+	Q9NQX3	GPHN	3.77087	2.37623	Significant
+	Q96QK1	VPS35	3.76258	3.24107	Significant
+	Q8N0X7	SPART	3.7625	2.69864	Significant
+	Q8TD16	BICD2	3.75682	5.39344	Significant
+	Q8WVM8	SCFD1	3.75026	4.72504	Significant
+	Q9UNZ2	NSFL1C	3.69658	3.80966	Significant
+	Q8WX93	PALLD	3.69343	2.69952	Significant
+	Q9UN86	G3BP2	3.65376	4.06535	Significant
+	O94979	SEC31A	3.65084	6.49118	Significant
+	Q9UMX0	UBQLN1	3.64693	5.19256	Significant
+	O00170	AIP	3.63115	3.57383	Significant
+	Q5T6F2	UBAP2	3.62315	3.28476	Significant
+	P06493	CDK1	3.61783	3.09354	Significant
+	Q7Z3B4	NUP54	3.61448	4.48136	Significant
+	Q9UKK9	NUDT5	3.58393	3.04277	Significant
+	P23919	DTYMK	3.58073	2.79841	Significant
+	Q9H5K3	POMK	3.57575	2.84029	Significant
+	P11766	ADH5	3.57498	2.4708	Significant
+	O00487	PSMD14	3.56981	2.0138	Significant
+	O60885	BRD4	3.56488	5.80092	Significant
+	Q8WZA9	IRGQ	3.55343	3.02135	Significant
+	O95394	PGM3	3.50882	2.0186	Significant
+	P17980	PSMC3	3.50432	3.96654	Significant
+	P50402	EMD	3.47194	2.55285	Significant
+	Q9NZL9	MAT2B	3.45213	4.13669	Significant
+	Q96HE7	ERO1A	3.45164	4.16985	Significant
+	P16989	YBX3	3.44099	3.65408	Significant
+	O00193	SMAP	3.43736	4.57834	Significant
+	P52292	KPNA2	3.42554	3.23879	Significant
+	P43686	PSMC4	3.40052	4.67758	Significant
+	P98175	RBM10	3.39894	1.64105	Significant
+	O00299	CLIC1	3.39634	2.99534	Significant
+	O15160	POLR1C	3.38041	3.38388	Significant
+	O43399	TPD52L2	3.36582	5.35424	Significant
+	Q68EM7	ARHGAP17	3.3639	1.69027	Significant
+	Q9NTZ6	RBM12	3.3525	2.7468	Significant
+	Q15643	TRIP11	3.33892	2.19479	Significant
+	Q5UIP0	RIF1	3.33246	3.39362	Significant
+	P55072	VCP	3.31881	3.76753	Significant
+	P37198	NUP62	3.31216	2.77713	Significant
+	Q9UNN5	FAF1	3.27313	3.34926	Significant
+	Q9UGI8	TES	3.26589	2.22768	Significant
+	P39687	ANP32A	3.25908	2.52493	Significant
+	Q96IU4	ABHD14B	3.24942	4.26997	Significant
+	P54577	YARS1	3.24113	3.13475	Significant
+	Q86VP6	CAND1	3.23589	5.23732	Significant
+	Q9NYU2	UGGT1	3.22999	2.01999	Significant
+	Q16543	CDC37	3.22541	6.39047	Significant
+	Q13177	PAK2	3.22454	4.58672	Significant
+	Q96A33	CCDC47	3.21112	2.97143	Significant
+	Q14152	EIF3A	3.207	2.48382	Significant
+	Q8IZP0	ABI1	3.19833	3.13922	Significant
+	Q13485	SMAD4	3.19627	2.62247	Significant
+	P98179	RBM3	3.19249	4.27946	Significant
+	Q8N684	CPSF7	3.18843	2.36314	Significant
+	P53618	COPB1	3.18784	2.57701	Significant
+	O95373	IPO7	3.17324	1.86836	Significant
+	Q12904	AIMP1	3.16716	4.25988	Significant
+	O43324	EEF1E1	3.16317	3.47248	Significant
+	P13489	RNH1	3.16312	2.36588	Significant
+	Q13217	DNAJC3	3.16007	2.68136	Significant
+	P05198	EIF2S1	3.15779	4.93151	Significant
+	P61254	RPL26	3.15052	2.6752	Significant
+	P27824	CANX	3.1393	4.3215	Significant
+	P48444	ARCN1	3.13494	4.92183	Significant
+	Q9NTK5	OLA1	3.12642	4.10402	Significant
+	Q13561	DCTN2	3.12281	4.79981	Significant
+	P49257	LMAN1	3.11736	3.8543	Significant
+	P36405	ARL3	3.08183	3.91012	Significant
+	P05783	KRT18	3.07807	3.51192	Significant
+	Q9H074	PAIP1	3.06224	2.82039	Significant
+	Q99733	NAP1L4	3.03585	2.25406	Significant
+	Q12905	ILF2	3.01599	2.5449	Significant
+	P23921	RRM1	3.01215	2.54928	Significant
+	P33240	CSTF2	3.01062	2.34274	Significant
+	P30153	PPP2R1A	3.01037	5.53535	Significant
+	Q71RC2	LARP4	2.99771	2.04994	Significant
+	O14964	HGS	2.99276	4.38086	Significant
+	Q9Y5S9	RBM8A	2.98309	3.18392	Significant
+	Q99614	TTC1	2.968	4.4739	Significant
+	Q15084	PDIA6	2.96764	5.77381	Significant
+	Q9H3P7	ACBD3	2.96312	4.63132	Significant
+	Q9UKX7	NUP50	2.9555	4.3172	Significant
+	Q96I24	FUBP3	2.94406	4.92797	Significant
+	Q96FW1	OTUB1	2.93332	4.58639	Significant
+	P35658	NUP214	2.92418	3.68657	Significant
+	O75179	ANKRD17	2.91711	3.29679	Significant
+	P48634	PRRC2A	2.91633	4.09776	Significant
+	O60664	PLIN3	2.91391	3.30145	Significant
+	Q15003	NCAPH	2.91149	1.90288	Significant
+	Q8NBJ5	COLGALT1	2.90813	2.1023	Significant
+	Q96J01	THOC3	2.90798	3.30034	Significant
+	Q9BQA1	WDR77	2.88742	1.78833	Significant
+	Q9UKG1	APPL1	2.88721	3.13521	Significant
+	Q99426	TBCB	2.8774	5.30405	Significant
+	P28799	GRN	2.86961	4.76646	Significant
+	Q8N6T3	ARFGAP1	2.86822	2.14643	Significant
+	P09960	LTA4H	2.8657	3.12967	Significant
+	Q92973	TNPO1	2.85923	2.31333	Significant
+	Q13409	DYNC1I2	2.85854	2.01651	Significant
+	O14908	GIPC1	2.85533	2.34377	Significant
+	P42167	TMPO	2.85389	3.34618	Significant
+	P07355	ANXA2	2.85353	4.17604	Significant
+	P04843	RPN1	2.85232	3.25444	Significant
+	Q9NWV8	BABAM1	2.85036	2.1623	Significant
+	P43034	PAFAH1B1	2.84469	3.21019	Significant
+	P00167	CYB5A	2.84284	2.77954	Significant
+	P49792	RANBP2	2.83807	2.61346	Significant
+	Q9BVK6	TMED9	2.8321	2.1114	Significant
+	Q96I25	RBM17	2.82801	4.61044	Significant
+	P50454	SERPINH1	2.82488	5.48481	Significant
+	P14314	PRKCSH	2.82317	6.0871	Significant
+	P55036	PSMD4	2.82178	2.39741	Significant
+	Q15181	PPA1	2.81153	4.01046	Significant
+	Q9P2J5	LARS1	2.80586	4.70402	Significant
+	Q04726	TLE3	2.79628	4.28262	Significant
+	P49773	HINT1	2.78319	2.27647	Significant
+	Q15654	TRIP6	2.77824	4.37592	Significant
+	P13667	PDIA4	2.77516	3.80447	Significant
+	Q13162	PRDX4	2.76834	3.56483	Significant
+	O43237	DYNC1LI2	2.76209	1.91936	Significant
+	P07237	P4HB	2.75557	3.68883	Significant
+	P04632	CAPNS1	2.75389	2.1488	Significant
+	P46060	RANGAP1	2.74886	4.1835	Significant
+	P26368	U2AF2	2.74796	3.50253	Significant
+	Q9H4A4	RNPEP	2.73276	2.50639	Significant
+	P61923	COPZ1	2.7327	3.11293	Significant
+	Q9UHD1	CHORDC1	2.69484	4.80945	Significant
+	O14545	TRAFD1	2.69058	2.57879	Significant
+	Q92896	GLG1	2.66168	4.48362	Significant
+	Q15633	TARBP2	2.65692	1.94737	Significant
+	Q9BY42	RTF2	2.64854	3.74851	Significant
+	P11021	HSPA5	2.64632	4.2085	Significant
+	P56192	MARS1	2.63126	2.70944	Significant
+	Q9Y3I0	RTCB	2.62834	2.69846	Significant
+	Q9NUQ3	TXLNG	2.62361	3.60419	Significant
+	O95433	AHSA1	2.61847	2.97234	Significant
+	P54727	RAD23B	2.61069	3.74933	Significant
+	Q9UNM6	PSMD13	2.60703	1.86001	Significant
+	Q9Y6K9	IKBKG	2.60054	3.24077	Significant
+	Q9Y263	PLAA	2.59957	2.81334	Significant
+	Q96S59	RANBP9	2.59482	3.25304	Significant
+	Q15056	EIF4H	2.59354	1.96626	Significant
+	Q14157	UBAP2L	2.59282	3.58587	Significant
+	P51114	FXR1	2.59065	3.45629	Significant
+	P68402	PAFAH1B2	2.58946	1.81191	Significant
+	P55060	CSE1L	2.5883	3.06545	Significant
+	P35606	COPB2	2.58479	4.32764	Significant
+	P16152	CBR1	2.58383	3.99203	Significant
+	P53041	PPP5C	2.58056	2.34347	Significant
+	Q9Y450	HBS1L	2.5784	1.99268	Significant
+	P60900	PSMA6	2.57299	3.73544	Significant
+	P42166	TMPO	2.57295	3.47304	Significant
+	P20700	LMNB1	2.5684	4.21789	Significant
+	Q5SW79	CEP170	2.56776	2.51173	Significant
+	P02545	LMNA	2.54746	4.7145	Significant
+	Q01581	HMGCS1	2.53957	1.70272	Significant
+	O43402	EMC8	2.53038	3.30294	Significant
+	Q9BXP5	SRRT	2.52879	4.45288	Significant
+	Q9ULV4	CORO1C	2.52382	3.08445	Significant
+	Q99497	PARK7	2.51376	1.69478	Significant
+	Q14203	DCTN1	2.51128	4.94982	Significant
+	Q9Y4L1	HYOU1	2.50915	2.1837	Significant
+	P16615	ATP2A2	2.48647	3.71078	Significant
+	Q9NYC9	DNAH9	2.48391	1.85901	Significant
+	Q03252	LMNB2	2.48036	3.17836	Significant
+	O95881	TXNDC12	2.47651	2.64098	Significant
+	P40222	TXLNA	2.47374	4.35167	Significant
+	O60506	SYNCRIP	2.47333	5.25659	Significant
+	P13693	TPT1	2.46511	5.82194	Significant
+	Q92599	SEPTIN8	2.46125	2.54836	Significant
+	P31689	DNAJA1	2.44625	3.55789	Significant
+	Q9Y2Z0	SUGT1	2.44497	2.2126	Significant
+	Q8ND56	LSM14A	2.44392	3.53531	Significant
+	P08133	ANXA6	2.44214	3.31898	Significant
+	Q12874	SF3A3	2.44121	3.65981	Significant
+	Q15428	SF3A2	2.44079	3.92068	Significant
+	Q01105	SET	2.43872	2.42359	Significant
+	Q9NZI8	IGF2BP1	2.42121	5.28091	Significant
+	P63241	EIF5A	2.42008	3.29591	Significant
+	O60884	DNAJA2	2.41812	5.2564	Significant
+	Q13148	TARDBP	2.40846	5.56297	Significant
+	P26583	HMGB2	2.38393	3.76886	Significant
+	P32929	CTH	2.37268	2.65175	Significant
+	P05388	RPLP0	2.37208	2.032	Significant
+	Q9Y6G9	DYNC1LI1	2.36896	3.08398	Significant
+	Q13200	PSMD2	2.36079	1.72744	Significant
+	Q01518	CAP1	2.35653	4.16036	Significant
+	P00492	HPRT1	2.35278	1.72848	Significant
+	O15372	EIF3H	2.35173	3.22471	Significant
+	Q01085	TIAL1	2.35136	4.42702	Significant
+	O00273	DFFA	2.35007	3.09101	Significant
+	Q9Y3F4	STRAP	2.34977	3.10116	Significant
+	Q99615	DNAJC7	2.34627	3.8991	Significant
+	Q92598	HSPH1	2.34426	2.34471	Significant
+	P23588	EIF4B	2.3408	2.1057	Significant
+	P15170	GSPT1	2.3395	4.38297	Significant
+	P52732	KIF11	2.33739	3.17188	Significant
+	P11142	HSPA8	2.32822	5.12392	Significant
+	P50502	ST13	2.31643	3.75546	Significant
+	P53365	ARFIP2	2.31443	1.75286	Significant
+	Q9BT78	COPS4	2.31301	2.54704	Significant
+	P09234	SNRPC	2.31177	1.5217	Significant
+	Q9P289	STK26	2.30838	2.18028	Significant
+	Q9H3K6	BOLA2;BOLA2B	2.30468	2.69673	Significant
+	Q02790	FKBP4	2.29009	2.86158	Significant
+	Q16181	SEPTIN7	2.28315	1.51028	Significant
+	P61204	ARF3	2.27812	3.69177	Significant
+	O60493	SNX3	2.25869	1.49389	Significant
+	P49588	AARS1	2.25782	4.31204	Significant
+	P08670	VIM	2.25556	4.95318	Significant
+	P63244	RACK1	2.23198	1.85575	Significant
+	Q9Y5K6	CD2AP	2.22652	4.64792	Significant
+	P11940	PABPC1	2.22549	3.26501	Significant
+	Q8IWC1	MAP7D3	2.21894	1.83913	Significant
+	Q9NSD9	FARSB	2.2075	2.62157	Significant
+	Q13310	PABPC4	2.20174	3.40984	Significant
+	Q16630	CPSF6	2.19722	4.23599	Significant
+	Q16576	RBBP7	2.19666	3.33688	Significant
+	P32119	PRDX2	2.19527	3.37596	Significant
+	P0DMV9	HSPA1B	2.18791	4.38711	Significant
+	Q9HC38	GLOD4	2.18039	3.10964	Significant
+	P27797	CALR	2.17444	4.22577	Significant
+	Q6EEV6	SUMO4	2.16831	4.24431	Significant
+	P0DN79	CBSL	2.16662	3.30987	Significant
+	P25325	MPST	2.16346	4.93747	Significant
+	O15027	SEC16A	2.15717	3.05248	Significant
+	Q15366	PCBP2	2.15296	4.1255	Significant
+	P49368	CCT3	2.15018	3.06909	Significant
+	P16435	POR	2.14915	3.2003	Significant
+	Q13435	SF3B2	2.14519	2.24183	Significant
+	Q12792	TWF1	2.1391	3.13373	Significant
+	O00469	PLOD2	2.13696	3.27082	Significant
+	O60271	SPAG9	2.13231	1.79069	Significant
+	P35268	RPL22	2.12044	2.97044	Significant
+	P53990	IST1	2.11322	3.36236	Significant
+	P60660	MYL6	2.10972	4.96354	Significant
+	Q14974	KPNB1	2.10884	3.30532	Significant
+	P43487	RANBP1	2.10625	3.43306	Significant
+	P62750	RPL23A	2.10593	2.82449	Significant
+	P08758	ANXA5	2.10406	3.14962	Significant
+	Q14320	FAM50A	2.09463	5.03327	Significant
+	P15121	AKR1B1	2.0919	3.40894	Significant
+	P27816	MAP4	2.08919	3.61773	Significant
+	Q9UBV8	PEF1	2.08728	1.91503	Significant
+	Q9UNE7	STUB1	2.08417	4.28712	Significant
+	Q9Y266	NUDC	2.08105	3.35035	Significant
+	O76094	SRP72	2.07966	4.56712	Significant
+	Q14444	CAPRIN1	2.07847	5.05881	Significant
+	Q9H9B4	SFXN1	2.07812	1.31211	Significant
+	Q15691	MAPRE1	2.07328	2.50923	Significant
+	P25398	RPS12	2.07227	3.00106	Significant
+	Q07866	KLC1	2.0668	2.41806	Significant
+	P08195	SLC3A2	2.06506	2.14059	Significant
+	Q8NBS9	TXNDC5	2.06356	3.52299	Significant
+	Q9P2E9	RRBP1	2.06343	3.71613	Significant
+	P51570	GALK1	2.06321	2.54729	Significant
+	P18754	RCC1	2.06068	1.58447	Significant
+	P17844	DDX5	2.04693	2.49986	Significant
+	P35241	RDX	2.03736	3.07429	Significant
+	Q06830	PRDX1	2.03542	4.04485	Significant
+	P30626	SRI	2.02704	4.75051	Significant
+	Q96HC4	PDLIM5	2.02642	1.87743	Significant
+	P12004	PCNA	2.02575	3.96339	Significant
+	Q9Y3X0	CCDC9	2.02114	2.41614	Significant
+	Q70UQ0	IKBIP	2.01899	2.2624	Significant
+	Q08379	GOLGA2	2.01783	2.90048	Significant
+	P30101	PDIA3	2.01747	3.96696	Significant
+	Q15102	PAFAH1B3	2.01666	1.98762	Significant
+	P09874	PARP1	2.00928	3.01103	Significant
+	P08243	ASNS	1.99067	2.75257	Significant
+	P31939	ATIC	1.98469	2.60816	Significant
+	P22061	PCMT1	1.98461	4.39414	Significant
+	P00918	CA2	1.97966	2.87875	Significant
+	O43169	CYB5B	1.97919	4.04573	Significant
+	P08865	RPSA	1.96862	3.30415	Significant
+	Q9UNF0	PACSIN2	1.96786	4.84283	Significant
+	P12814	ACTN1	1.96393	2.03829	Significant
+	Q15365	PCBP1	1.96311	4.5885	Significant
+	O95757	HSPA4L	1.95583	3.88321	Significant
+	P54136	RARS1	1.93247	3.36893	Significant
+	Q9H8Y8	GORASP2	1.92422	3.03893	Significant
+	O75083	WDR1	1.92387	2.91684	Significant
+	P61081	UBE2M	1.92349	1.55479	Significant
+	Q15637	SF1	1.92075	4.44898	Significant
+	P12270	TPR	1.9195	3.81156	Significant
+	Q96AE4	FUBP1	1.91687	4.03297	Significant
+	Q14257	RCN2	1.91444	3.47796	Significant
+	Q01844	EWSR1	1.90323	2.4893	Significant
+	O75533	SF3B1	1.90251	1.48919	Significant
+	P78347	GTF2I	1.89401	1.69604	Significant
+	Q9UNH7	SNX6	1.88771	3.59437	Significant
+	Q8NC51	SERBP1	1.87873	3.60466	Significant
+	P07737	PFN1	1.86694	4.69634	Significant
+	P52306	RAP1GDS1	1.86037	3.31312	Significant
+	Q15417	CNN3	1.85638	4.6337	Significant
+	P29692	EEF1D	1.85538	3.63989	Significant
+	Q9H444	CHMP4B	1.84603	3.87855	Significant
+	Q15293	RCN1	1.84525	3.62348	Significant
+	O95336	PGLS	1.84492	3.36768	Significant
+	P55268	LAMB2	1.83923	2.11716	Significant
+	Q86XL3	ANKLE2	1.82995	1.81391	Significant
+	P57088	TMEM33	1.82683	3.69684	Significant
+	Q15459	SF3A1	1.82658	2.18066	Significant
+	Q9NPA8	ENY2	1.81363	1.96887	Significant
+	P52565	ARHGDIA	1.8076	2.2656	Significant
+	O00264	PGRMC1	1.80515	3.03449	Significant
+	Q92734	TFG	1.80254	1.67773	Significant
+	Q9Y3A5	SBDS	1.80128	1.8644	Significant
+	P17812	CTPS1	1.78575	2.61369	Significant
+	Q14315	FLNC	1.78448	1.77116	Significant
+	P68133	ACTA1	1.7843	4.15778	Significant
+	Q6FI81	CIAPIN1	1.78183	3.72057	Significant
+	P61981	YWHAG	1.77809	4.5515	Significant
+	P20839	IMPDH1	1.77234	2.32592	Significant
+	P38606	ATP6V1A	1.77226	2.67201	Significant
+	O75821	EIF3G	1.76999	2.8711	Significant
+	Q15424	SAFB	1.76822	3.04835	Significant
+	Q15437	SEC23B	1.76184	1.56235	Significant
+	Q9NVA2	SEPTIN11	1.75598	1.55168	Significant
+	P15531	NME1	1.75497	4.36344	Significant
+	P60981	DSTN	1.74882	2.58922	Significant
+	P46379	BAG6	1.74463	2.75569	Significant
+	Q9UQ80	PA2G4	1.71827	4.27667	Significant
+	Q9P2X0	DPM3	1.71466	1.99416	Significant
+	P15311	EZR	1.71249	3.95254	Significant
+	P13861	PRKAR2A	1.71057	3.17598	Significant
+	P62979	RPS27A	1.70975	4.76153	Significant
+	P07900	HSP90AA1	1.70781	4.66604	Significant
+	Q96F86	EDC3	1.70751	2.48199	Significant
+	P68036	UBE2L3	1.70238	3.75254	Significant
+	Q13838	DDX39B	1.69591	1.87834	Significant
+	B5ME19	EIF3CL	1.68037	2.15294	Significant
+	Q13263	TRIM28	1.67449	2.40053	Significant
+	P10606	COX5B	1.6744	1.85958	Significant
+	P61221	ABCE1	1.67414	2.11838	Significant
+	P55735	SEC13	1.67341	2.88725	Significant
+	Q5JRA6	MIA3	1.66537	4.046	Significant
+	P22392	NME2	1.66301	4.32378	Significant
+	Q15436	SEC23A	1.64588	1.89574	Significant
+	P52948	NUP98	1.64498	3.31957	Significant
+	P49736	MCM2	1.64194	2.61471	Significant
+	P30043	BLVRB	1.62886	2.85421	Significant
+	O00762	UBE2C	1.62677	3.72666	Significant
+	P49915	GMPS	1.62339	4.49583	Significant
+	Q15717	ELAVL1	1.62319	2.45576	Significant
+	Q13347	EIF3I	1.62012	3.6448	Significant
+	P53621	COPA	1.61751	3.52939	Significant
+	Q14166	TTLL12	1.61628	3.02585	Significant
+	Q99567	NUP88	1.61455	1.44188	Significant
+	Q8IWJ2	GCC2	1.6129	2.03705	Significant
+	Q08752	PPID	1.61006	1.59791	Significant
+	O95218	ZRANB2	1.60644	3.01281	Significant
+	Q09666	AHNAK	1.59402	2.45684	Significant
+	P07197	NEFM	1.59389	3.66776	Significant
+	P08621	SNRNP70	1.58587	1.90367	Significant
+	P09936	UCHL1	1.583	3.05624	Significant
+	P62937	PPIA	1.58124	3.69288	Significant
+	Q99832	CCT7	1.58031	2.92453	Significant
+	O00629	KPNA4	1.5779	2.12634	Significant
+	P25205	MCM3	1.57235	2.62547	Significant
+	Q9GZZ1	NAA50	1.56755	2.02607	Significant
+	P50990	CCT8	1.56258	3.69832	Significant
+	P31153	MAT2A	1.54992	3.6393	Significant
+	Q14847	LASP1	1.54906	2.32469	Significant
+	O14980	XPO1	1.52741	4.36592	Significant
+	P12956	XRCC6	1.52441	3.08377	Significant
+	P62841	RPS15	1.52213	1.48019	Significant
+	Q5BKZ1	ZNF326	1.51596	2.26063	Significant
+	O15067	PFAS	1.512	2.08029	Significant
+	P38159	RBMX	1.50995	1.86167	Significant
+	Q5JTV8	TOR1AIP1	1.50394	1.72788	Significant
+	O95861	BPNT1	1.49982	2.18039	Significant
+	P04075	ALDOA	1.49719	3.70439	Significant
+	Q16531	DDB1	1.4955	1.98192	Significant
+	P09429	HMGB1	1.48329	4.76946	Significant
+	Q9P0L0	VAPA	1.48166	3.87495	Significant
+	Q8NFQ8	TOR1AIP2	1.47342	2.52592	Significant
+	Q7Z417	NUFIP2	1.46806	3.46681	Significant
+	Q8WXH0	SYNE2	1.46218	1.58515	Significant
+	P60891	PRPS1	1.44644	2.771	Significant
+	Q9H3U1	UNC45A	1.44624	3.37494	Significant
+	Q9Y2D5	AKAP2	1.44173	2.28348	Significant
+	P25789	PSMA4	1.4412	4.14296	Significant
+	O14979	HNRNPDL	1.43829	2.02181	Significant
+	O14653	GOSR2	1.43614	3.28498	Significant
+	Q92499	DDX1	1.42714	3.31255	Significant
+	P60842	EIF4A1	1.42392	3.35639	Significant
+	O43852	CALU	1.4141	3.26905	Significant
+	P31948	STIP1	1.41356	4.66444	Significant
+	Q14C86	GAPVD1	1.40962	1.88463	Significant
+	Q9Y265	RUVBL1	1.40946	2.36882	Significant
+	O94905	ERLIN2	1.39758	2.95153	Significant
+	P07437	TUBB	1.39073	3.14585	Significant
+	O00233	PSMD9	1.38786	4.20108	Significant
+	Q9UJU6	DBNL	1.38708	2.65565	Significant
+	P29401	TKT	1.37877	2.59267	Significant
+	Q07065	CKAP4	1.37561	2.87471	Significant
+	P14618	PKM	1.37205	4.49626	Significant
+	P08238	HSP90AB1	1.37127	3.92314	Significant
+	Q8IYT4	KATNAL2	1.37083	3.22697	Significant
+	P62820	RAB1A	1.36597	4.46086	Significant
+	O43663	PRC1	1.36498	1.46067	Significant
+	P27348	YWHAQ	1.36413	3.82948	Significant
+	Q9BPU6	DPYSL5	1.36295	4.1107	Significant
+	O75475	PSIP1	1.35979	2.85346	Significant
+	Q92945	KHSRP	1.35721	3.53954	Significant
+	Q9UHR4	BAIAP2L1	1.3557	2.5013	Significant
+	P68363	TUBA1B	1.35551	3.5009	Significant
+	Q16186	ADRM1	1.35104	3.19176	Significant
+	Q9Y3D0	CIAO2B	1.34834	2.23297	Significant
+	Q8TCT9	HM13	1.34762	1.55153	Significant
+	Q14789	GOLGB1	1.33002	2.01847	Significant
+	Q96PK6	RBM14	1.31501	2.81144	Significant
+	Q9P0K7	RAI14	1.31428	3.03274	Significant
+	Q99829	CPNE1	1.30869	2.85579	Significant
+	O14654	IRS4	1.30607	2.12059	Significant
+	Q96F45	ZNF503	1.30589	1.41604	Significant
+	P30050	RPL12	1.30518	3.58103	Significant
+	Q15942	ZYX	1.30514	3.35195	Significant
+	Q9BSD7	NTPCR	1.30426	1.47713	Significant
+	O95302	FKBP9	1.29187	2.96051	Significant
+	P68371	TUBB4B	1.29138	3.79402	Significant
+	Q02750	MAP2K1	1.28141	4.87831	Significant
+	P04406	GAPDH	1.27661	3.29331	Significant
+	Q9BS26	ERP44	1.27487	2.58628	Significant
+	Q9NYF8	BCLAF1	1.2708	2.04045	Significant
+	P40227	CCT6A	1.27016	3.60032	Significant
+	P23396	RPS3	1.26742	3.1727	Significant
+	P15924	DSP	1.26597	1.97252	Significant
+	P41091	EIF2S3	1.26112	3.32354	Significant
+	Q08378	GOLGA3	1.25294	1.339	Significant
+	O00267	SUPT5H	1.23705	1.9151	Significant
+	P52272	HNRNPM	1.2334	3.67395	Significant
+	P50395	GDI2	1.22627	1.98556	Significant
+	P62241	RPS8	1.2255	1.41199	Significant
+	Q9UJY5	GGA1	1.22059	3.35297	Significant
+	P36871	PGM1	1.2082	2.69833	Significant
+	Q9BUF5	TUBB6	1.20757	2.55291	Significant
+	P33991	MCM4	1.2065	1.78726	Significant
+	Q8IWX8	CHERP	1.20323	1.37494	Significant
+	Q00610	CLTC	1.20272	2.20834	Significant
+	P18669	PGAM1	1.19734	5.80118	Significant
+	P22102	GART	1.19165	1.86317	Significant
+	P63104	YWHAZ	1.18782	1.47303	Significant
+	P30086	PEBP1	1.1845	2.79822	Significant
+	P22314	UBA1	1.18328	2.62275	Significant
+	P26599	PTBP1	1.1828	3.30849	Significant
+	Q15393	SF3B3	1.1786	2.09748	Significant
+	P27708	CAD	1.17768	2.66909	Significant
+	P23526	AHCY	1.16945	3.27548	Significant
+	P28066	PSMA5	1.16889	1.89025	Significant
+	O95747	OXSR1	1.16846	2.14805	Significant
+	P31946	YWHAB	1.16549	2.64257	Significant
+	Q15185	PTGES3	1.16245	2.81162	Significant
+	P00558	PGK1	1.15904	1.95249	Significant
+	P14625	HSP90B1	1.15668	3.60115	Significant
+	P18085	ARF4	1.1565	4.57234	Significant
+	Q01469	FABP5	1.15621	2.25568	Significant
+	Q32MZ4	LRRFIP1	1.14513	2.3965	Significant
+	P52789	HK2	1.14247	1.86708	Significant
+	P51610	HCFC1	1.13204	1.77356	Significant
+	P15104	GLUL	1.13191	3.00425	Significant
+	Q99729	HNRNPAB	1.11888	2.38195	Significant
+	P10599	TXN	1.11551	2.34996	Significant
+	Q96CT7	CCDC124	1.10984	2.80253	Significant
+	Q9H488	POFUT1	1.10967	3.82815	Significant
+	Q92791	P3H4	1.10653	2.95795	Significant
+	P04083	ANXA1	1.10072	2.16198	Significant
+	P55196	AFDN	1.09981	4.56062	Significant
+	P67809	YBX1	1.09934	3.6422	Significant
+	P55795	HNRNPH2	1.07549	1.6598	Significant
+	P61077	UBE2D3	1.07315	3.51785	Significant
+	P17987	TCP1	1.07018	3.65445	Significant
+	P49755	TMED10	1.06714	1.81617	Significant
+	Q9NTJ3	SMC4	1.06419	3.13944	Significant
+	P61978	HNRNPK	1.05932	2.83944	Significant
+	P53396	ACLY	1.05807	2.6631	Significant
+	P62491	RAB11A	1.05461	2.25633	Significant
+	P62879	GNB2	1.05115	1.76134	Significant
+	P68104	EEF1A1	1.05108	3.92383	Significant
+	P12268	IMPDH2	1.04983	3.94793	Significant
+	P78371	CCT2	1.03277	3.27703	Significant
+	P49790	NUP153	1.02541	2.46257	Significant
+	Q16658	FSCN1	1.01139	2.24467	Significant
+	O00213	APBB1	1.00136	1.95956	Significant
+	O75400	PRPF40A	1.00021	1.75384	Significant
+	P13797	PLS3	0.9985	2.31702
+	Q9Y2B0	CNPY2	0.99347	2.22827
+	P37802	TAGLN2	0.982575	2.41151
+	Q9BQE3	TUBA1C	0.97824	3.64787
+	Q93052	LPP	0.977081	1.5838
+	O43390	HNRNPR	0.959314	1.77139
+	Q96AY3	FKBP10	0.94916	2.86967
+	P49321	NASP	0.943436	2.48405
+	P39023	RPL3	0.938369	1.9029
+	P07814	EPRS1	0.937218	2.46971
+	Q14697	GANAB	0.93347	2.71499
+	O75787	ATP6AP2	0.922008	2.28462
+	Q9H4A3	WNK1	0.920949	1.8744
+	O43175	PHGDH	0.916936	3.29689
+	Q01081	U2AF1	0.910776	2.50776
+	P63010	AP2B1	0.909208	4.52083
+	Q9UGP4	LIMD1	0.901775	1.77335
+	Q9Y617	PSAT1	0.894765	2.10913
+	P52597	HNRNPF	0.880231	2.59272
+	P25786	PSMA1	0.879289	2.13065
+	Q9UKE5	TNIK	0.876105	2.78867
+	Q15427	SF3B4	0.866872	1.81761
+	P49750	YLPM1	0.856721	3.80741
+	O94826	TOMM70	0.856001	1.93746
+	Q99661	KIF2C	0.852368	1.69471
+	P49721	PSMB2	0.851545	2.20305
+	Q14247	CTTN	0.849127	2.93254
+	O60716	CTNND1	0.84599	2.11926
+	O94874	UFL1	0.833962	1.40118
+	P62826	RAN	0.823366	3.17395
+	Q9HD26	GOPC	0.814522	1.43141
+	P49454	CENPF	0.810994	1.37468
+	Q08257	CRYZ	0.799823	2.09101
+	Q96RL1	UIMC1	0.792925	1.52402
+	Q92900	UPF1	0.779154	1.99852
+	P51991	HNRNPA3	0.774863	1.77211
+	Q06787	FMR1	0.773214	2.44675
+	Q9Y383	LUC7L2	0.77039	1.84422
+	Q04637	EIF4G1	0.766763	1.66343
+	Q9H0E2	TOLLIP	0.765744	1.7567
+	P61586	RHOA	0.764759	2.34944
+	Q9NR30	DDX21	0.75278	1.63782
+	P61970	NUTF2	0.740976	2.25922
+	Q08211	DHX9	0.739658	1.87397
+	P13639	EEF2	0.739159	3.18779
+	Q86UP2	KTN1	0.733634	3.3754
+	O43765	SGTA	0.723841	2.00456
+	P06733	ENO1	0.72168	2.59945
+	Q96PM5	RCHY1	0.720865	1.84393
+	O95197	RTN3	0.713434	1.66011
+	O43670	ZNF207	0.707441	1.81251
+	P10768	ESD	0.703236	2.18199
+	Q13573	SNW1	0.698912	1.85187
+	P62424	RPL7A	0.697577	1.99074
+	Q9P2R7	SUCLA2	0.689192	1.63822
+	P07195	LDHB	0.679713	1.83308
+	P11908	PRPS2	0.669737	1.77566
+	P49327	FASN	0.655266	1.48304
+	P26038	MSN	0.654308	2.0812
+	P22234	PAICS	0.650761	2.65048
+	P31942	HNRNPH3	0.648584	2.87097
+	P13010	XRCC5	0.646311	2.9089
+	P15927	RPA2	0.64415	1.38906
+	P48643	CCT5	0.64389	1.79617
+	P14866	HNRNPL	0.643825	2.42657
+	Q969G3	SMARCE1	0.637987	1.77662
+	P08559	PDHA1	0.634696	1.79985
+	Q14103	HNRNPD	0.632587	3.63537
+	P33176	KIF5B	0.632165	3.1808
+	Q12906	ILF3	0.615255	2.64024
+	P60709	ACTB	0.608857	3.27908
+	P18206	VCL	0.601865	3.64192
+	P05455	SSB	0.594776	2.42016
+	P35579	MYH9	0.590734	2.1592
+	Q9Y6A5	TACC3	0.575894	2.08072
+	P11586	MTHFD1	0.553268	2.10966
+	P07954	FH	0.536809	1.9486
+	P06748	NPM1	0.532049	3.36722
+	P83731	RPL24	0.529779	1.52227
+	P23246	SFPQ	0.514689	2.99315
+	P20618	PSMB1	0.506645	2.16169
+	P31943	HNRNPH1	0.505512	2.69988
+	Q13428	TCOF1	0.502893	2.46522
+	Q04760	GLO1	0.480567	2.13123
+	P27635	RPL10	0.476068	1.67256
+	P09651	HNRNPA1	0.455687	2.11113
+	P51858	HDGF	0.444738	1.46348
+	P62258	YWHAE	0.435751	2.56785
+	O75937	DNAJC8	0.435636	2.86935
+	Q13642	FHL1	0.427245	1.47698
+	P20042	EIF2S2	0.426571	1.91881
+	P14868	DARS1	0.400002	2.1152
+	Q32P28	P3H1	0.393043	2.20845
+	O95817	BAG3	0.357304	1.74483
+	P19338	NCL	0.334858	1.35123
+	P62877	RBX1	0.331684	1.99301
+	P28072	PSMB6	0.278623	1.48402
+	P61247	RPS3A	0.25101	1.69162
+	P05386	RPLP1	0.115888	1.34844
+	P30533	LRPAP1	-0.293427	1.52652
+	Q9HCN8	SDF2L1	-0.43281	1.385
+	Q96SB3	PPP1R9B	-0.433906	1.81354
+	P62854	RPS26	-0.436805	1.40759
+	P46776	RPL27A	-0.460539	1.37594
+	P34932	HSPA4	-0.480041	2.37188
+	P61513	RPL37A	-0.505969	1.73504
+	P06737	PYGL	-0.529991	2.30268
+	Q99460	PSMD1	-0.540927	1.56696
+	O75390	CS	-0.571356	1.77626
+	Q14160	SCRIB	-0.583355	1.81204
+	Q9NX40	OCIAD1	-0.587694	2.1005
+	A0A0B4J2D5	GATD3B	-0.60816	2.8021
+	Q9HAV7	GRPEL1	-0.626879	1.48797
+	P45880	VDAC2	-0.639927	3.09003
+	Q92841	DDX17	-0.640431	1.5395
+	Q9Y5X3	SNX5	-0.66338	2.84438
+	P42704	LRPPRC	-0.672866	1.98636
+	Q9BRK5	SDF4	-0.685647	2.17729
+	Q99442	SEC62	-0.707807	1.69053
+	O60749	SNX2	-0.715041	2.12023
+	P53367	ARFIP1	-0.716413	1.64021
+	P30048	PRDX3	-0.727262	1.91584
+	O95232	LUC7L3	-0.73412	2.44086
+	P42766	RPL35	-0.741399	1.45891
+	P31930	UQCRC1	-0.781036	3.28648
+	P46782	RPS5	-0.795093	1.38338
+	O75369	FLNB	-0.801244	3.08659
+	P62263	RPS14	-0.846069	1.43125
+	P06744	GPI	-0.860222	1.92207
+	O95831	AIFM1	-0.867127	1.92234
+	Q15233	NONO	-0.879066	2.29104
+	P51659	HSD17B4	-0.885667	1.89805
+	Q9Y2Q3	GSTK1	-0.912275	1.37582
+	Q16891	IMMT	-0.919156	3.10811
+	Q96HY6	DDRGK1	-0.921462	2.15735
+	P26373	RPL13	-0.927544	2.07776
+	Q9NX63	CHCHD3	-0.934942	2.92476
+	Q9BYJ9	YTHDF1	-0.941999	1.87997
+	P54886	ALDH18A1	-0.96417	2.03291
+	P55209	NAP1L1	-0.966463	3.61602
+	P12236	SLC25A6	-0.97444	2.76317
+	P49189	ALDH9A1	-0.981995	2.12287
+	P10809	HSPD1	-0.983384	3.29092
+	Q9H078	CLPB	-1.00232	1.95324
+	Q96KR1	ZFR	-1.00949	2.18365
+	Q9NR28	DIABLO	-1.05732	2.09705
+	P30837	ALDH1B1	-1.05876	1.89923
+	P22695	UQCRC2	-1.06899	2.46851
+	Q02818	NUCB1	-1.07139	1.71892
+	Q16204	CCDC6	-1.07934	4.84864
+	P05023	ATP1A1	-1.09051	1.4212
+	P34897	SHMT2	-1.09633	1.63098
+	P40429	RPL13A	-1.09751	2.89567
+	O75874	IDH1	-1.10371	3.02271
+	P14174	MIF	-1.10649	3.14479
+	O75439	PMPCB	-1.10963	2.0019
+	Q9BRQ6	CHCHD6	-1.11024	2.02745
+	Q6Y7W6	GIGYF2	-1.11832	3.21545
+	Q9UNP9	PPIE	-1.13326	1.76841
+	P38646	HSPA9	-1.13654	2.58148
+	Q9UHA4	LAMTOR3	-1.13798	1.98776
+	P50914	RPL14	-1.14253	1.98867
+	P62851	RPS25	-1.15078	2.85502
+	Q16778	H2BC21	-1.16237	1.97221
+	Q9Y6H1	CHCHD2	-1.18469	3.48177
+	P04181	OAT	-1.19019	1.94499
+	Q99798	ACO2	-1.19084	2.39892
+	P54819	AK2	-1.19599	3.11219
+	P49411	TUFM	-1.21414	3.99704
+	P51970	NDUFA8	-1.23173	2.52394
+	Q13033	STRN3	-1.2397	3.21536
+	Q9BSH4	TACO1	-1.24597	2.23987
+	P30084	ECHS1	-1.2693	1.44828
+	Q5QNW6	H2BC18	-1.27258	2.37833
+	P37837	TALDO1	-1.28099	1.85032
+	P60174	TPI1	-1.28953	4.12153
+	P27144	AK4	-1.2915	1.64016
+	Q8N6M0	OTUD6B	-1.30209	1.42033
+	Q07021	C1QBP	-1.30335	3.60495
+	Q00325	SLC25A3	-1.30547	1.73171
+	Q96GA3	LTV1	-1.31343	3.64669
+	P20674	COX5A	-1.31351	1.99336
+	P13804	ETFA	-1.33068	1.33202
+	Q8WWM7	ATXN2L	-1.36254	3.55761
+	Q9UKS6	PACSIN3	-1.36642	2.85595
+	P10176	COX8A	-1.37078	3.45837
+	O75629	CREG1	-1.37133	2.80502
+	P30405	PPIF	-1.37374	2.16118
+	Q96HS1	PGAM5	-1.39659	2.21858
+	P11177	PDHB	-1.40027	2.83497
+	P02649	APOE	-1.40123	2.7012
+	O43615	TIMM44	-1.41942	2.64656
+	Q07020	RPL18	-1.44024	2.83377
+	P40926	MDH2	-1.44384	4.77792
+	O43396	TXNL1	-1.45113	2.91323
+	Q14498	RBM39	-1.46492	2.92798
+	O43819	SCO2	-1.4775	2.20125
+	Q96C01	FAM136A	-1.48068	3.78328
+	Q96BR5	COA7	-1.48677	3.17543
+	P02768	ALB	-1.51844	3.00393
+	O75521	ECI2	-1.52085	2.85462
+	Q8NE71	ABCF1	-1.52122	3.21762
+	Q969T9	WBP2	-1.53642	1.63483
+	Q15738	NSDHL	-1.56147	2.97747
+	P55786	NPEPPS	-1.60141	2.68789
+	O14641	DVL2	-1.63305	3.86384
+	Q9H0B6	KLC2	-1.64289	3.3966
+	Q92522	H1-10	-1.6623	4.1867
+	Q5T0N5	FNBP1L	-1.66844	3.41662
+	P48556	PSMD8	-1.66957	2.52794
+	Q9NUU7	DDX19A	-1.68284	1.96816
+	P36551	CPOX	-1.69059	3.3209
+	P06576	ATP5F1B	-1.71559	4.41286
+	Q8WUM4	PDCD6IP	-1.7459	3.33654
+	Q14165	MLEC	-1.75838	3.44243
+	P62906	RPL10A	-1.77304	2.49814
+	Q8TEM1	NUP210	-1.77781	1.4877
+	P29966	MARCKS	-1.78786	3.93443
+	P49207	RPL34	-1.79068	2.78569
+	Q9H792	PEAK1	-1.85801	2.84026
+	P46779	RPL28	-1.86769	3.96451
+	P47813	EIF1AX	-1.87537	4.18828
+	P05091	ALDH2	-1.88194	3.78644
+	Q96DH6	MSI2	-1.89777	2.93846
+	Q9H3G5	CPVL	-1.91558	1.55888
+	P10515	DLAT	-1.93007	3.33051
+	P69905	HBA1;HBA2	-1.93736	3.58223
+	P46781	RPS9	-1.96225	4.08273
+	Q9Y3D7	PAM16	-1.96922	2.26404
+	Q9Y2H6	FNDC3A	-1.97972	3.93615
+	P32322	PYCR1	-1.9896	2.1226
+	O75955	FLOT1	-1.99811	2.71012
+	Q9NZ01	TECR	-2.00622	2.92424
+	P30520	ADSS2	-2.01351	2.99723
+	Q9NP77	SSU72	-2.05143	3.83354
+	P62805	H4-16;H4C1;H4C11;H4C12;H4C13;H4C14;H4C15;H4C2;H4C3;H4C4;H4C5;H4C6;H4C8;H4C9	-2.11394	3.06666
+	P35611	ADD1	-2.12855	3.45032
+	P20073	ANXA7	-2.14556	3.38481
+	P24752	ACAT1	-2.17658	2.00074
+	P78417	GSTO1	-2.20039	4.04979
+	P62910	RPL32	-2.20606	3.15707
+	P62891	RPL39	-2.20954	3.52436
+	Q8NCK7	SLC16A11	-2.21418	2.01684
+	O60763	USO1	-2.22849	3.75888
+	Q9Y490	TLN1	-2.27366	5.09875
+	P54652	HSPA2	-2.27912	4.09796
+	O43865	AHCYL1	-2.29257	3.58117
+	P11498	PC	-2.32204	4.30275
+	Q9Y262	EIF3L	-2.39843	3.86793
+	Q8IXB1	DNAJC10	-2.46143	3.18253
+	P08708	RPS17	-2.47652	3.21308
+	Q09161	NCBP1	-2.48974	2.6047
+	O60313	OPA1	-2.52853	3.85081
+	P45954	ACADSB	-2.53169	3.30135
+	Q15785	TOMM34	-2.5889	3.83556
+	P09496	CLTA	-2.64966	5.21871
+	Q7L014	DDX46	-2.65678	2.90194
+	Q9Y230	RUVBL2	-2.68195	3.61256
+	P50991	CCT4	-2.71482	4.12851
+	C9JL84	HHLA1	-2.71705	4.01177
+	Q07157	TJP1	-2.76017	3.90966
+	P62899	RPL31	-2.83898	5.01474
+	Q9BVL2	NUP58	-2.88187	1.71002
+	Q15750	TAB1	-2.8972	3.02616
+	Q13501	SQSTM1	-2.92737	4.0228
+	Q9UKV3	ACIN1	-2.99295	4.01627
+	Q96RQ3	MCCC1	-2.99945	3.81766
+	P04264	KRT1	-3.08311	4.35255
+	P05165	PCCA	-3.13541	3.8825
+	P82094	TMF1	-3.24969	3.16773
+	P02533	KRT14	-3.40979	5.18152
+	P13647	KRT5	-3.4099	3.03977
+	P35527	KRT9	-3.50091	4.26518
+	P02538	KRT6A	-3.55143	2.72329
+	P13645	KRT10	-3.69212	3.83924
+	Q09028	RBBP4	-3.81357	4.49261
+	P35908	KRT2	-3.97086	4.45129
+	P68400	CSNK2A1	-3.98952	2.97091
+	P08779	KRT16	-4.09739	2.63488
	Q92922	SMARCC1	6.8447	1.18411
	Q7KZF4	SND1	3.07225	1.01491
	P23381	WARS1	3.05003	0.855865
	Q96D71	REPS1	2.50972	1.1707
	P58546	MTPN	3.48348	1.07354
	Q14739	LBR	3.00617	1.27224
	O43707	ACTN4	1.85256	0.925634
	Q15025	TNIP1	2.12403	1.0965
	Q14554	PDIA5	1.90915	0.941881
	P23284	PPIB	2.44498	1.26459
	Q00577	PURA	1.7398	1.14272
	Q92783	STAM	2.83604	1.01886
	P62888	RPL30	2.22635	0.919589
	Q8NBT2	SPC24	2.01587	1.27607
	P41252	IARS1	2.05921	1.02181
	Q9Y520	PRRC2C	2.03227	1.19557
	P61158	ACTR3	2.31674	1.09273
	O14776	TCERG1	1.94599	1.09601
	Q9NUP9	LIN7C	1.63739	0.945724
	Q9BV20	MRI1	1.1675	0.774259
	Q9H2G2	SLK	1.2798	0.907739
	P50552	VASP	1.31757	1.12266
	P11047	LAMC1	1.34678	1.21083
	P06753	TPM3	1.56083	1.10164
	A0AVT1	UBA6	1.39737	1.09662
	Q9UMS4	PRPF19	1.35482	1.29827
	P51572	BCAP31	1.19228	1.26106
	Q8N129	CNPY4	1.17937	0.262359
	P62829	RPL23	1.42939	0.792233
	P12277	CKB	1.2379	1.0759
	Q13151	HNRNPA0	1.69557	0.800448
	P62136	PPP1CA	0.972715	1.02504
	Q9H773	DCTPP1	1.06879	1.17722
	Q9HD15	SRA1	0.790323	0.649571
	Q9H7S9	ZNF703	1.10512	1.07664
	Q3MHD2	LSM12	2.483	0.7623
	O60869	EDF1	1.04399	1.11928
	Q93008	USP9X	0.886632	1.1232
	Q12849	GRSF1	1.02423	1.15336
	P30566	ADSL	1.14824	0.831113
	Q14839	CHD4	0.87558	1.12419
	Q14204	DYNC1H1	1.18774	0.770088
	Q9P2N5	RBM27	0.836001	1.29979
	P09012	SNRPA	1.07786	0.906599
	Q8N1F7	NUP93	0.856347	0.77267
	P35998	PSMC2	0.7855	1.28157
	Q9C0C9	UBE2O	1.44204	0.728427
	O75330	HMMR	0.843031	1.25158
	O95801	TTC4	0.856142	1.27381
	P50570	DNM2	1.40513	0.674192
	O43683	BUB1	0.65196	0.426003
	O43684	BUB3	0.801448	1.02763
	Q16836	HADH	0.73733	1.00972
	Q7Z5L9	IRF2BP2	0.691884	0.96793
	P07919	UQCRH	0.86746	0.678041
	Q15370	ELOB	0.675527	0.964403
	Q92804	TAF15	0.644484	0.745256
	P47897	QARS1	0.683714	1.21602
	P62701	RPS4X	0.846768	0.730736
	Q07666	KHDRBS1	0.69072	1.2633
	O75410	TACC1	0.806972	0.599597
	P62318	SNRPD3	0.682955	0.873015
	Q6P2E9	EDC4	0.739539	0.974242
	Q14980	NUMA1	0.664037	1.21452
	P60520	GABARAPL2	0.739543	0.44835
	Q71UM5	RPS27L	1.10361	0.48117
	P35613	BSG	0.625814	1.00418
	O43488	AKR7A2	0.607853	0.971816
	Q5T8P6	RBM26	0.518667	0.493237
	Q02952	AKAP12	0.618456	1.04101
	Q12959	DLG1	0.519411	0.431908
	P23528	CFL1	0.671548	0.891455
	Q00688	FKBP3	0.766144	0.570004
	Q96SB4	SRPK1	0.57118	1.10398
	Q16650	TBR1	0.551852	1.10264
	P35637	FUS	0.5696	1.1095
	Q9UBB4	ATXN10	0.532961	0.941023
	Q7L2E3	DHX30	0.534201	0.760899
	P04792	HSPB1	0.384255	0.271528
	Q16643	DBN1	0.555906	1.13088
	Q99436	PSMB7	0.636213	0.630813
	P60866	RPS20	0.532569	1.25407
	Q5JSH3	WDR44	0.507924	0.890562
	Q8N8S7	ENAH	0.574954	0.71494
	Q9H814	PHAX	0.42947	0.898628
	Q01082	SPTBN1	0.574548	0.580393
	Q9UHB6	LIMA1	0.488319	0.870223
	P63167	DYNLL1	0.452601	1.07318
	Q8TBC4	UBA3	0.447797	0.792656
	Q13439	GOLGA4	0.245351	0.147499
	Q86V81	ALYREF	0.409527	0.563631
	Q8N5M9	JAGN1	0.356344	0.698099
	Q06203	PPAT	0.39879	1.05592
	P36578	RPL4	0.446795	0.614572
	Q53H82	LACTB2	0.37365	1.27332
	A6NKD9	CCDC85C	0.351604	0.738399
	P62633	CNBP	0.373687	1.20072
	P46778	RPL21	0.384735	1.06708
	P85037	FOXK1	0.378901	0.947123
	P80303	NUCB2	0.370498	0.798098
	P35659	DEK	0.367691	0.552956
	P06730	EIF4E	0.339978	0.786307
	O00571	DDX3X	0.459059	0.400228
	Q15019	SEPTIN2	0.312311	0.624202
	P26640	VARS1	0.285899	0.730297
	O96019	ACTL6A	0.265254	0.462546
	Q8IWS0	PHF6	0.29386	0.904945
	P62995	TRA2B	0.292617	1.22438
	P18621	RPL17	0.316783	0.686074
	Q01130	SRSF2	0.31512	0.567988
	P83881	RPL36A	0.29514	1.12714
	P78406	RAE1	0.282983	0.506981
	Q16555	DPYSL2	0.267562	0.96067
	P61224	RAP1B	0.267276	0.584722
	Q6PKG0	LARP1	0.277232	1.24042
	O43719	HTATSF1	0.771399	0.366503
	Q9C0C2	TNKS1BP1	0.251408	0.399664
	Q15075	EEA1	0.241215	0.430678
	P46777	RPL5	0.252911	0.391521
	P62316	SNRPD2	0.147387	0.149507
	Q8WXD5	GEMIN6	0.212116	0.7641
	Q16629	SRSF7	0.197115	0.553887
	P00338	LDHA	0.199094	0.647103
	P25788	PSMA3	0.197282	0.477547
	O43491	EPB41L2	0.203922	0.418218
	P11171	EPB41	0.168042	0.188111
	Q14318	FKBP8	0.193551	0.517941
	P04637	TP53	0.483677	0.25867
	P28482	MAPK1	0.15424	0.326084
	P15880	RPS2	0.16253	0.740163
	Q5JPE7	NOMO2	0.14459	0.287907
	P13073	COX4I1	0.13768	0.277765
	Q92688	ANP32B	0.130038	0.506892
	P26641	EEF1G	0.0950731	0.188647
	P43243	MATR3	0.102922	0.795827
	Q99873	PRMT1	0.541486	0.17607
	P67936	TPM4	0.108229	0.119912
	Q10567	AP1B1	0.0791763	0.203692
	Q9UL25	RAB21	0.0957991	0.0767988
	P62753	RPS6	0.0952708	0.245204
	P27695	APEX1	0.0157413	0.00948104
	P55884	EIF3B	0.76365	0.250582
	P55010	EIF5	0.451096	0.211633
	Q06210	GFPT1	-0.0415866	0.0334578
	P22626	HNRNPA2B1	0.0679277	0.322179
	Q12931	TRAP1	0.0755526	0.208684
	P62191	PSMC1	0.0722135	0.092579
	P62277	RPS13	0.0831725	0.11141
	Q00839	HNRNPU	0.038669	0.128362
	Q96KG9	SCYL1	0.0426528	0.0820167
	Q6P1N0	CC2D1A	0.0394084	0.0811636
	Q13243	SRSF5	0.0139904	0.0346543
	Q02878	RPL6	-0.000871023	0.00193271
	O75312	ZPR1	-0.00495656	0.00842708
	P84103	SRSF3	-0.0319576	0.0832274
	P28074	PSMB5	-0.323729	0.149908
	Q7RTV0	PHF5A	-0.0551898	0.132302
	P27694	RPA1	0.303223	0.116115
	P35580	MYH10	-0.0213706	0.0280355
	P08237	PFKM	-0.106478	0.184759
	O75534	CSDE1	-0.0787907	0.190849
	Q9P258	RCC2	-0.0776653	0.178615
	O94788	ALDH1A2	-0.0832876	0.275982
	Q96EY7	PTCD3	-0.109291	0.251486
	O00505	KPNA3	-0.209218	0.150294
	P21796	VDAC1	-0.0815983	0.111199
	P62917	RPL8	-0.129774	0.648135
	Q13247	SRSF6	-0.1282	0.560095
	P41250	GARS1	0.465951	0.157442
	P09211	GSTP1	-0.133931	0.47421
	Q9UPN9	TRIM33	-0.177169	0.217018
	O96008	TOMM40	-0.190147	0.25646
	Q4VCS5	AMOT	-0.165328	0.540915
	P62244	RPS15A	-0.0593993	0.0431004
	O75643	SNRNP200	-0.125342	0.128472
	P02794	FTH1	-0.155668	0.176077
	Q02543	RPL18A	-0.0204455	0.0137297
	O00410	IPO5	-0.191793	1.06769
	P00505	GOT2	-0.214293	0.478393
	Q9Y2W1	THRAP3	-0.204928	1.02579
	Q9H3N1	TMX1	-0.235308	0.556969
	P25705	ATP5F1A	-0.078914	0.0483127
	P35232	PHB	0.112405	0.048632
	P56270	MAZ	-0.131882	0.105484
	Q9BWF3	RBM4	-0.234492	0.333519
	P35080	PFN2	-0.243952	1.09722
	P25685	DNAJB1	-0.358803	0.349608
	P52594	AGFG1	-0.458596	0.343703
	O00461	GOLIM4	-0.288848	0.674933
	O14777	NDC80	-0.325994	0.936179
	P21333	FLNA	-0.31366	1.24855
	Q13813	SPTAN1	-0.319254	1.18347
	P01111	NRAS	-0.318073	0.59564
	P84098	RPL19	-0.314643	0.653257
	Q8TAA3	PSMA8	-0.333202	0.659975
	Q8IUD2	ERC1	-0.34821	0.975444
	Q9BQ67	GRWD1	-0.361222	0.966635
	Q9Y277	VDAC3	-0.367943	0.665283
	P09622	DLD	-0.445442	0.588855
	P61088	UBE2N	-0.427751	0.753903
	P30519	HMOX2	-0.298271	0.267365
	P33993	MCM7	-0.504013	0.568379
	P18124	RPL7	-0.396744	0.810662
	P53597	SUCLG1	-0.331202	0.333843
	P47914	RPL29	-0.443242	1.0459
	Q16527	CSRP2	-0.500237	1.15245
	Q6UB35	MTHFD1L	-0.537431	1.26711
	Q12948	FOXC1	-0.548251	1.14008
	P61313	RPL15	-0.497925	1.0067
	Q16777	H2AC20	-0.510547	0.934155
	Q13438	OS9	-0.524971	1.30055
	Q05682	CALD1	-0.581519	0.773367
	P62280	RPS11	-0.391631	0.205932
	P21912	SDHB	-0.976484	0.394638
	P62269	RPS18	-0.50533	0.746671
	Q9H2U2	PPA2	-0.550278	0.942719
	Q13586	STIM1	-0.660994	0.933895
	P99999	CYCS	-0.370486	0.231018
	P62847	RPS24	-0.614192	0.832925
	Q71UI9	H2AZ2	-0.616657	1.03387
	P62913	RPL11	-0.615851	0.713433
	P07910	HNRNPC	-0.329803	0.146285
	P12532	CKMT1A;CKMT1B	-0.739101	0.934199
	P50213	IDH3A	-0.697687	1.27324
	P78527	PRKDC	-0.80044	0.47463
	P53985	SLC16A1	-0.824409	1.16704
	P31040	SDHA	-0.667703	0.61786
	Q9NRL3	STRN4	-0.175349	0.0499174
	P04040	CAT	-0.957182	1.10375
	P05141	SLC25A5	-0.963706	0.819614
	P62266	RPS23	-0.867756	0.934597
	P13995	MTHFD2	-1.11901	0.932806
	P60228	EIF3E	-1.30648	1.2639
	P14678	SNRPB	-0.605099	0.268055
	Q6UN15	FIP1L1	-1.34619	0.843421
	Q9UI30	TRMT112	-1.55934	1.03592
	P39019	RPS19	-0.535566	0.195235
	Q9Y3U8	RPL36	-1.25857	1.02909
	Q4V328	GRIPAP1	-1.34472	1.11452
	O76003	GLRX3	-0.0572815	0.00920936
	P46783	RPS10	-1.16726	0.631316
	P62249	RPS16	-1.35199	0.693481
	Q6IAA8	LAMTOR1	-1.45917	0.867215
	Q15813	TBCE	-1.08377	0.337353
	P62273	RPS29	-0.808715	0.247356
	P02765	AHSG	-2.52923	1.129
	P18031	PTPN1	-0.0728893	0.0106676
	Q9P287	BCCIP	1.15284	0.908559	Singleton
	Q9NTJ5	SACM1L	-0.144693	0.10559	Singleton
	Q9UN37	VPS4A	1.47375	0.893724	Singleton
	Q96KN1	LRATD2	0.75233	1.07081	Singleton
	P46459	NSF	1.36378	0.563121	Singleton
	Q9Y3C6	PPIL1	0.547061	0.405751	Singleton
	P62306	SNRPF	1.02966	0.94737	Singleton
	Q8TBX8	PIP4K2C	0.669001	1.15157	Singleton
	P36639	NUDT1	0.692556	2.45304	Singleton
	Q8IZ21	PHACTR4	1.64612	0.83354	Singleton
	Q14151	SAFB2	0.616076	0.705034	Singleton
	Q9NZL4	HSPBP1	1.44329	1.4693	Singleton
	Q13242	SRSF9	0.30766	0.566804	Singleton
	Q9NP61	ARFGAP3	0.58209	0.447443	Singleton
	P63208	SKP1	1.4926	0.63698	Singleton
	Q9BV38	WDR18	0.888725	0.884561	Singleton
	Q00765	REEP5	1.70048	1.20477	Singleton
	Q9Y2J2	EPB41L3	1.34785	0.891006	Singleton
	Q9BSL1	UBAC1	0.680923	1.07855	Singleton
	P62942	FKBP1A	1.61037	1.0595	Singleton
	Q9BT09	CNPY3	-0.360833	0.288174	Singleton
	P14209	CD99	1.58015	0.747378	Singleton
	O75884	RBBP9	0.760375	1.15043	Singleton
	P63151	PPP2R2A	1.24494	0.936137	Singleton
	Q8NB37	GATD1	0.974446	0.624481	Singleton
	Q86XZ4	SPATS2	1.05646	1.62967	Singleton
	Q8TF74	WIPF2	0.383396	0.324755	Singleton
	Q7L1Q6	BZW1	0.998292	0.991541	Singleton
	Q86X76	NIT1	1.56073	0.926351	Singleton
	Q9NRP0	OSTC	1.19988	1.08882	Singleton
	P23193	TCEA1	0.915075	1.04069	Singleton
	Q9NQ29	LUC7L	0.549058	0.885304	Singleton
	Q01433	AMPD2	0.529152	0.623934	Singleton
	Q12800	TFCP2	0.846734	0.761359	Singleton
	P16333	NCK1	0.704027	0.624991	Singleton
	Q9NY33	DPP3	0.134059	0.0865128	Singleton
	Q14012	CAMK1	0.676186	0.419494	Singleton
	Q8IWZ3	ANKHD1	1.29219	0.790185	Singleton
	Q9NSK0	KLC4	0.997948	0.651617	Singleton
	Q86XN8	MEX3D	0.618959	0.722517	Singleton
	P61026	RAB10	1.07968	1.17534	Singleton
	Q99459	CDC5L	1.34942	0.553997	Singleton
	Q13885	TUBB2A	2.43847	1.22197	Singleton
	Q5EBL4	RILPL1	0.835695	0.991664	Singleton
	Q9BV57	ADI1	0.374914	0.390445	Singleton
	O75348	ATP6V1G1	1.44897	1.00285	Singleton
	P36873	PPP1CC	0.554796	0.775627	Singleton
	Q9NW68	BSDC1	0.706642	0.53902	Singleton
	P35813	PPM1A	2.27821	1.22887	Singleton
	P45877	PPIC	1.58348	0.805067	Singleton
	Q13546	RIPK1	0.7776	0.537608	Singleton
	P55769	SNU13	1.81358	1.31357	Singleton
	P60763	RAC3	1.04433	1.08848	Singleton
	P51151	RAB9A	0.979827	1.33946	Singleton
	Q8N4V1	MMGT1	1.18438	0.925849	Singleton
	Q96B26	EXOSC8	0.642337	1.3034	Singleton
	Q9ULQ0	STRIP2	0.267195	0.323581	Singleton
	O00139	KIF2A	0.432307	1.12015	Singleton
	Q9UI12	ATP6V1H	0.377419	0.31245	Singleton
	Q9UHY1	NRBP1	0.906139	0.54071	Singleton
	Q13371	PDCL	0.757288	0.510886	Singleton
	Q8IZL8	PELP1	-0.166406	0.307751	Singleton
	Q15024	EXOSC7	0.767733	1.15434	Singleton
	Q9Y3A6	TMED5	1.18521	0.952737	Singleton
	P25686	DNAJB2	1.77565	0.755214	Singleton
	Q9Y3B8	REXO2	1.26048	1.11769	Singleton
	P52888	THOP1	0.775082	0.964313	Singleton
	Q9NRA8	EIF4ENIF1	0.458115	0.718382	Singleton
	Q02809	PLOD1	2.0621	2.85579	Singleton
	A0MZ66	SHTN1	3.41832	3.84344	Singleton
	O43164	PJA2	2.23879	1.4324	Singleton
	P54687	BCAT1	0.513988	1.11894	Singleton
	Q6IBS0	TWF2	3.8696	4.9632	Singleton
	Q6Y288	B3GLCT	1.62511	2.46996	Singleton
	P41240	CSK	3.51937	4.07973	Singleton
	Q8NBJ7	SUMF2	3.74504	5.5031	Singleton
	Q9UG63	ABCF2	2.71207	1.74256	Singleton
	Q96EK6	GNPNAT1	1.57316	3.36228	Singleton
	Q9NX46	ADPRS	2.14966	4.66479	Singleton
	Q9ULH7	MRTFB	1.66617	1.69413	Singleton
	Q96L92	SNX27	1.72244	2.30886	Singleton
	P04080	CSTB	6.18701	4.70922	Singleton
	Q92541	RTF1	1.10384	2.19607	Singleton
	Q9NRX4	PHPT1	2.09007	2.06228	Singleton
	Q16864	ATP6V1F	2.00279	1.70488	Singleton
	Q9P2R3	ANKFY1	0.686392	1.2646	Singleton
	Q9H6Z4	RANBP3	4.24886	3.43016	Singleton
	Q8IVM0	CCDC50	2.3071	1.68427	Singleton
	Q8N6H7	ARFGAP2	3.17036	4.41025	Singleton
	Q6P5R6	RPL22L1	1.44696	1.70949	Singleton
	O95684	CEP43	2.79055	4.36983	Singleton
	P24666	ACP1	3.63779	4.13087	Singleton
	Q9HDC9	APMAP	3.28152	3.12768	Singleton
	O60684	KPNA6	0.825777	0.933047	Singleton
	Q92558	WASF1	2.51756	2.03511	Singleton
	Q15435	PPP1R7	2.10004	2.20961	Singleton
	Q86VS8	HOOK3	3.06361	2.63582	Singleton
	P84095	RHOG	0.815127	0.790472	Singleton
	P82979	SARNP	2.15313	3.89219	Singleton
	O95229	ZWINT	1.35426	2.16237	Singleton
	P54725	RAD23A	3.28011	5.28847	Singleton
	Q9BRS2	RIOK1	1.89056	1.50169	Singleton
	P26639	TARS1	4.21876	4.7269	Singleton
	Q99653	CHP1	4.25594	5.60677	Singleton
	Q66GS9	CEP135	1.65882	1.364	Singleton
	P57740	NUP107	2.33409	2.81359	Singleton
	P43307	SSR1	4.20849	2.00958	Singleton
	O94992	HEXIM1	1.54837	1.96465	Singleton
	Q8NFH5	NUP35	2.75933	3.2102	Singleton
	P33316	DUT	4.02021	3.21831	Singleton
	Q9BQE5	APOL2	3.83214	3.55455	Singleton
	Q13620	CUL4B	0.527047	1.62684	Singleton
	Q13596	SNX1	4.15848	4.34281	Singleton
	Q16222	UAP1	4.05058	4.23203	Singleton
	Q92530	PSMF1	4.51719	5.43397	Singleton
	Q9NRR5	UBQLN4	2.87526	2.11674	Singleton
	Q2TAL8	QRICH1	0.750855	2.28197	Singleton
	Q9BRA2	TXNDC17	5.55628	5.73621	Singleton
	P53992	SEC24C	3.46129	4.54429	Singleton
	O75396	SEC22B	2.53198	4.02316	Singleton
	Q9NYJ8	TAB2	1.06237	1.7826	Singleton
	O95487	SEC24B	1.78824	3.92313	Singleton
	O94776	MTA2	0.303129	0.422628	Singleton
	Q96RU3	FNBP1	1.55405	3.65671	Singleton
	P62495	ETF1	4.44578	4.19494	Singleton
	Q13526	PIN1	1.0164	1.54404	Singleton
	Q99598	TSNAX	2.58257	3.43045	Singleton
	Q13155	AIMP2	0.65752	1.20529	Singleton
	Q9H7D7	WDR26	1.95153	3.05266	Singleton
	P63098	PPP3R1	2.85272	3.7646	Singleton
	Q6UWE0	LRSAM1	1.28931	1.77849	Singleton
	Q9NQC3	RTN4	1.27197	1.21295	Singleton
	O75886	STAM2	2.9255	2.85872	Singleton
	Q96A49	SYAP1	5.20068	5.60469	Singleton
	Q14BN4	SLMAP	2.51975	4.43019	Singleton
	O43813	LANCL1	1.73163	2.30993	Singleton
	P05067	APP	1.63399	2.53827	Singleton
	O95376	ARIH2	1.61966	1.49643	Singleton
	O75688	PPM1B	3.50311	3.47071	Singleton
	P50897	PPT1	2.40298	2.02264	Singleton
	Q6UUV9	CRTC1	2.09705	3.12187	Singleton
	P00374	DHFR	0.0125872	0.0194805	Singleton
	Q66K74	MAP1S	1.55437	1.91028	Singleton
	O75152	ZC3H11A	2.26018	3.21894	Singleton
	P52907	CAPZA1	5.91666	4.51643	Singleton
	P78559	MAP1A	1.00801	1.60973	Singleton
	Q9Y3C8	UFC1	3.39388	4.79226	Singleton
	Q92597	NDRG1	2.5905	4.05275	Singleton
	O94763	URI1	2.37568	2.69227	Singleton
	P62195	PSMC5	2.97597	2.56199	Singleton
	Q8IUI8	CRLF3	1.62179	2.18607	Singleton
	Q9Y5B9	SUPT16H	2.67269	3.4977	Singleton
	O60701	UGDH	1.32486	1.95573	Singleton
	Q99439	CNN2	3.33711	2.45508	Singleton
	P31483	TIA1	0.53678	1.04334	Singleton
	Q9UNW1	MINPP1	1.02811	1.20685	Singleton
	Q8NBF2	NHLRC2	1.48127	3.71682	Singleton
	Q96NT0	CCDC115	2.06314	4.32147	Singleton
	Q15029	EFTUD2	1.40624	2.35492	Singleton
	Q9NRY5	FAM114A2	1.93055	2.9889	Singleton
	Q9Y6Y8	SEC23IP	1.13549	2.77475	Singleton
	Q13907	IDI1	0.970438	2.12481	Singleton
	P61289	PSME3	3.68142	3.55499	Singleton
	P52655	GTF2A1	1.27387	4.57508	Singleton
	Q9Y385	UBE2J1	3.08556	3.97986	Singleton
	Q9H553	ALG2	0.719551	0.882165	Singleton
	Q96PC5	MIA2	1.17967	1.10138	Singleton
	P61019	RAB2A	2.47923	2.87782	Singleton
	Q96GD0	PDXP	0.227845	0.21567	Singleton
	Q9H6T3	RPAP3	0.236238	0.373494	Singleton
	Q96IJ6	GMPPA	1.56047	1.86453	Singleton
	Q9UPN7	PPP6R1	0.733729	2.32082	Singleton
	Q9BRX2	PELO	2.32966	2.40664	Singleton
	Q9UMX5	NENF	0.907993	1.71828	Singleton
	Q7Z4V5	HDGFL2	2.5062	2.33851	Singleton
	Q9BRG1	VPS25	0.940717	1.17462	Singleton
	O94966	USP19	1.53251	2.14077	Singleton
	Q9Y4X5	ARIH1	2.3532	2.70962	Singleton
	Q96AT9	RPE	2.4494	2.14834	Singleton
	Q9NYB0	TERF2IP	1.38072	1.51075	Singleton
	P38919	EIF4A3	2.7135	2.47751	Singleton
	Q99417	MYCBP	2.46697	4.33626	Singleton
	Q8TEX9	IPO4	4.76169	5.20977	Singleton
	O75496	GMNN	0.834072	2.18727	Singleton
	Q9UNL2	SSR3	2.20598	2.49871	Singleton
	Q9Y314	NOSIP	1.5803	3.9213	Singleton
	P31949	S100A11	2.52529	1.01304	Singleton
	Q9NZ09	UBAP1	3.54803	4.14091	Singleton
	Q13867	BLMH	2.81713	3.20631	Singleton
	Q9BVG4	PBDC1	0.895333	1.14725	Singleton
	O00154	ACOT7	1.8825	2.20101	Singleton
	P84085	ARF5	3.0848	3.55402	Singleton
	Q5TDH0	DDI2	2.57245	2.36633	Singleton
	Q9Y3B3	TMED7	1.07707	1.75863	Singleton
	Q15006	EMC2	4.88627	4.1672	Singleton
	Q6UVJ0	SASS6	2.52274	2.87606	Singleton
	Q9UHD8	SEPTIN9	3.25074	4.57502	Singleton
	O43681	GET3	1.44953	2.8397	Singleton
	Q9Y3B4	SF3B6	1.64689	3.38631	Singleton
	O75607	NPM3	1.17734	2.48292	Singleton
	Q8WWK9	CKAP2	3.73404	4.14558	Singleton
	P25440	BRD2	2.27889	3.20406	Singleton
	Q9UK41	VPS28	1.97056	1.84521	Singleton
	O15173	PGRMC2	2.78939	3.05082	Singleton
	Q9UGV2	NDRG3	3.21603	3.47493	Singleton
	P52294	KPNA1	3.03353	3.92386	Singleton
	Q96B54	ZNF428	0.905141	2.427	Singleton
	O75157	TSC22D2	0.338925	1.0164	Singleton
	P56537	EIF6	4.47775	4.05633	Singleton
	P47756	CAPZB	1.84253	2.2409	Singleton
	P14543	NID1	2.36569	3.36238	Singleton
	Q8NFH3	NUP43	5.97988	5.50456	Singleton
	Q13442	PDAP1	2.79885	3.27235	Singleton
	Q9NR46	SH3GLB2	3.22049	2.63141	Singleton
	Q9BX40	LSM14B	1.0699	2.59865	Singleton
	P39748	FEN1	3.15732	2.85729	Singleton
	Q9NWS0	PIH1D1	1.07058	2.20639	Singleton
	P56545	CTBP2	3.14522	4.00452	Singleton
	O15355	PPM1G	3.03768	3.32219	Singleton
	Q9UBE0	SAE1	1.25204	3.29881	Singleton
	P61619	SEC61A1	2.07384	2.62861	Singleton
	Q92879	CELF1	1.61042	3.21552	Singleton
	Q9UPQ9	TNRC6B	2.91438	1.72558	Singleton
	O95486	SEC24A	1.77813	1.86005	Singleton
	P25787	PSMA2	1.54257	1.9898	Singleton
	Q7L2H7	EIF3M	1.18569	3.45445	Singleton
	O75131	CPNE3	1.35522	2.33878	Singleton
	Q9Y508	RNF114	1.66781	2.49877	Singleton
	Q9Y5M8	SRPRB	4.3474	3.30574	Singleton
	Q9UL15	BAG5	0.300069	0.145424	Singleton
	Q9H000	MKRN2	3.1574	4.1375	Singleton
	Q15050	RRS1	1.29822	1.86522	Singleton
	Q9NPD8	UBE2T	3.8377	5.82551	Singleton
	P11802	CDK4	2.9641	5.10272	Singleton
	Q0VDF9	HSPA14	1.25226	1.5485	Singleton
	Q9BRT9	GINS4	1.21767	1.48873	Singleton
	P09972	ALDOC	5.4103	6.7871	Singleton
	P48507	GCLM	3.09703	2.16337	Singleton
	Q06265	EXOSC9	1.33358	1.83793	Singleton
	P30040	ERP29	4.17654	4.64679	Singleton
	Q01850	CDR2	1.21641	1.66139	Singleton
	P46108	CRK	1.68363	2.11388	Singleton
	Q13951	CBFB	1.40928	2.45088	Singleton
	Q12765	SCRN1	1.33085	0.673438	Singleton
	Q53H96	PYCR3	2.52737	3.19162	Singleton
	Q9BZZ5	API5	2.21887	2.80496	Singleton
	Q6IQ49	SDE2	0.473492	0.217019	Singleton
	O00161	SNAP23	1.38033	3.82174	Singleton
	Q6NXS1	PPP1R2B	1.55953	2.63836	Singleton
	P46109	CRKL	5.36321	4.716	Singleton
	Q99536	VAT1	3.2627	3.63677	Singleton
	Q8IYB3	SRRM1	1.41957	1.46946	Singleton
	O15460	P4HA2	2.91492	3.44714	Singleton
	P24844	MYL9	4.13484	4.58918	Singleton
	Q9BXJ9	NAA15	1.82106	4.29704	Singleton
	Q13126	MTAP	3.98473	5.17647	Singleton
	Q9P035	HACD3	2.9732	4.0591	Singleton
	Q7Z2W4	ZC3HAV1	5.32049	5.822	Singleton
	Q14683	SMC1A	2.05515	3.37037	Singleton
	Q9H0E9	BRD8	0.905328	0.971495	Singleton
	A8MTJ3	GNAT3	2.59901	2.89372	Singleton
	Q8IY67	RAVER1	2.27201	2.14702	Singleton
	Q9H173	SIL1	2.24267	2.39254	Singleton
	Q05639	EEF1A2	3.36205	3.34174	Singleton
	Q13185	CBX3	3.92901	4.58888	Singleton
	P61758	VBP1	1.91332	2.33613	Singleton
	Q9UJC3	HOOK1	4.13266	4.29675	Singleton
	A6NFN3	RBFOX3	0.740128	1.25364	Singleton
	Q96KB5	PBK	3.03429	2.77275	Singleton
	Q15642	TRIP10	1.64541	3.83333	Singleton
	P48739	PITPNB	2.38453	1.99469	Singleton
	Q8ND24	RNF214	4.01421	2.79417	Singleton
	P16220	CREB1	1.5082	2.88836	Singleton
	P19367	HK1	3.03799	3.07951	Singleton
	P21964	COMT	1.29615	1.90132	Singleton
	P0DMN0	SULT1A4	1.46881	1.86588	Singleton
	Q7L5N1	COPS6	2.81694	2.53531	Singleton
	O60784	TOM1	1.4402	2.58775	Singleton
	Q7Z4H8	POGLUT3	2.14655	2.39563	Singleton
	P18887	XRCC1	1.85505	2.94374	Singleton
	P33552	CKS2	2.53995	1.99068	Singleton
	Q8WXI9	GATAD2B	3.06122	4.12858	Singleton
	P62714	PPP2CB	2.29666	2.61567	Singleton
	Q9NW64	RBM22	1.70594	0.734002	Singleton
	Q9Y680	FKBP7	2.40557	2.5468	Singleton
	P61201	COPS2	2.66459	1.91087	Singleton
	P16298	PPP3CB	1.92049	3.76096	Singleton
	Q9Y6D9	MAD1L1	4.16914	5.05746	Singleton
	Q9Y6M1	IGF2BP2	2.18997	2.57448	Singleton
	Q7Z794	KRT77	6.10053	2.91655	Singleton
	A6NHL2	TUBAL3	2.94917	3.08712	Singleton
	P13798	APEH	2.28485	2.22692	Singleton
	P51668	UBE2D1	2.60571	4.33202	Singleton
	O15347	HMGB3	2.65698	3.18307	Singleton
	O95292	VAPB	3.1835	2.85926	Singleton
	Q99543	DNAJC2	2.93776	3.95738	Singleton
	P63165	SUMO1	1.78493	3.54261	Singleton
	Q9NQW7	XPNPEP1	0.937555	1.78932	Singleton
	Q969V6	MRTFA	0.510253	0.59293	Singleton
	Q9NPI6	DCP1A	2.83516	3.39711	Singleton
	Q9BZX2	UCK2	3.61009	5.23364	Singleton
	Q9UQ35	SRRM2	2.4704	2.97923	Singleton
	Q96EE3	SEH1L	2.28884	2.35573	Singleton
	Q5QJE6	DNTTIP2	1.13886	1.06561	Singleton
	P12955	PEPD	2.28585	2.57752	Singleton
	Q13123	IK	0.894789	1.88618	Singleton
	P35244	RPA3	2.49191	3.88358	Singleton
	Q9ULW0	TPX2	4.16456	5.32062	Singleton
	P61457	PCBD1	3.63014	2.8378	Singleton
	Q6P2H3	CEP85	2.01188	3.59116	Singleton
	Q9NYL9	TMOD3	3.94896	5.00996	Singleton
	Q6PJT7	ZC3H14	1.89478	2.52968	Singleton
	P26885	FKBP2	3.69892	4.14952	Singleton
	Q9BXS6	NUSAP1	2.62225	3.0816	Singleton
	Q9BWD1	ACAT2	2.50809	3.19134	Singleton
	Q6PD74	AAGAB	2.73939	3.77714	Singleton
	Q08945	SSRP1	2.18061	1.66775	Singleton
	P62081	RPS7	4.73996	4.29044	Singleton
	P51149	RAB7A	2.5524	2.83209	Singleton
	Q96SU4	OSBPL9	2.74048	5.5063	Singleton
	Q9NRG9	AAAS	1.79314	2.61808	Singleton
	Q04323	UBXN1	3.36674	3.17877	Singleton
	Q6P996	PDXDC1	2.32794	2.02103	Singleton
	P46013	MKI67	0.999776	1.52137	Singleton
	Q9Y3B2	EXOSC1	1.13714	2.4143	Singleton
	Q8WTS6	SETD7	3.29227	3.20541	Singleton
	P17174	GOT1	1.55911	1.40107	Singleton
	Q9H0L4	CSTF2T	0.325878	0.312219	Singleton
	P55957	BID	2.33559	1.96821	Singleton
	Q9BZI7	UPF3B	3.19765	4.01181	Singleton
	Q9Y6E0	STK24	2.23684	2.28698	Singleton
	P98170	XIAP	3.76007	4.30866	Singleton
	Q9UBQ7	GRHPR	1.44676	1.83332	Singleton
	Q99471	PFDN5	3.87816	4.10716	Singleton
	Q96AG4	LRRC59	5.44538	3.83942	Singleton
	P33992	MCM5	5.31808	4.40973	Singleton
	P42771	CDKN2A	4.72389	2.9071	Singleton
	P41567	EIF1	4.08106	4.30046	Singleton
	Q9BSJ8	ESYT1	2.60584	3.67413	Singleton
	Q8TAT6	NPLOC4	4.3295	3.45827	Singleton
	P30046	DDT	3.70873	3.61326	Singleton
	P16949	STMN1	3.2587	2.36338	Singleton
	P34949	MPI	4.16558	4.02903	Singleton
	Q12972	PPP1R8	2.29475	1.83503	Singleton
	Q14677	CLINT1	3.63461	4.43207	Singleton
	P04844	RPN2	3.50639	3.27395	Singleton
	Q96AE7	TTC17	1.12187	1.06591	Singleton
	Q15059	BRD3	1.9671	3.47956	Singleton
	Q9UHB9	SRP68	3.02557	3.06911	Singleton
	O00401	WASL	0.321765	0.375201	Singleton
	P54920	NAPA	4.01269	3.26417	Singleton
	P57721	PCBP3	3.06552	2.46697	Singleton
	Q5JSZ5	PRRC2B	1.84488	2.55094	Singleton
	P30044	PRDX5	2.96589	3.27864	Singleton
	Q6NXE6	ARMC6	2.97873	5.23794	Singleton
	O14579	COPE	2.85604	3.37843	Singleton
	P0C7P4	UQCRFS1P1	0.529011	0.259135	Singleton
	P62308	SNRPG	3.46599	3.69153	Singleton
	Q9UHD9	UBQLN2	1.12272	1.31839	Singleton
	Q9BRR6	ADPGK	1.00231	2.9316	Singleton
	Q9Y5K5	UCHL5	4.23649	3.93577	Singleton
	P14735	IDE	2.48991	1.89201	Singleton
	Q9Y2V2	CARHSP1	2.97842	3.51134	Singleton
	Q53GQ0	HSD17B12	0.492666	1.30251	Singleton
	Q8NHH9	ATL2	1.22209	2.2323	Singleton
	Q9Y696	CLIC4	0.651196	1.25727	Singleton
	O75351	VPS4B	4.15036	4.05896	Singleton
	Q53ET0	CRTC2	2.72206	2.7341	Singleton
	Q9Y3D8	AK6	4.27057	3.34448	Singleton

## Sheet: Nucleus
C: Student's T-test Significant ER_293T	T: Accession	T: Gene Symbol	N: Student's T-test Difference ER_293T	N: -Log Student's T-test p-value ER_293T	Note
+	P33240	CSTF2	8.31544	2.90557	Significant
+	O14737	PDCD5	7.92785	5.37154	Significant
+	P82979	SARNP	7.92268	4.32217	Significant
+	Q9H3P2	NELFA	7.85529	5.7701	Significant
+	P25685	DNAJB1	7.46751	3.83511	Significant
+	Q9Y2W2	WBP11	7.45474	3.81426	Significant
+	P25440	BRD2	7.35825	4.63441	Significant
+	Q9UKJ3	GPATCH8	7.28326	4.31128	Significant
+	Q8WXF1	PSPC1	7.18641	2.33968	Significant
+	Q9UHX1	PUF60	6.94437	4.16564	Significant
+	P26583	HMGB2	6.91706	3.33534	Significant
+	Q08945	SSRP1	6.90505	5.76885	Significant
+	O94776	MTA2	6.89994	4.15142	Significant
+	Q9NTZ6	RBM12	6.80929	3.23851	Significant
+	Q8WXI9	GATAD2B	6.77529	2.93303	Significant
+	Q9H1B7	IRF2BPL	6.75332	5.53791	Significant
+	Q96F45	ZNF503	6.74273	4.22909	Significant
+	P04083	ANXA1	6.73762	2.83645	Significant
+	P62333	PSMC6	6.54438	3.82615	Significant
+	P39748	FEN1	6.44402	4.74604	Significant
+	Q05519	SRSF11	6.31005	5.74341	Significant
+	P30046	DDT	6.30564	5.23992	Significant
+	P98175	RBM10	6.23294	6.89183	Significant
+	Q16576	RBBP7	6.1594	6.03441	Significant
+	O75152	ZC3H11A	6.15314	2.63026	Significant
+	P58546	MTPN	6.14618	6.41201	Significant
+	Q06587	RING1	6.11287	3.37729	Significant
+	P55795	HNRNPH2	6.10762	4.2481	Significant
+	P56545	CTBP2	6.09436	3.33787	Significant
+	P38159	RBMX	6.0636	2.89656	Significant
+	O75937	DNAJC8	6.04218	4.23681	Significant
+	O15347	HMGB3	6.01033	2.67643	Significant
+	Q86V81	ALYREF	6.00492	4.13404	Significant
+	P62993	GRB2	5.98472	3.0208	Significant
+	Q9UPT8	ZC3H4	5.95397	5.42859	Significant
+	Q96EP5	DAZAP1	5.94266	5.65639	Significant
+	Q13247	SRSF6	5.91991	2.91774	Significant
+	O95239	KIF4A	5.91009	3.54696	Significant
+	Q8IX12	CCAR1	5.90502	3.30375	Significant
+	O00273	DFFA	5.88933	2.37026	Significant
+	P33316	DUT	5.87394	3.82862	Significant
+	Q13363	CTBP1	5.84521	2.91957	Significant
+	Q01105	SET	5.83811	3.38437	Significant
+	Q9Y224	RTRAF	5.83415	5.63905	Significant
+	Q9Y5S9	RBM8A	5.81975	5.36487	Significant
+	Q9BZZ5	API5	5.81631	2.53296	Significant
+	Q92522	H1-10	5.77187	2.3593	Significant
+	Q9UK59	DBR1	5.76446	3.80531	Significant
+	Q96AE4	FUBP1	5.72527	5.50462	Significant
+	Q9H910	JPT2	5.71116	4.24068	Significant
+	P39687	ANP32A	5.69638	4.54847	Significant
+	Q07955	SRSF1	5.69089	2.10425	Significant
+	Q16630	CPSF6	5.64529	4.47133	Significant
+	O43172	PRPF4	5.62954	4.56238	Significant
+	Q16763	UBE2S	5.62587	3.0764	Significant
+	Q86VM9	ZC3H18	5.61644	4.71755	Significant
+	P46013	MKI67	5.60347	4.0152	Significant
+	Q13573	SNW1	5.60341	3.1867	Significant
+	Q8N684	CPSF7	5.59647	5.51547	Significant
+	Q9Y4Z0	LSM4	5.59485	3.98651	Significant
+	Q14566	MCM6	5.59246	6.6637	Significant
+	P48634	PRRC2A	5.5758	3.48336	Significant
+	Q9NW64	RBM22	5.57446	4.88303	Significant
+	P49756	RBM25	5.57285	5.29669	Significant
+	P49321	NASP	5.55086	6.65961	Significant
+	O95777	LSM8	5.52938	4.68072	Significant
+	P62995	TRA2B	5.5281	5.28255	Significant
+	Q9ULW0	TPX2	5.51846	6.09872	Significant
+	P35269	GTF2F1	5.49913	1.83773	Significant
+	P39880	CUX1	5.49857	5.66955	Significant
+	Q96FW1	OTUB1	5.48053	4.5718	Significant
+	Q9H307	PNN	5.46252	3.08645	Significant
+	Q99856	ARID3A	5.4341	3.35133	Significant
+	Q9BZI7	UPF3B	5.43002	3.47929	Significant
+	O95785	WIZ	5.42645	1.85451	Significant
+	O00487	PSMD14	5.40481	5.40456	Significant
+	Q9UKX7	NUP50	5.39179	2.38365	Significant
+	Q9UQ35	SRRM2	5.37744	3.81438	Significant
+	P55854	SUMO3	5.37221	5.76277	Significant
+	P17980	PSMC3	5.37127	2.68804	Significant
+	O43719	HTATSF1	5.36836	6.55284	Significant
+	Q8WYA6	CTNNBL1	5.36729	3.36247	Significant
+	Q5QNW6	H2BC18	5.36626	5.29765	Significant
+	P51858	HDGF	5.35941	5.54544	Significant
+	Q9H6Z4	RANBP3	5.35087	3.99936	Significant
+	P98179	RBM3	5.34416	4.28089	Significant
+	P12004	PCNA	5.31786	4.49897	Significant
+	Q2TAL8	QRICH1	5.31185	3.93374	Significant
+	Q12948	FOXC1	5.2714	5.56259	Significant
+	Q96EV2	RBM33	5.268	4.1098	Significant
+	Q99729	HNRNPAB	5.26002	5.62781	Significant
+	P84103	SRSF3	5.2358	6.39789	Significant
+	P27694	RPA1	5.23162	3.78704	Significant
+	P15927	RPA2	5.22699	4.1067	Significant
+	P67870	CSNK2B	5.22141	5.5714	Significant
+	P08397	HMBS	5.18386	4.75601	Significant
+	Q9BT78	COPS4	5.18051	4.69341	Significant
+	Q15717	ELAVL1	5.12753	5.62458	Significant
+	Q9Y3Y2	CHTOP	5.12716	2.89378	Significant
+	P52292	KPNA2	5.12082	4.11248	Significant
+	Q7L7L0	H2AW	5.09431	4.47403	Significant
+	P09429	HMGB1	5.08919	6.02612	Significant
+	Q9BQ61	TRIR	5.08259	4.86752	Significant
+	P55036	PSMD4	5.08109	3.53979	Significant
+	Q92879	CELF1	5.06907	2.74938	Significant
+	P09874	PARP1	5.05136	5.21591	Significant
+	Q14320	FAM50A	5.02939	5.29481	Significant
+	Q9ULX6	AKAP8L	5.02075	2.09773	Significant
+	P25787	PSMA2	5.01085	2.53422	Significant
+	Q12874	SF3A3	5.00675	5.50311	Significant
+	P51991	HNRNPA3	5.00335	5.36538	Significant
+	P29590	PML	5.00086	3.71046	Significant
+	Q71UI9	H2AZ2	4.99044	4.88943	Significant
+	Q9Y2Z0	SUGT1	4.9904	4.52903	Significant
+	Q92804	TAF15	4.9881	5.17465	Significant
+	Q6KC79	NIPBL	4.9875	3.41005	Significant
+	P08047	SP1	4.97409	3.35761	Significant
+	P49959	MRE11	4.97281	4.7118	Significant
+	P26368	U2AF2	4.96815	3.87481	Significant
+	O00193	SMAP	4.95865	2.90255	Significant
+	Q08170	SRSF4	4.95487	3.87503	Significant
+	Q969G3	SMARCE1	4.95211	7.2555	Significant
+	Q13547	HDAC1	4.94697	3.48345	Significant
+	O00299	CLIC1	4.93919	5.76442	Significant
+	Q9Y314	NOSIP	4.93512	4.83891	Significant
+	O95232	LUC7L3	4.92824	6.3973	Significant
+	P40222	TXLNA	4.92599	2.54962	Significant
+	P23919	DTYMK	4.92129	2.68248	Significant
+	Q9Y6X8	ZHX2	4.91806	3.64737	Significant
+	P52597	HNRNPF	4.89395	5.08976	Significant
+	Q13151	HNRNPA0	4.88743	3.06437	Significant
+	Q13428	TCOF1	4.8833	5.16317	Significant
+	Q08J23	NSUN2	4.87989	4.904	Significant
+	P24666	ACP1	4.87102	4.31562	Significant
+	Q9NYB0	TERF2IP	4.8707	3.74866	Significant
+	Q92688	ANP32B	4.86716	3.66211	Significant
+	Q15427	SF3B4	4.85488	4.7588	Significant
+	O75150	RNF40	4.83524	2.93207	Significant
+	Q9BTC0	DIDO1	4.82454	3.14589	Significant
+	O14776	TCERG1	4.82027	6.14285	Significant
+	P61956	SUMO2	4.81447	6.36812	Significant
+	P05412	JUN	4.77713	1.56895	Significant
+	Q49MI3	CERKL	4.77104	4.72807	Significant
+	P49915	GMPS	4.76601	3.88015	Significant
+	P56537	EIF6	4.76502	4.39981	Significant
+	O75475	PSIP1	4.75653	4.30996	Significant
+	Q7Z7K6	CENPV	4.73955	1.91354	Significant
+	Q16778	H2BC21	4.73003	5.66939	Significant
+	P61978	HNRNPK	4.72511	5.80461	Significant
+	O60828	PQBP1	4.72377	4.31588	Significant
+	Q13126	MTAP	4.72242	4.10863	Significant
+	Q9NQ29	LUC7L	4.71808	3.41774	Significant
+	Q5UIP0	RIF1	4.69331	3.32029	Significant
+	Q96JM3	CHAMP1	4.67663	4.17638	Significant
+	Q9HB71	CACYBP	4.65659	2.62192	Significant
+	P42166	TMPO	4.64875	4.68384	Significant
+	Q9NYF8	BCLAF1	4.64656	4.59777	Significant
+	Q8N163	CCAR2	4.64088	3.76443	Significant
+	Q96C86	DCPS	4.63497	4.09793	Significant
+	P33992	MCM5	4.62301	5.10149	Significant
+	Q13451	FKBP5	4.61154	4.04709	Significant
+	Q16629	SRSF7	4.60899	3.51584	Significant
+	O43290	SART1	4.60861	5.6578	Significant
+	Q9BZK7	TBL1XR1	4.60707	2.59084	Significant
+	Q5T8P6	RBM26	4.59178	4.74115	Significant
+	Q8TF68	ZNF384	4.59048	2.71663	Significant
+	P25398	RPS12	4.57414	1.9199	Significant
+	Q9NQG5	RPRD1B	4.57344	2.0298	Significant
+	Q9Y4X5	ARIH1	4.5667	3.20866	Significant
+	P62979	RPS27A	4.56636	5.94584	Significant
+	Q7Z5L9	IRF2BP2	4.56451	2.86016	Significant
+	Q9H444	CHMP4B	4.55749	4.67151	Significant
+	P78347	GTF2I	4.55736	2.94983	Significant
+	P07910	HNRNPC	4.5555	5.51541	Significant
+	P09012	SNRPA	4.55063	3.08597	Significant
+	O43488	AKR7A2	4.5384	5.15827	Significant
+	Q92878	RAD50	4.53473	2.53628	Significant
+	Q12888	TP53BP1	4.53343	1.83093	Significant
+	Q6IAA8	LAMTOR1	4.52742	6.6686	Significant
+	Q5VT52	RPRD2	4.51853	1.65166	Significant
+	Q9Y5K5	UCHL5	4.51641	1.95957	Significant
+	Q8N543	OGFOD1	4.51605	3.46736	Significant
+	P46379	BAG6	4.51191	3.09102	Significant
+	O95372	LYPLA2	4.49732	4.03488	Significant
+	P68036	UBE2L3	4.48678	3.12528	Significant
+	P30043	BLVRB	4.47967	5.46515	Significant
+	Q96T37	RBM15	4.47732	6.01233	Significant
+	P16152	CBR1	4.46451	2.98891	Significant
+	Q13263	TRIM28	4.45107	5.08797	Significant
+	P19338	NCL	4.44987	5.24581	Significant
+	O00231	PSMD11	4.44057	5.29681	Significant
+	O43583	DENR	4.4324	2.73091	Significant
+	Q92945	KHSRP	4.42563	8.4623	Significant
+	Q5QJE6	DNTTIP2	4.42376	4.63223	Significant
+	Q6DD87	ZNF787	4.41826	3.88263	Significant
+	Q15527	SURF2	4.41622	4.08733	Significant
+	Q9H832	UBE2Z	4.41514	3.27597	Significant
+	Q9H7S9	ZNF703	4.40362	2.40702	Significant
+	Q9BRA2	TXNDC17	4.40114	5.03162	Significant
+	P31943	HNRNPH1	4.3991	5.98679	Significant
+	P11388	TOP2A	4.3985	5.37794	Significant
+	Q14966	ZNF638	4.39332	5.9572	Significant
+	P68402	PAFAH1B2	4.39006	4.31184	Significant
+	P85037	FOXK1	4.386	4.34405	Significant
+	Q5RKV6	EXOSC6	4.37136	5.80553	Significant
+	P63241	EIF5A	4.36437	5.27708	Significant
+	Q99873	PRMT1	4.36202	3.26303	Significant
+	P06748	NPM1	4.3507	4.01522	Significant
+	Q7RTV0	PHF5A	4.34925	2.76263	Significant
+	Q9Y2L1	DIS3	4.33726	1.98554	Significant
+	Q5BKZ1	ZNF326	4.32352	5.71856	Significant
+	Q12872	SFSWAP	4.31856	4.52488	Significant
+	Q9BWU0	SLC4A1AP	4.30567	1.63012	Significant
+	Q14691	GINS1	4.30122	4.21534	Significant
+	P35637	FUS	4.29595	4.9392	Significant
+	P22061	PCMT1	4.29322	5.24568	Significant
+	Q9UKK9	NUDT5	4.29165	2.11977	Significant
+	Q01130	SRSF2	4.28397	5.91691	Significant
+	Q9Y237	PIN4	4.27705	3.00483	Significant
+	Q7Z6E9	RBBP6	4.26833	1.34973	Significant
+	Q9UQ88	CDK11A	4.26654	3.70739	Significant
+	Q8IUE6	H2AC21	4.25047	3.83786	Significant
+	Q01085	TIAL1	4.24777	3.13694	Significant
+	Q9BWF3	RBM4	4.24776	3.92063	Significant
+	Q15233	NONO	4.24607	5.87042	Significant
+	Q15637	SF1	4.2409	4.15383	Significant
+	Q15428	SF3A2	4.23878	6.68102	Significant
+	Q9NP79	VTA1	4.23703	4.10625	Significant
+	O43684	BUB3	4.23075	3.12883	Significant
+	Q96I25	RBM17	4.22195	2.80706	Significant
+	O00267	SUPT5H	4.22186	5.72801	Significant
+	P38606	ATP6V1A	4.21823	3.18877	Significant
+	P61081	UBE2M	4.21168	4.7487	Significant
+	Q9BUJ2	HNRNPUL1	4.20959	3.70737	Significant
+	Q15102	PAFAH1B3	4.20838	2.80573	Significant
+	P23528	CFL1	4.20502	4.04084	Significant
+	P62306	SNRPF	4.20296	4.48994	Significant
+	P35250	RFC2	4.1978	2.98044	Significant
+	P08758	ANXA5	4.19318	2.78956	Significant
+	P09651	HNRNPA1	4.18887	5.7559	Significant
+	O94906	PRPF6	4.17781	2.56702	Significant
+	P60900	PSMA6	4.17503	3.48577	Significant
+	Q99848	EBNA1BP2	4.15793	4.28206	Significant
+	O60885	BRD4	4.14514	6.14868	Significant
+	P26599	PTBP1	4.14484	5.33475	Significant
+	P62195	PSMC5	4.12732	3.68912	Significant
+	P52565	ARHGDIA	4.12498	1.9463	Significant
+	P35998	PSMC2	4.12372	2.31116	Significant
+	Q8IWX8	CHERP	4.12261	6.06527	Significant
+	Q9Y3A5	SBDS	4.1132	4.10905	Significant
+	O43396	TXNL1	4.1076	2.6366	Significant
+	Q9NR56	MBNL1	4.09515	3.77986	Significant
+	P28676	GCA	4.09238	3.87663	Significant
+	Q15185	PTGES3	4.08076	1.93595	Significant
+	P06493	CDK1	4.06767	3.91071	Significant
+	O75131	CPNE3	4.06539	5.37623	Significant
+	O60701	UGDH	4.06469	4.0835	Significant
+	Q16204	CCDC6	4.05899	3.26738	Significant
+	P51610	HCFC1	4.05852	3.28581	Significant
+	Q14103	HNRNPD	4.05549	5.6356	Significant
+	P21266	GSTM3	4.05287	4.77779	Significant
+	Q5TEC6	H3-2	4.05264	2.93551	Significant
+	Q03252	LMNB2	4.04669	3.82715	Significant
+	Q13148	TARDBP	4.02314	5.26451	Significant
+	O00154	ACOT7	4.0192	4.1962	Significant
+	Q9BY42	RTF2	4.01751	5.46733	Significant
+	Q13435	SF3B2	4.00657	2.09009	Significant
+	P56270	MAZ	4.00383	3.47587	Significant
+	O43395	PRPF3	4.00198	4.47788	Significant
+	Q9NWY4	HPF1	3.99653	1.88924	Significant
+	Q00341	HDLBP	3.98919	5.47636	Significant
+	P67775	PPP2CA	3.98593	4.22618	Significant
+	Q14980	NUMA1	3.96496	1.98105	Significant
+	Q13123	IK	3.96222	2.55914	Significant
+	P00491	PNP	3.96119	2.08599	Significant
+	Q04917	YWHAH	3.95721	3.8389	Significant
+	Q16777	H2AC20	3.95715	3.39787	Significant
+	O95376	ARIH2	3.95429	4.44798	Significant
+	Q86U42	PABPN1	3.95073	5.56992	Significant
+	P36969	GPX4	3.94729	3.35547	Significant
+	P16949	STMN1	3.94631	2.30597	Significant
+	P08621	SNRNP70	3.93549	4.89315	Significant
+	P84090	ERH	3.93248	4.56063	Significant
+	P33991	MCM4	3.92125	5.34486	Significant
+	Q9H3K6	BOLA2;BOLA2B	3.9139	4.6653	Significant
+	Q9Y570	PPME1	3.91029	2.64994	Significant
+	P25205	MCM3	3.89269	2.7649	Significant
+	Q2TAY7	SMU1	3.88841	3.71589	Significant
+	P54727	RAD23B	3.88504	4.17221	Significant
+	P00374	DHFR	3.88285	3.62425	Significant
+	Q9BQ52	ELAC2	3.87172	3.5528	Significant
+	Q9BVJ6	UTP14A	3.86912	4.50757	Significant
+	Q9UIG0	BAZ1B	3.8639	2.96097	Significant
+	O15078	CEP290	3.86286	5.01324	Significant
+	Q9Y508	RNF114	3.86279	4.25185	Significant
+	O60664	PLIN3	3.8453	2.68051	Significant
+	P33993	MCM7	3.84413	2.7953	Significant
+	P09960	LTA4H	3.842	4.95411	Significant
+	P52701	MSH6	3.83479	4.5232	Significant
+	Q02447	SP3	3.82621	2.95478	Significant
+	Q8IXT5	RBM12B	3.82534	2.87186	Significant
+	Q01081	U2AF1	3.81909	7.38706	Significant
+	Q08379	GOLGA2	3.81728	2.64274	Significant
+	P12956	XRCC6	3.81616	4.63683	Significant
+	P35813	PPM1A	3.81246	1.71914	Significant
+	Q4G0J3	LARP7	3.8028	2.73045	Significant
+	P43686	PSMC4	3.79752	5.20956	Significant
+	O15042	U2SURP	3.79664	4.55823	Significant
+	Q6PJT7	ZC3H14	3.79132	2.81073	Significant
+	Q7Z4V5	HDGFL2	3.79011	2.40196	Significant
+	O75832	PSMD10	3.78013	4.48794	Significant
+	P78318	IGBP1	3.77973	3.10574	Significant
+	O00151	PDLIM1	3.7773	3.75795	Significant
+	P38919	EIF4A3	3.77127	3.31177	Significant
+	Q9H0D6	XRN2	3.76532	2.15775	Significant
+	Q13330	MTA1	3.76387	5.48332	Significant
+	Q9NXG2	THUMPD1	3.76242	2.79122	Significant
+	Q12972	PPP1R8	3.7582	3.30291	Significant
+	Q9UHD8	SEPTIN9	3.7555	2.39496	Significant
+	Q5CZC0	FSIP2	3.75024	6.10285	Significant
+	Q13177	PAK2	3.74853	3.69668	Significant
+	Q86XP3	DDX42	3.74151	3.2872	Significant
+	P09936	UCHL1	3.74132	4.13795	Significant
+	Q92769	HDAC2	3.73679	3.35797	Significant
+	P36405	ARL3	3.72945	4.25724	Significant
+	Q15020	SART3	3.72787	3.51398	Significant
+	P10599	TXN	3.72531	4.25299	Significant
+	P20700	LMNB1	3.72385	6.04022	Significant
+	Q09161	NCBP1	3.71962	5.46602	Significant
+	P12277	CKB	3.71606	3.94576	Significant
+	P31153	MAT2A	3.71411	5.69776	Significant
+	P49773	HINT1	3.70385	3.96848	Significant
+	Q13057	COASY	3.70005	3.35423	Significant
+	Q16531	DDB1	3.69527	3.7244	Significant
+	Q13158	FADD	3.69217	2.599	Significant
+	O43242	PSMD3	3.69125	2.49309	Significant
+	Q9Y383	LUC7L2	3.68789	5.50224	Significant
+	P23246	SFPQ	3.68767	7.6569	Significant
+	Q99829	CPNE1	3.68703	3.60262	Significant
+	O43390	HNRNPR	3.6842	6.29264	Significant
+	P25325	MPST	3.66771	2.95013	Significant
+	O95822	MLYCD	3.6657	4.09171	Significant
+	Q96ST3	SIN3A	3.6555	4.34544	Significant
+	P28072	PSMB6	3.65488	3.78706	Significant
+	P32119	PRDX2	3.62437	4.27892	Significant
+	Q9BTE3	MCMBP	3.62413	2.70232	Significant
+	Q15370	ELOB	3.61798	2.27348	Significant
+	Q15056	EIF4H	3.61001	3.7722	Significant
+	P62191	PSMC1	3.60949	3.95676	Significant
+	P30626	SRI	3.60944	2.81119	Significant
+	P55265	ADAR	3.60589	3.61874	Significant
+	Q9NRN7	AASDHPPT	3.6033	4.32268	Significant
+	Q5TFE4	NT5DC1	3.59825	1.74157	Significant
+	Q53H82	LACTB2	3.5916	4.19094	Significant
+	Q00688	FKBP3	3.5909	5.27889	Significant
+	Q9UBQ7	GRHPR	3.57794	2.55121	Significant
+	Q15059	BRD3	3.57513	4.36246	Significant
+	Q8IWS0	PHF6	3.57142	3.35422	Significant
+	P27816	MAP4	3.56955	3.67986	Significant
+	Q01844	EWSR1	3.56122	5.09367	Significant
+	Q15365	PCBP1	3.55191	7.21127	Significant
+	Q9BXP5	SRRT	3.54747	5.58153	Significant
+	P50502	ST13	3.54407	3.59317	Significant
+	P18669	PGAM1	3.53889	4.34277	Significant
+	P43243	MATR3	3.53762	4.22058	Significant
+	Q7KZ85	SUPT6H	3.53033	4.50286	Significant
+	P31942	HNRNPH3	3.53032	3.09142	Significant
+	P13010	XRCC5	3.52874	5.70031	Significant
+	P23284	PPIB	3.52651	3.54922	Significant
+	P28070	PSMB4	3.52475	6.28131	Significant
+	Q9HC38	GLOD4	3.5238	5.54596	Significant
+	P84243	H3-3A;H3-3B	3.52309	3.83661	Significant
+	P61088	UBE2N	3.5194	4.78284	Significant
+	Q15366	PCBP2	3.48988	6.36657	Significant
+	P30041	PRDX6	3.48464	2.0934	Significant
+	P25786	PSMA1	3.4835	3.71845	Significant
+	O95861	BPNT1	3.47421	4.0695	Significant
+	Q92922	SMARCC1	3.46253	3.49118	Significant
+	P13798	APEH	3.46235	3.00009	Significant
+	O00233	PSMD9	3.46118	2.74232	Significant
+	Q99459	CDC5L	3.45939	1.80597	Significant
+	O43143	DHX15	3.45297	4.78873	Significant
+	Q7L014	DDX46	3.45134	4.66695	Significant
+	Q15424	SAFB	3.44402	6.39704	Significant
+	P05388	RPLP0	3.44368	2.39003	Significant
+	Q9UNE7	STUB1	3.44269	2.63586	Significant
+	P25490	YY1	3.43257	3.63046	Significant
+	O75663	TIPRL	3.43132	5.50152	Significant
+	Q9UGI8	TES	3.42152	4.80253	Significant
+	P30086	PEBP1	3.41687	6.3229	Significant
+	P83916	CBX1	3.41293	3.53801	Significant
+	O75400	PRPF40A	3.40418	5.82173	Significant
+	P05198	EIF2S1	3.39811	2.52432	Significant
+	P17844	DDX5	3.39451	4.72574	Significant
+	Q9HAV4	XPO5	3.3925	2.64665	Significant
+	O43252	PAPSS1	3.39039	1.73063	Significant
+	Q06124	PTPN11	3.38688	3.59562	Significant
+	O60934	NBN	3.38564	5.35253	Significant
+	Q9H773	DCTPP1	3.38493	3.47073	Significant
+	O95373	IPO7	3.37434	2.72566	Significant
+	A6NHR9	SMCHD1	3.37427	1.84428	Significant
+	Q9P258	RCC2	3.36929	4.66812	Significant
+	P08579	SNRPB2	3.36764	1.70017	Significant
+	P22626	HNRNPA2B1	3.36614	5.95747	Significant
+	P52788	SMS	3.36227	2.38534	Significant
+	P62826	RAN	3.35827	5.73282	Significant
+	P46060	RANGAP1	3.34486	3.3369	Significant
+	P15121	AKR1B1	3.34466	4.37175	Significant
+	Q9ULV4	CORO1C	3.34426	5.48631	Significant
+	O95218	ZRANB2	3.32308	5.64329	Significant
+	P78406	RAE1	3.32118	3.22702	Significant
+	Q92499	DDX1	3.31709	6.5427	Significant
+	Q99426	TBCB	3.31594	5.55687	Significant
+	O95394	PGM3	3.31111	4.90857	Significant
+	Q15654	TRIP6	3.30313	1.61895	Significant
+	Q08752	PPID	3.28827	3.88449	Significant
+	P63167	DYNLL1	3.261	1.40497	Significant
+	Q6IBS0	TWF2	3.25277	2.71289	Significant
+	Q9Y3B8	REXO2	3.237	3.31431	Significant
+	Q13200	PSMD2	3.2336	3.51918	Significant
+	Q9BUQ8	DDX23	3.23168	5.36199	Significant
+	Q15181	PPA1	3.22878	5.18322	Significant
+	Q9UQE7	SMC3	3.20353	2.90665	Significant
+	Q8NFW8	CMAS	3.20117	1.68357	Significant
+	P11142	HSPA8	3.19226	6.1413	Significant
+	P23193	TCEA1	3.19226	4.60668	Significant
+	P46926	GNPDA1	3.18661	3.65661	Significant
+	Q8WVC0	LEO1	3.18403	3.2905	Significant
+	P18583	SON	3.17796	1.62378	Significant
+	P49721	PSMB2	3.16572	3.95351	Significant
+	Q13620	CUL4B	3.1509	3.96304	Significant
+	P62316	SNRPD2	3.15034	1.46224	Significant
+	Q06830	PRDX1	3.14701	6.10968	Significant
+	P31948	STIP1	3.14428	4.75071	Significant
+	P12270	TPR	3.14182	5.07408	Significant
+	P31483	TIA1	3.14087	5.62474	Significant
+	P10155	RO60	3.13072	3.94828	Significant
+	Q9UHD1	CHORDC1	3.12669	3.17329	Significant
+	P61970	NUTF2	3.12615	3.79094	Significant
+	Q00839	HNRNPU	3.11753	5.74322	Significant
+	P15531	NME1	3.11604	5.93682	Significant
+	Q9UMS4	PRPF19	3.11495	2.59837	Significant
+	Q16543	CDC37	3.11472	5.16953	Significant
+	O95400	CD2BP2	3.11368	3.51392	Significant
+	P68400	CSNK2A1	3.11322	4.46407	Significant
+	P51665	PSMD7	3.11154	1.74298	Significant
+	P13693	TPT1	3.1113	4.65303	Significant
+	Q15393	SF3B3	3.0964	2.39913	Significant
+	P25789	PSMA4	3.09164	5.71204	Significant
+	Q9NPH2	ISYNA1	3.09091	2.68784	Significant
+	P12955	PEPD	3.08182	2.48001	Significant
+	P35241	RDX	3.07769	1.9811	Significant
+	O43670	ZNF207	3.07009	3.64238	Significant
+	Q14192	FHL2	3.0692	2.15988	Significant
+	P45973	CBX5	3.06656	4.50531	Significant
+	P11766	ADH5	3.06254	3.36604	Significant
+	P43034	PAFAH1B1	3.06211	3.98042	Significant
+	P42167	TMPO	3.05774	5.02449	Significant
+	P31946	YWHAB	3.05277	4.87803	Significant
+	Q15691	MAPRE1	3.04901	4.60804	Significant
+	Q9UBE0	SAE1	3.04599	3.09835	Significant
+	P22314	UBA1	3.03909	5.23909	Significant
+	Q8NAB2	KBTBD3	3.03742	4.55049	Significant
+	Q02790	FKBP4	3.03602	4.43322	Significant
+	Q9UPN9	TRIM33	3.01821	4.60219	Significant
+	P63104	YWHAZ	3.00496	4.3891	Significant
+	Q99497	PARK7	3.00429	3.07239	Significant
+	Q13838	DDX39B	2.99802	3.82954	Significant
+	O75439	PMPCB	2.99429	5.79017	Significant
+	P08133	ANXA6	2.99418	3.47079	Significant
+	Q9H410	DSN1	2.98628	3.59755	Significant
+	O00505	KPNA3	2.98477	5.49354	Significant
+	P11387	TOP1	2.98278	2.6178	Significant
+	Q9Y3C6	PPIL1	2.97709	2.25925	Significant
+	Q12906	ILF3	2.96604	4.0009	Significant
+	P14866	HNRNPL	2.961	1.7722	Significant
+	P51784	USP11	2.95709	6.37883	Significant
+	P02545	LMNA	2.95357	5.58978	Significant
+	P29084	GTF2E2	2.95009	3.01954	Significant
+	Q96KR1	ZFR	2.94277	5.44975	Significant
+	O95347	SMC2	2.9382	2.75346	Significant
+	P21912	SDHB	2.92886	2.97076	Significant
+	Q9BTE7	DCUN1D5	2.92595	2.65544	Significant
+	P61289	PSME3	2.92323	4.90141	Significant
+	P00492	HPRT1	2.91084	2.9063	Significant
+	Q9Y263	PLAA	2.91077	3.22265	Significant
+	Q9UNM6	PSMD13	2.90246	3.56679	Significant
+	Q99460	PSMD1	2.89871	4.61832	Significant
+	Q6FI81	CIAPIN1	2.89612	1.80075	Significant
+	Q8WUD4	CCDC12	2.89526	3.10333	Significant
+	P09234	SNRPC	2.89493	4.8325	Significant
+	Q9BV38	WDR18	2.87745	2.14289	Significant
+	O00170	AIP	2.87631	2.61072	Significant
+	Q16527	CSRP2	2.87555	4.0694	Significant
+	O60506	SYNCRIP	2.87393	3.38303	Significant
+	P02794	FTH1	2.87318	4.31251	Significant
+	Q9H334	FOXP1	2.86867	1.96116	Significant
+	P10606	COX5B	2.86421	4.27565	Significant
+	Q15750	TAB1	2.84489	2.39562	Significant
+	P55072	VCP	2.84409	4.03305	Significant
+	Q9HAH7	FBRS	2.84331	2.84909	Significant
+	O75533	SF3B1	2.84314	7.10645	Significant
+	P07900	HSP90AA1	2.84271	5.40481	Significant
+	Q92576	PHF3	2.83858	4.24525	Significant
+	O60869	EDF1	2.8382	1.66017	Significant
+	Q6L8Q7	PDE12	2.83676	4.37226	Significant
+	Q9BY77	POLDIP3	2.82805	5.80343	Significant
+	Q9NP66	HMG20A	2.81005	1.95697	Significant
+	Q9NTK5	OLA1	2.79156	2.29354	Significant
+	Q13501	SQSTM1	2.79007	1.8851	Significant
+	O14545	TRAFD1	2.78551	2.292	Significant
+	Q99614	TTC1	2.7807	2.15044	Significant
+	P52272	HNRNPM	2.77658	7.23058	Significant
+	P13489	RNH1	2.77242	3.15927	Significant
+	P62241	RPS8	2.77126	4.59798	Significant
+	Q15417	CNN3	2.75848	2.01614	Significant
+	Q9UJA5	TRMT6	2.75728	1.83608	Significant
+	Q9H1Z9	TSPAN10	2.75678	4.27792	Significant
+	Q96J01	THOC3	2.75324	1.74911	Significant
+	P31949	S100A11	2.75213	3.84157	Significant
+	Q8WZA9	IRGQ	2.74874	3.43609	Significant
+	Q9UNN5	FAF1	2.74668	1.36908	Significant
+	Q8WXA9	SREK1	2.73775	5.99408	Significant
+	Q13098	GPS1	2.73233	2.07061	Significant
+	Q04760	GLO1	2.72643	5.15974	Significant
+	P30153	PPP2R1A	2.71961	3.31245	Significant
+	Q7Z2W4	ZC3HAV1	2.71555	3.2132	Significant
+	P06730	EIF4E	2.70668	3.9095	Significant
+	Q7Z2E3	APTX	2.70556	3.50975	Significant
+	Q93009	USP7	2.70488	5.3884	Significant
+	O00139	KIF2A	2.70305	1.99909	Significant
+	P47756	CAPZB	2.69435	5.80956	Significant
+	P52732	KIF11	2.69283	2.23231	Significant
+	Q99615	DNAJC7	2.67645	3.99437	Significant
+	Q9Y2W1	THRAP3	2.67599	3.52882	Significant
+	O95104	SCAF4	2.66481	2.36376	Significant
+	Q14683	SMC1A	2.66177	1.82333	Significant
+	A0AVT1	UBA6	2.66117	3.07694	Significant
+	Q04726	TLE3	2.64903	5.14558	Significant
+	P49790	NUP153	2.64485	3.04979	Significant
+	Q9HC52	CBX8	2.63941	2.96141	Significant
+	P50395	GDI2	2.63767	4.92535	Significant
+	P27348	YWHAQ	2.63704	4.47023	Significant
+	Q13595	TRA2A	2.631	3.96129	Significant
+	Q92841	DDX17	2.62751	4.38252	Significant
+	P83881	RPL36A	2.61888	5.16453	Significant
+	O75643	SNRNP200	2.61572	2.88936	Significant
+	P62805	H4-16;H4C1;H4C11;H4C12;H4C13;H4C14;H4C15;H4C2;H4C3;H4C4;H4C5;H4C6;H4C8;H4C9	2.61084	4.85081	Significant
+	Q9Y265	RUVBL1	2.60735	4.12297	Significant
+	Q07666	KHDRBS1	2.6023	5.68903	Significant
+	Q13283	G3BP1	2.60011	2.87445	Significant
+	P05204	HMGN2	2.59934	1.63479	Significant
+	Q12905	ILF2	2.59259	4.46539	Significant
+	P35249	RFC4	2.5899	3.6057	Significant
+	O60216	RAD21	2.5867	4.63161	Significant
+	P62633	CNBP	2.58669	4.3979	Significant
+	Q9H0C8	ILKAP	2.58563	4.98208	Significant
+	Q16881	TXNRD1	2.57483	2.86851	Significant
+	P42285	MTREX	2.57341	4.96505	Significant
+	Q92530	PSMF1	2.56644	2.61805	Significant
+	P22087	FBL	2.55818	4.43491	Significant
+	Q8NI27	THOC2	2.55705	1.44637	Significant
+	Q9NX58	LYAR	2.54463	3.57756	Significant
+	P37802	TAGLN2	2.53257	5.04207	Significant
+	O00232	PSMD12	2.53084	2.02752	Significant
+	P26358	DNMT1	2.52975	3.34508	Significant
+	P61077	UBE2D3	2.5232	5.06104	Significant
+	P07858	CTSB	2.52287	3.83053	Significant
+	Q16555	DPYSL2	2.52265	3.82738	Significant
+	Q96E39	RBMXL1	2.51831	2.56869	Significant
+	P04406	GAPDH	2.51692	5.83953	Significant
+	P48444	ARCN1	2.51411	4.13099	Significant
+	Q86WB0	ZC3HC1	2.5102	3.24706	Significant
+	P46063	RECQL	2.50254	3.55753	Significant
+	P62081	RPS7	2.5004	3.06336	Significant
+	Q9Y266	NUDC	2.49972	4.81492	Significant
+	P22392	NME2	2.49752	6.70977	Significant
+	P06753	TPM3	2.49682	3.92204	Significant
+	O60264	SMARCA5	2.49531	3.05272	Significant
+	Q14847	LASP1	2.48418	1.81702	Significant
+	Q9Y5B9	SUPT16H	2.45765	2.19399	Significant
+	P54577	YARS1	2.45302	4.37075	Significant
+	Q9NXH9	TRMT1	2.44967	2.21125	Significant
+	O95336	PGLS	2.44546	2.74302	Significant
+	Q9H1D9	POLR3F	2.44125	2.26174	Significant
+	O00762	UBE2C	2.43937	3.95241	Significant
+	P53004	BLVRA	2.42871	3.13275	Significant
+	Q14676	MDC1	2.41763	3.35162	Significant
+	O15294	OGT	2.4161	3.66728	Significant
+	P62140	PPP1CB	2.41101	3.45239	Significant
+	P46778	RPL21	2.4064	4.09393	Significant
+	P67809	YBX1	2.40058	2.43784	Significant
+	Q15061	WDR43	2.39806	2.2814	Significant
+	P11802	CDK4	2.39542	1.79596	Significant
+	P07737	PFN1	2.39355	5.7965	Significant
+	Q92973	TNPO1	2.3914	3.11941	Significant
+	P24534	EEF1B2	2.38933	1.99505	Significant
+	Q9H1E3	NUCKS1	2.38287	4.02273	Significant
+	Q8IXQ3	C9orf40	2.37207	1.57163	Significant
+	Q6I9Y2	THOC7	2.36601	3.60397	Significant
+	Q9NTJ3	SMC4	2.35374	4.10165	Significant
+	P99999	CYCS	2.34601	1.62786	Significant
+	Q86UE8	TLK2	2.34501	3.19387	Significant
+	P10768	ESD	2.34274	5.51249	Significant
+	Q8N5P1	ZC3H8	2.32583	3.30277	Significant
+	P19623	SRM	2.32464	4.41405	Significant
+	P55145	MANF	2.31643	2.71569	Significant
+	P31689	DNAJA1	2.3135	2.93504	Significant
+	Q9NVM9	INTS13	2.27912	2.9591	Significant
+	P62829	RPL23	2.27243	1.98654	Significant
+	O43823	AKAP8	2.26778	3.19973	Significant
+	P00390	GSR	2.26678	3.93793	Significant
+	P14678	SNRPB	2.263	1.8774	Significant
+	O43813	LANCL1	2.26131	3.97752	Significant
+	O76003	GLRX3	2.26019	3.52731	Significant
+	O95757	HSPA4L	2.25919	2.19021	Significant
+	P00918	CA2	2.2568	2.91995	Significant
+	P60660	MYL6	2.25193	2.87279	Significant
+	Q16222	UAP1	2.2502	3.89823	Significant
+	P62750	RPL23A	2.25008	3.70688	Significant
+	Q9H2U2	PPA2	2.24875	2.40022	Significant
+	P54819	AK2	2.24376	2.56506	Significant
+	O60884	DNAJA2	2.24136	3.4698	Significant
+	P55060	CSE1L	2.24061	3.73086	Significant
+	Q8TEA8	DTD1	2.23051	2.81694	Significant
+	Q96G25	MED8	2.22831	2.3774	Significant
+	Q08211	DHX9	2.22702	4.46579	Significant
+	P78332	RBM6	2.22447	4.08934	Significant
+	Q9UMR2	DDX19B	2.22323	1.8155	Significant
+	P52209	PGD	2.22248	4.67565	Significant
+	P18206	VCL	2.22062	2.38666	Significant
+	O95429	BAG4	2.21629	4.72374	Significant
+	P47914	RPL29	2.21509	4.40209	Significant
+	O95881	TXNDC12	2.20216	3.96423	Significant
+	P55010	EIF5	2.20094	2.69148	Significant
+	Q6YI46	TMEM64	2.19775	3.13913	Significant
+	Q13310	PABPC4	2.18596	2.23179	Significant
+	Q9Y490	TLN1	2.18225	3.41148	Significant
+	Q32MZ4	LRRFIP1	2.18077	3.96966	Significant
+	Q9NZJ9	NUDT4	2.17357	4.14013	Significant
+	Q96HE7	ERO1A	2.17192	3.43208	Significant
+	Q5JTV8	TOR1AIP1	2.16618	3.36293	Significant
+	P62877	RBX1	2.16269	4.40499	Significant
+	P50990	CCT8	2.15711	5.09853	Significant
+	P18754	RCC1	2.13884	4.93838	Significant
+	P61513	RPL37A	2.13771	3.14404	Significant
+	Q15942	ZYX	2.124	3.36048	Significant
+	P00505	GOT2	2.12208	4.41681	Significant
+	P25788	PSMA3	2.10968	3.88012	Significant
+	Q92526	CCT6B	2.10483	3.60978	Significant
+	P52594	AGFG1	2.1027	5.54636	Significant
+	Q1KMD3	HNRNPUL2	2.09274	3.20718	Significant
+	P04637	TP53	2.09146	3.40822	Significant
+	P20042	EIF2S2	2.0878	5.40871	Significant
+	Q13617	CUL2	2.07481	3.94364	Significant
+	Q9UJU6	DBNL	2.07153	3.19607	Significant
+	P04075	ALDOA	2.06148	5.34163	Significant
+	P27635	RPL10	2.05523	3.25644	Significant
+	P61247	RPS3A	2.04092	4.9312	Significant
+	Q92598	HSPH1	2.01353	4.19567	Significant
+	P14314	PRKCSH	2.00297	4.73252	Significant
+	Q9UQ80	PA2G4	1.99512	3.70957	Significant
+	P54136	RARS1	1.99441	3.41015	Significant
+	O75179	ANKRD17	1.98747	2.52687	Significant
+	P61353	RPL27	1.98673	2.7861	Significant
+	P43490	NAMPT	1.97921	1.91218	Significant
+	P61204	ARF3	1.97161	3.75602	Significant
+	Q5VTL8	PRPF38B	1.96956	3.53475	Significant
+	P14618	PKM	1.96569	4.94353	Significant
+	P49368	CCT3	1.96539	5.63697	Significant
+	Q9UNF0	PACSIN2	1.96309	2.3083	Significant
+	Q96Q89	KIF20B	1.96122	2.62986	Significant
+	P50454	SERPINH1	1.95476	2.20011	Significant
+	P47897	QARS1	1.9496	4.00626	Significant
+	O15355	PPM1G	1.94678	6.68887	Significant
+	P35659	DEK	1.9432	3.37281	Significant
+	Q9NSE4	IARS2	1.93324	2.32774	Significant
+	O95817	BAG3	1.93209	1.81706	Significant
+	Q9NVA2	SEPTIN11	1.924	2.43962	Significant
+	Q9Y6D9	MAD1L1	1.92361	1.5112	Significant
+	P17987	TCP1	1.92048	4.38552	Significant
+	Q13642	FHL1	1.90785	3.25862	Significant
+	P50402	EMD	1.90718	3.02011	Significant
+	P35268	RPL22	1.90523	2.50925	Significant
+	P62857	RPS28	1.8979	1.41846	Significant
+	P63220	RPS21	1.89725	2.13566	Significant
+	O94788	ALDH1A2	1.89135	2.01061	Significant
+	P11586	MTHFD1	1.88243	3.81908	Significant
+	O95433	AHSA1	1.88242	4.13403	Significant
+	O00422	SAP18	1.87338	4.88322	Significant
+	P30566	ADSL	1.85765	3.92659	Significant
+	P37108	SRP14	1.85603	1.76601	Significant
+	Q14315	FLNC	1.8469	4.29529	Significant
+	P53618	COPB1	1.84509	1.84869	Significant
+	Q16181	SEPTIN7	1.8366	3.01948	Significant
+	P61981	YWHAG	1.83435	3.51122	Significant
+	O14744	PRMT5	1.82636	3.20639	Significant
+	O76071	CIAO1	1.81736	1.7112	Significant
+	Q16658	FSCN1	1.80968	1.85729	Significant
+	Q9NY27	PPP4R2	1.80237	4.52729	Significant
+	P08559	PDHA1	1.79707	3.37012	Significant
+	P15311	EZR	1.79303	4.52697	Significant
+	P43487	RANBP1	1.79022	4.28702	Significant
+	Q5VTR2	RNF20	1.78651	2.52814	Significant
+	Q9UBP0	SPAST	1.77276	3.31452	Significant
+	Q9UHR5	SAP30BP	1.76945	1.85032	Significant
+	P36578	RPL4	1.76799	4.21704	Significant
+	Q9Y6G9	DYNC1LI1	1.76673	1.88321	Significant
+	P08670	VIM	1.76322	4.65803	Significant
+	Q14257	RCN2	1.76244	1.59265	Significant
+	Q7L9L4	MOB1B	1.76196	3.42519	Significant
+	Q8IUF8	RIOX2	1.75713	1.83303	Significant
+	Q9ULL5	PRR12	1.75089	3.29166	Significant
+	P26639	TARS1	1.74612	1.51225	Significant
+	O95747	OXSR1	1.74318	2.074	Significant
+	Q08257	CRYZ	1.74061	2.30882	Significant
+	P12081	HARS1	1.74044	2.48058	Significant
+	Q9ULC4	MCTS1	1.73477	1.46124	Significant
+	P62917	RPL8	1.72522	4.79369	Significant
+	Q9NR30	DDX21	1.71895	4.81957	Significant
+	O95071	UBR5	1.71572	1.97469	Significant
+	Q92734	TFG	1.7118	3.00553	Significant
+	Q99832	CCT7	1.70898	4.32422	Significant
+	P08238	HSP90AB1	1.70801	5.42966	Significant
+	P61254	RPL26	1.69402	2.68327	Significant
+	Q9NS91	RAD18	1.68947	1.8405	Significant
+	P49792	RANBP2	1.68872	3.8749	Significant
+	O43765	SGTA	1.68081	4.12334	Significant
+	P62854	RPS26	1.67375	3.95425	Significant
+	P63279	UBE2I	1.67329	3.73838	Significant
+	Q9NZI8	IGF2BP1	1.6729	3.51323	Significant
+	P41250	GARS1	1.67213	3.45957	Significant
+	E9PRG8	C11orf98	1.66939	2.7568	Significant
+	P11940	PABPC1	1.66671	2.83922	Significant
+	Q86U44	METTL3	1.66457	4.83879	Significant
+	Q06203	PPAT	1.66164	1.8245	Significant
+	Q08117	TLE5	1.65785	1.76479	Significant
+	O75083	WDR1	1.64857	1.98261	Significant
+	Q13111	CHAF1A	1.64829	2.02358	Significant
+	Q14247	CTTN	1.64772	3.14552	Significant
+	Q9BVK6	TMED9	1.64686	3.58848	Significant
+	P39023	RPL3	1.64314	2.76989	Significant
+	P04181	OAT	1.63754	4.63371	Significant
+	P62136	PPP1CA	1.63681	1.92376	Significant
+	Q13867	BLMH	1.63392	2.16545	Significant
+	O95721	SNAP29	1.63369	1.74118	Significant
+	Q8IU81	IRF2BP1	1.62729	2.65058	Significant
+	Q96HC4	PDLIM5	1.62628	2.45842	Significant
+	P23526	AHCY	1.62357	4.64848	Significant
+	Q96S55	WRNIP1	1.62303	2.50644	Significant
+	P22234	PAICS	1.61235	2.20142	Significant
+	P23588	EIF4B	1.60646	3.28583	Significant
+	P59998	ARPC4	1.60099	2.28197	Significant
+	Q15019	SEPTIN2	1.59593	3.65217	Significant
+	P05386	RPLP1	1.58408	3.48663	Significant
+	Q9H3P7	ACBD3	1.58405	1.69189	Significant
+	Q8TB03	CXorf38	1.583	2.94468	Significant
+	P78371	CCT2	1.57491	3.63916	Significant
+	Q9UBT2	UBA2	1.5677	1.79785	Significant
+	P13667	PDIA4	1.55898	6.12048	Significant
+	P37837	TALDO1	1.55676	4.55051	Significant
+	P31939	ATIC	1.55448	2.86267	Significant
+	Q9H5H4	ZNF768	1.54305	3.46728	Significant
+	Q8N554	ZNF276	1.53846	2.23962	Significant
+	Q16643	DBN1	1.53234	3.67656	Significant
+	P35080	PFN2	1.51491	2.49609	Significant
+	P53990	IST1	1.51469	1.33867	Significant
+	Q8N3F8	MICALL1	1.50681	1.35482	Significant
+	Q9Y5A9	YTHDF2	1.48916	2.95199	Significant
+	P80303	NUCB2	1.48885	1.77947	Significant
+	P62280	RPS11	1.48388	3.71294	Significant
+	P55084	HADHB	1.48111	1.47986	Significant
+	Q01518	CAP1	1.48091	3.82076	Significant
+	P12532	CKMT1A;CKMT1B	1.47971	1.52513	Significant
+	O75607	NPM3	1.46931	1.42843	Significant
+	P53396	ACLY	1.46657	3.25399	Significant
+	Q99733	NAP1L4	1.44575	3.76174	Significant
+	P68371	TUBB4B	1.42333	4.84905	Significant
+	O75717	WDHD1	1.42267	5.79735	Significant
+	P46782	RPS5	1.41653	1.46827	Significant
+	O43447	PPIH	1.4025	2.60762	Significant
+	P08865	RPSA	1.39116	2.36481	Significant
+	Q15435	PPP1R7	1.38847	2.42122	Significant
+	O00410	IPO5	1.36585	1.33443	Significant
+	Q9NP77	SSU72	1.36326	2.91033	Significant
+	P55786	NPEPPS	1.35574	2.20983	Significant
+	P17028	ZNF24	1.35234	3.31479	Significant
+	Q9Y5L0	TNPO3	1.35044	2.51862	Significant
+	P62753	RPS6	1.34893	2.43564	Significant
+	Q96S59	RANBP9	1.34259	2.64787	Significant
+	P13984	GTF2F2	1.33819	1.59323	Significant
+	P40227	CCT6A	1.32912	4.08035	Significant
+	P49642	PRIM1	1.32898	1.40518	Significant
+	P60891	PRPS1	1.328	3.24204	Significant
+	P46777	RPL5	1.32194	4.05507	Significant
+	O76093	FGF18	1.31709	3.6427	Significant
+	Q13404	UBE2V1	1.31195	1.98428	Significant
+	Q09666	AHNAK	1.31089	2.91416	Significant
+	Q15084	PDIA6	1.30987	2.82721	Significant
+	P27797	CALR	1.30142	4.58449	Significant
+	P46776	RPL27A	1.30099	3.47842	Significant
+	P49736	MCM2	1.29505	4.06477	Significant
+	Q13616	CUL1	1.29412	1.92999	Significant
+	P0DMV9	HSPA1B	1.29231	3.48638	Significant
+	Q99714	HSD17B10	1.28384	1.73074	Significant
+	P11021	HSPA5	1.27879	2.86043	Significant
+	P54132	BLM	1.27321	4.22372	Significant
+	Q14978	NOLC1	1.27245	3.79691	Significant
+	Q00610	CLTC	1.26505	3.25797	Significant
+	P62244	RPS15A	1.25464	2.03553	Significant
+	Q92615	LARP4B	1.25211	2.59213	Significant
+	P07355	ANXA2	1.24879	1.7358	Significant
+	P84098	RPL19	1.24331	4.2884	Significant
+	Q969H8	MYDGF	1.24126	2.04483	Significant
+	Q02543	RPL18A	1.23954	1.83778	Significant
+	P07437	TUBB	1.23466	4.51763	Significant
+	P09884	POLA1	1.23345	3.70383	Significant
+	P09211	GSTP1	1.22849	2.4862	Significant
+	Q8IYB3	SRRM1	1.22715	3.57238	Significant
+	Q99436	PSMB7	1.21537	4.35914	Significant
+	P48643	CCT5	1.20699	3.94717	Significant
+	P32969	RPL9;RPL9P7;RPL9P8;RPL9P9	1.20495	1.84151	Significant
+	P12268	IMPDH2	1.20086	3.97118	Significant
+	Q9NX63	CHCHD3	1.19859	4.42097	Significant
+	Q86Z20	CCDC125	1.17837	3.13503	Significant
+	Q15631	TSN	1.17462	3.82372	Significant
+	Q14444	CAPRIN1	1.17408	3.03001	Significant
+	Q02952	AKAP12	1.17204	1.76396	Significant
+	Q9Y388	RBMX2	1.16804	1.6482	Significant
+	Q9BXF3	CECR2	1.16735	1.81541	Significant
+	P33176	KIF5B	1.15431	2.21636	Significant
+	Q9NS37	CREBZF	1.15416	2.44417	Significant
+	Q7Z7M0	MEGF8	1.15238	2.10798	Significant
+	P68363	TUBA1B	1.15164	4.53494	Significant
+	P61221	ABCE1	1.15093	2.50949	Significant
+	Q9UBQ0	VPS29	1.13814	1.35447	Significant
+	P25705	ATP5F1A	1.13462	2.49892	Significant
+	Q14152	EIF3A	1.13197	1.56682	Significant
+	Q8TF01	PNISR	1.13113	1.36081	Significant
+	P34932	HSPA4	1.12944	5.16359	Significant
+	Q9GZZ1	NAA50	1.1288	3.12171	Significant
+	O15226	NKRF	1.11869	3.48141	Significant
+	P15170	GSPT1	1.11807	2.91889	Significant
+	Q8N999	C12orf29	1.1018	2.24501	Significant
+	Q13347	EIF3I	1.09993	2.12268	Significant
+	O15371	EIF3D	1.09325	2.17483	Significant
+	Q15008	PSMD6	1.08712	2.18199	Significant
+	Q9BQ67	GRWD1	1.08241	2.39716	Significant
+	P14868	DARS1	1.08241	2.93212	Significant
+	O75940	SMNDC1	1.06911	1.8904	Significant
+	Q9BZE4	GTPBP4	1.06881	2.37139	Significant
+	O43175	PHGDH	1.06122	3.43419	Significant
+	Q04637	EIF4G1	1.05806	2.84012	Significant
+	P07237	P4HB	1.05539	4.18126	Significant
+	Q92541	RTF1	1.03509	2.34721	Significant
+	Q14974	KPNB1	1.03372	1.9133	Significant
+	P15104	GLUL	1.03282	1.52303	Significant
+	P62906	RPL10A	1.02991	1.60814	Significant
+	Q9H000	MKRN2	1.02707	1.89243	Significant
+	Q15050	RRS1	1.01797	2.07026	Significant
+	P28066	PSMA5	1.01622	2.33144	Significant
+	Q14157	UBAP2L	1.01469	3.38673	Significant
+	Q96T58	SPEN	0.991673	1.40627
+	P36873	PPP1CC	0.988945	2.18184
+	P62266	RPS23	0.980578	1.76104
+	P30101	PDIA3	0.979675	4.60473
+	P49189	ALDH9A1	0.975966	4.85023
+	Q9NZL4	HSPBP1	0.975463	1.9872
+	Q13888	GTF2H2	0.951224	4.60454
+	Q92839	HAS1	0.946772	1.68452
+	O00264	PGRMC1	0.935766	3.58477
+	Q96T51	RUFY1	0.924315	1.35913
+	P60709	ACTB	0.921076	3.54502
+	P49006	MARCKSL1	0.908173	1.836
+	P30050	RPL12	0.897699	3.11428
+	Q5H9R7	PPP6R3	0.894862	2.72104
+	P62424	RPL7A	0.887535	4.16323
+	Q86UP2	KTN1	0.887426	1.30521
+	P60842	EIF4A1	0.87214	2.77294
+	O00469	PLOD2	0.870033	2.27133
+	P05455	SSB	0.869128	2.77849
+	P42766	RPL35	0.868882	2.89118
+	P07195	LDHB	0.867708	3.3457
+	O94826	TOMM70	0.866374	2.46786
+	Q15287	RNPS1	0.856045	2.86745
+	P62851	RPS25	0.847078	3.08569
+	P13861	PRKAR2A	0.846298	1.96214
+	Q13416	ORC2	0.840571	1.9165
+	P14859	POU2F1	0.831984	2.64834
+	P38646	HSPA9	0.829875	3.40938
+	P61224	RAP1B	0.826753	2.16187
+	P30048	PRDX3	0.826008	3.95061
+	P22102	GART	0.81838	2.51877
+	Q9H081	MIS12	0.815057	2.12475
+	P13797	PLS3	0.80759	2.71056
+	Q14839	CHD4	0.805424	4.38216
+	O14929	HAT1	0.799122	2.03796
+	P26373	RPL13	0.787909	2.71815
+	P41091	EIF2S3	0.782831	1.45882
+	P31040	SDHA	0.773897	2.41183
+	Q14739	LBR	0.759938	1.77397
+	O75531	BANF1	0.743427	2.06298
+	Q8IY67	RAVER1	0.735369	1.64174
+	P28074	PSMB5	0.729534	2.40182
+	Q9HAV0	GNB4	0.726021	1.88058
+	Q14498	RBM39	0.724329	3.12371
+	Q8IXJ9	ASXL1	0.720211	2.55634
+	P02768	ALB	0.71899	2.43998
+	P62937	PPIA	0.718711	3.14742
+	Q9HD42	CHMP1A	0.715628	2.9584
+	Q8IYT4	KATNAL2	0.712781	4.09215
+	O60716	CTNND1	0.711075	1.77852
+	P11177	PDHB	0.705077	2.88295
+	P62277	RPS13	0.683278	1.39817
+	P07919	UQCRH	0.670613	2.13498
+	Q96EA4	SPDL1	0.663213	1.92118
+	P78527	PRKDC	0.658482	2.37201
+	P68104	EEF1A1	0.634137	3.31025
+	Q6PD74	AAGAB	0.613979	3.47313
+	Q9Y2I1	NISCH	0.613977	1.6283
+	Q12931	TRAP1	0.610867	2.81169
+	P05091	ALDH2	0.58536	2.27404
+	Q8NBS9	TXNDC5	0.584178	3.09646
+	Q9Y2B0	CNPY2	0.564948	1.93257
+	Q7Z739	YTHDF3	0.559777	1.99692
+	P62913	RPL11	0.556822	2.08451
+	O15372	EIF3H	0.556342	1.78418
+	P49419	ALDH7A1	0.550035	2.66316
+	P13639	EEF2	0.530417	2.64654
+	Q9BS26	ERP44	0.520444	1.65382
+	P26641	EEF1G	0.518393	3.62846
+	Q9Y617	PSAT1	0.516211	2.6977
+	P07814	EPRS1	0.513194	3.13404
+	P61026	RAB10	0.509733	1.85242
+	P20073	ANXA7	0.50527	1.40806
+	Q9Y277	VDAC3	0.498587	1.45636
+	P61586	RHOA	0.495239	3.14293
+	O75390	CS	0.480007	1.63846
+	P00367	GLUD1	0.470072	1.35408
+	P29692	EEF1D	0.465237	1.95545
+	Q15293	RCN1	0.454131	1.6527
+	O43707	ACTN4	0.446614	2.09164
+	Q9H2G2	SLK	0.438095	1.87415
+	Q16644	MAPKAPK3	0.428401	1.4671
+	Q9P2N5	RBM27	0.426804	1.68829
+	Q8WX93	PALLD	0.407061	1.85496
+	Q02878	RPL6	0.380308	1.67043
+	P21333	FLNA	0.362981	1.45
+	Q99961	SH3GL1	0.353212	1.42861
+	P18847	ATF3	0.336912	2.56836
+	P05141	SLC25A5	0.331189	1.38058
+	P61457	PCBD1	0.325459	1.89559
+	P49750	YLPM1	0.281967	2.00229
+	Q8WWM7	ATXN2L	0.259892	1.46547
+	P60174	TPI1	0.169982	2.33189
+	Q9Y3I0	RTCB	-0.185007	1.34162
+	Q9H0E3	SAP130	-0.191	1.31691
+	P48147	PREP	-0.243888	1.43924
+	O43747	AP1G1	-0.28854	1.80194
+	P35613	BSG	-0.318201	1.58781
+	O14497	ARID1A	-0.353692	1.66378
+	Q09028	RBBP4	-0.355473	1.58612
+	P49023	PXN	-0.361586	2.09084
+	Q07065	CKAP4	-0.383429	1.86385
+	Q14697	GANAB	-0.385173	1.35654
+	O96019	ACTL6A	-0.403127	3.69177
+	Q9H3N1	TMX1	-0.448613	1.55232
+	P49411	TUFM	-0.450176	2.08748
+	Q96C01	FAM136A	-0.454374	1.90918
+	Q9BXJ9	NAA15	-0.467045	2.20444
+	Q9Y3Z3	SAMHD1	-0.482192	2.98782
+	P14625	HSP90B1	-0.482982	2.38531
+	P15880	RPS2	-0.513095	2.46997
+	P52907	CAPZA1	-0.55652	2.32128
+	P40925	MDH1	-0.563712	2.69177
+	P31930	UQCRC1	-0.565296	1.4549
+	Q9UHB6	LIMA1	-0.571211	1.84704
+	Q9Y3F4	STRAP	-0.586393	2.66494
+	Q13426	XRCC4	-0.657319	1.44324
+	Q15029	EFTUD2	-0.688467	2.04019
+	P61313	RPL15	-0.752768	1.92332
+	O95831	AIFM1	-0.757406	4.44934
+	Q9HAV7	GRPEL1	-0.771497	2.34284
+	O95816	BAG2	-0.786994	3.05326
+	P45974	USP5	-0.787076	1.95247
+	Q5SSJ5	HP1BP3	-0.84065	4.47393
+	P40938	RFC3	-0.842456	3.74946
+	P20839	IMPDH1	-0.878897	1.34394
+	P27695	APEX1	-0.885752	3.5555
+	P20674	COX5A	-0.889842	3.14558
+	P0CG12	DERPC	-0.94307	2.70813
+	P40429	RPL13A	-0.950304	3.131
+	Q14166	TTLL12	-0.969421	2.83991
+	Q9GZP4	PITHD1	-0.978421	1.89542
+	Q13085	ACACA	-0.998799	2.48468
+	P62258	YWHAE	-1.00362	5.22139
+	Q9ULU4	ZMYND8	-1.03149	1.41221
+	P78417	GSTO1	-1.04019	4.94115
+	Q9UH65	SWAP70	-1.04616	2.9148
+	Q8WV22	NSMCE1	-1.06569	2.40051
+	P49327	FASN	-1.06765	3.34964
+	P36551	CPOX	-1.07125	2.9172
+	Q5JPE7	NOMO2	-1.07626	2.68366
+	P40926	MDH2	-1.09211	3.77829
+	A0MZ66	SHTN1	-1.09218	1.41414
+	Q9UJ99	CDH22	-1.09469	1.54783
+	A0A0B4J2D5	GATD3B	-1.10126	3.15374
+	P29966	MARCKS	-1.13722	4.77507
+	Q9GZS3	WDR61	-1.18106	3.77123
+	Q7Z3K3	POGZ	-1.24007	3.28794
+	P53634	CTSC	-1.25008	2.35461
+	P35611	ADD1	-1.2727	3.6878
+	Q9BQE3	TUBA1C	-1.30391	2.12188
+	Q96HS1	PGAM5	-1.33007	3.0698
+	Q9NZI7	UBP1	-1.33088	2.2463
+	O43776	NARS1	-1.33543	2.31523
+	Q7Z6Z7	HUWE1	-1.38972	4.15136
+	P40616	ARL1	-1.40883	2.3468
+	P43246	MSH2	-1.47579	3.84384
+	Q96PK6	RBM14	-1.48456	3.23852
+	P54652	HSPA2	-1.49651	3.22771
+	P06733	ENO1	-1.5029	3.53172
+	Q08378	GOLGA3	-1.52419	4.01962
+	Q9BQ15	NABP2	-1.53923	3.63266
+	P46781	RPS9	-1.55009	5.02681
+	O60437	PPL	-1.5674	1.78524
+	Q9NZL9	MAT2B	-1.58567	4.76855
+	P62891	RPL39	-1.59454	3.48001
+	P05423	POLR3D	-1.59457	3.73214
+	O95630	STAMBP	-1.61689	3.40552
+	P35251	RFC1	-1.64678	2.04755
+	O94966	USP19	-1.65807	3.63756
+	Q9Y262	EIF3L	-1.67618	5.72769
+	P06576	ATP5F1B	-1.68472	5.27048
+	Q9BRT9	GINS4	-1.74031	3.51353
+	Q02880	TOP2B	-1.7877	1.99303
+	O14757	CHEK1	-1.84452	3.57709
+	Q93052	LPP	-1.85693	1.47687
+	Q2VPA4	CR1L	-1.89609	3.32013
+	P04114	APOB	-1.90192	3.22293
+	Q9P016	THYN1	-1.9129	2.14299
+	Q8NCK7	SLC16A11	-1.91868	2.3481
+	P19525	EIF2AK2	-1.92573	3.5162
+	Q00403	GTF2B	-1.93247	2.86422
+	Q9Y520	PRRC2C	-1.96544	3.08134
+	Q7Z601	GPR142	-1.96853	3.30838
+	Q99661	KIF2C	-1.99374	3.8657
+	P55209	NAP1L1	-1.99823	3.63321
+	P60866	RPS20	-2.01557	4.66388
+	O15392	BIRC5	-2.08609	2.50099
+	Q13255	GRM1	-2.11745	2.61476
+	Q9Y221	NIP7	-2.14497	4.6223
+	Q16891	IMMT	-2.16238	4.54418
+	C9JL84	HHLA1	-2.1831	3.37495
+	Q96RW7	HMCN1	-2.20021	4.75619
+	O15079	SNPH	-2.20313	4.30718
+	Q4VCS5	AMOT	-2.23075	4.72654
+	Q9H792	PEAK1	-2.24677	1.78735
+	P41227	NAA10	-2.27935	1.69271
+	O43865	AHCYL1	-2.3004	5.42675
+	Q9NRR4	DROSHA	-2.30929	4.28276
+	P33981	TTK	-2.34342	5.60689
+	Q9UKV3	ACIN1	-2.35243	6.24134
+	P0C0L4	C4A	-2.36899	4.91601
+	Q5HYC2	KIAA2026	-2.40704	5.5123
+	Q8WWU5	TCP11	-2.41894	4.04539
+	Q5JPI3	C3orf38	-2.43363	3.63886
+	P05165	PCCA	-2.43401	5.23077
+	P50991	CCT4	-2.44887	4.8912
+	Q9UKI8	TLK1	-2.46004	3.18565
+	Q5VWG9	TAF3	-2.53423	4.76781
+	Q8WXH0	SYNE2	-2.53926	3.067
+	P14209	CD99	-2.54867	5.81897
+	Q96LW2	RSKR	-2.57406	6.03521
+	Q6FIF0	ZFAND6	-2.59969	1.69353
+	P98173	FAM3A	-2.61284	6.02289
+	Q96F10	SAT2	-2.82134	4.70429
+	P11498	PC	-2.85757	4.38004
+	Q15785	TOMM34	-2.89504	6.40919
+	Q9BQ04	RBM4B	-2.93256	1.30284
+	Q8WU90	ZC3H15	-2.95631	3.84965
+	Q96RQ3	MCCC1	-3.02535	5.32203
+	P00558	PGK1	-3.71903	6.17481
+	Q0VFZ6	CCDC173	-5.02382	3.98855
	Q6ZRS2	SRCAP	5.17344	1.18303
	Q9BZ95	NSD3	2.84226	0.877144
	Q8TAQ2	SMARCC2	2.5308	0.848597
	P16402	H1-3	4.5835	1.2773
	Q7KZF4	SND1	1.91002	0.747112
	P53582	METAP1	2.51304	1.28963
	P52888	THOP1	2.72892	1.02489
	Q9BVP2	GNL3	2.86612	1.27271
	P36871	PGM1	2.84078	1.08729
	Q00059	TFAM	2.06687	1.15908
	Q04323	UBXN1	1.70204	0.840751
	Q14151	SAFB2	3.4165	1.13441
	Q9H7D7	WDR26	2.94543	0.839255
	Q15003	NCAPH	2.40687	0.951807
	Q96I24	FUBP3	2.50728	1.15854
	P55735	SEC13	1.48804	0.657188
	Q96B01	RAD51AP1	1.68932	1.19644
	P62888	RPL30	1.87541	1.04117
	Q96IU4	ABHD14B	2.05337	0.8866
	P41240	CSK	1.27228	0.945787
	O43237	DYNC1LI2	1.5363	1.15286
	P53041	PPP5C	1.31786	1.00993
	Q7Z417	NUFIP2	1.6271	1.2825
	Q96G03	PGM2	1.53579	1.22302
	Q9UIC8	LCMT1	1.11289	0.814624
	P20618	PSMB1	1.13842	1.29825
	P62263	RPS14	1.55133	1.01411
	Q14137	BOP1	2.01196	0.86292
	Q86UA1	PRPF39	1.46996	1.12777
	P63244	RACK1	1.37477	1.04533
	P50914	RPL14	1.06005	1.07746
	P51148	RAB5C	1.31543	1.12068
	P04632	CAPNS1	1.50292	0.740357
	Q9UN86	G3BP2	0.999824	1.1476
	Q9BRX2	PELO	1.08465	0.857423
	O75312	ZPR1	1.44958	0.887015
	P49257	LMAN1	0.907805	0.726452
	P06454	PTMA	1.14584	0.942551
	P07954	FH	0.916835	0.987353
	Q9Y678	COPG1	0.985101	1.24705
	P21399	ACO1	0.946342	1.15923
	Q9H9B4	SFXN1	0.736144	0.479251
	Q14204	DYNC1H1	0.983498	1.05282
	Q8TAD8	SNIP1	0.824279	1.023
	P48556	PSMD8	2.02802	0.724025
	P04843	RPN1	0.724177	0.417354
	Q9P0L0	VAPA	0.92203	1.17991
	Q92900	UPF1	1.19844	0.654075
	P62701	RPS4X	0.890921	1.28253
	P53621	COPA	0.710059	0.678761
	Q9NR28	DIABLO	0.788265	1.13625
	P62273	RPS29	0.924611	0.884766
	P30533	LRPAP1	0.99472	0.769498
	P13804	ETFA	0.588343	0.457956
	O15067	PFAS	1.22797	0.68489
	P62249	RPS16	1.03895	0.669634
	Q5T1J5	CHCHD2P9	0.656666	0.644246
	P60228	EIF3E	0.664722	0.937295
	Q9P2E9	RRBP1	0.68128	1.14377
	Q8NC51	SERBP1	0.780743	1.07602
	Q9H4A4	RNPEP	0.950957	0.500386
	O76021	RSL1D1	0.690858	1.03592
	P49755	TMED10	0.642172	1.29384
	Q9Y4L1	HYOU1	0.587796	0.858614
	P17812	CTPS1	0.654954	0.924822
	P13073	COX4I1	0.599889	1.22672
	P11908	PRPS2	0.597175	1.03632
	P18621	RPL17	0.620621	1.21159
	P42677	RPS27	0.562089	0.777535
	O43837	IDH3B	0.627705	0.565651
	P68133	ACTA1	0.849105	0.503535
	P24752	ACAT1	0.5429	0.833499
	P27824	CANX	0.553863	1.14892
	Q16836	HADH	0.614552	0.770173
	P24539	ATP5PB	0.554718	0.949768
	P39019	RPS19	1.09571	0.536549
	Q9UPN6	SCAF8	1.48392	0.412388
	Q15853	USF2	0.550098	1.06961
	Q12788	TBL3	0.541996	0.630549
	P18085	ARF4	0.52753	0.761999
	P35579	MYH9	0.547773	0.812105
	Q96LA8	PRMT6	0.473232	0.970575
	Q96F86	EDC3	0.402212	0.472707
	P60507	ERVFC1	0.493184	0.607666
	P49591	SARS1	0.116314	0.0374282
	Q99590	SCAF11	0.422542	0.972341
	O60763	USO1	0.449486	1.00732
	Q15436	SEC23A	0.947761	0.465826
	Q5T6V5	C9orf64	0.506077	0.653042
	P06737	PYGL	0.523044	0.316447
	Q8TDN6	BRIX1	0.391726	0.695722
	Q8NFQ8	TOR1AIP2	0.315033	0.363622
	O15144	ARPC2	0.348243	0.453423
	P51970	NDUFA8	0.365116	0.55385
	P51570	GALK1	1.77071	0.36221
	O14980	XPO1	0.349744	1.01712
	Q6P2Q9	PRPF8	0.34484	0.963493
	P61962	DCAF7	0.373461	0.364139
	P08708	RPS17	0.440837	0.449983
	P62910	RPL32	0.350705	0.651764
	O14562	UBFD1	-0.304048	0.0742832
	Q16650	TBR1	0.34835	0.403247
	P49711	CTCF	0.892049	0.291617
	Q15075	EEA1	0.261117	0.487867
	P18124	RPL7	0.301587	1.04699
	O00571	DDX3X	-0.0158323	0.00764105
	P34897	SHMT2	0.2827	1.2206
	P09622	DLD	0.265764	0.672573
	Q6IQ49	SDE2	0.27391	0.869076
	B5ME19	EIF3CL	0.20134	0.205124
	Q9Y5B0	CTDP1	0.270244	1.16858
	P30260	CDC27	0.262357	0.836991
	Q9UKN7	MYO15A	0.249891	0.973621
	Q9UBU9	NXF1	0.3577	0.399262
	P49588	AARS1	0.233502	0.411757
	Q8N7H5	PAF1	0.616787	0.296013
	Q86YP4	GATAD2A	0.248006	0.800782
	P45880	VDAC2	0.257425	0.555606
	P06744	GPI	0.225888	1.12855
	P62491	RAB11A	0.223239	0.868889
	O75190	DNAJB6	0.056331	0.035817
	Q8WUM4	PDCD6IP	0.212606	1.16859
	P63173	RPL38	0.576172	0.261019
	Q00325	SLC25A3	0.236653	0.422042
	P40939	HADHA	0.139379	0.0912049
	P00338	LDHA	0.194399	0.557895
	O75369	FLNB	0.178434	0.321861
	P28482	MAPK1	0.181739	1.08044
	Q15046	KARS1	0.172982	1.10678
	Q9HD15	SRA1	0.16744	0.108348
	O94979	SEC31A	0.185219	0.282944
	P46783	RPS10	0.408892	0.272919
	O43852	CALU	0.149863	0.4988
	P42704	LRPPRC	0.116128	0.162154
	P05023	ATP1A1	0.0233002	0.018366
	Q8N8S7	ENAH	0.109591	0.176379
	P35232	PHB	0.0997623	0.165766
	Q6PKG0	LARP1	0.115413	0.315194
	O00541	PES1	0.113913	0.160795
	P35606	COPB2	0.113098	0.259545
	Q8WUB8	PHF10	0.0972608	0.353288
	P62847	RPS24	0.0673434	0.122577
	Q01082	SPTBN1	0.0986195	0.204712
	P49207	RPL34	0.0883109	0.273436
	P22492	H1-6	0.0402692	0.125513
	Q9Y230	RUVBL2	0.0345364	0.147287
	Q86VP6	CAND1	0.0353966	0.138835
	Q7L1Q6	BZW1	0.0288448	0.070278
	P50213	IDH3A	-0.00711187	0.00978289
	Q9NQZ5	STARD7	0.0348177	0.0981982
	Q13813	SPTAN1	0.00866318	0.0196886
	P35237	SERPINB6	0.0101077	0.0153668
	P62899	RPL31	0.0197144	0.0491437
	O75874	IDH1	-0.00574239	0.012738
	P23396	RPS3	0.00257238	0.0135623
	P62269	RPS18	0.0356992	0.0459744
	P29401	TKT	-0.0427596	0.179447
	Q13162	PRDX4	-0.0254561	0.0211371
	P55884	EIF3B	-0.0832055	0.179666
	P00387	CYB5R3	-0.0709594	0.148125
	Q9NWW7	C2orf42	-0.09681	0.230034
	Q9C0J8	WDR33	-0.0994015	0.353226
	P10809	HSPD1	-0.110424	0.944741
	Q99986	VRK1	-0.107208	0.212659
	P62318	SNRPD3	-0.129416	0.672914
	O43660	PLRG1	-0.141045	0.466319
	O75528	TADA3	-0.0922591	0.11001
	Q96P70	IPO9	-0.220853	0.209265
	P41252	IARS1	-0.159332	0.399621
	Q01167	FOXK2	-0.156075	1.25092
	P26038	MSN	-0.172103	0.32666
	P49454	CENPF	-0.145892	0.358132
	O75534	CSDE1	-0.151171	0.366468
	P22695	UQCRC2	-0.179674	1.03962
	P63010	AP2B1	-0.346351	0.303288
	Q16186	ADRM1	-0.202135	0.492528
	Q96SB8	SMC6	-0.331472	0.291674
	Q07020	RPL18	-0.221715	0.568403
	Q9NPJ6	MED4	-0.225321	1.04722
	Q70CQ2	USP34	-0.23365	0.319221
	Q9BQG0	MYBBP1A	-0.243856	0.571676
	Q96DI7	SNRNP40	0.568038	0.162029
	Q9Y3U8	RPL36	-0.269189	0.832769
	Q15459	SF3A1	-0.255404	0.680251
	P27708	CAD	-0.302036	0.35818
	P54886	ALDH18A1	-0.307575	1.27882
	Q2NL82	TSR1	-0.344004	0.380883
	P08243	ASNS	-0.548384	0.259824
	P21796	VDAC1	-0.330558	0.913854
	P14174	MIF	-0.293343	0.423017
	P15153	RAC2	-0.439117	0.423996
	P46779	RPL28	-0.357796	0.721445
	Q9HBK9	AS3MT	-0.462298	0.452656
	Q8NCF5	NFATC2IP	-0.508144	0.506318
	P12814	ACTN1	-0.376024	0.500511
	P53597	SUCLG1	-0.422541	1.27226
	Q96AY3	FKBP10	-0.427226	0.756346
	Q13564	NAE1	-0.411082	0.841453
	O43491	EPB41L2	-0.449264	0.971119
	Q9P2J5	LARS1	-0.572383	0.627056
	P23921	RRM1	-0.783885	0.402055
	Q6P1N0	CC2D1A	-0.562645	0.927383
	Q14203	DCTN1	-0.655992	0.762226
	Q92547	TOPBP1	-0.759321	0.761572
	P26640	VARS1	-0.659368	1.17281
	Q9BUF5	TUBB6	-0.816256	0.529625
	Q15813	TBCE	-1.04349	0.511788
	Q12996	CSTF3	0.638366	0.12165
	P56192	MARS1	-0.741121	0.284832
	P31937	HIBADH	-1.34707	1.23325
	Q99798	ACO2	-0.785056	0.212778
	O14773	TPP1	-1.63299	1.0135
	Q12824	SMARCB1	-0.718524	0.150123
	Q5JSZ5	PRRC2B	-3.05284	1.19957
+	O14979	HNRNPDL	5.41097	7.41163	Singleton
+	P04080	CSTB	4.57707	6.95055	Singleton
+	P62942	FKBP1A	6.59667	6.57913	Singleton
+	P35244	RPA3	5.91768	6.72812	Singleton
+	Q8TEX9	IPO4	5.21018	6.50763	Singleton
+	Q13185	CBX3	5.62347	5.95335	Singleton
+	Q8WW12	PCNP	5.42215	6.52668	Singleton
+	P07305	H1-0	4.53179	6.04815	Singleton
+	Q8NFC6	BOD1L1	4.84567	6.10897	Singleton
+	P15374	UCHL3	6.10042	5.60342	Singleton
+	Q9P2K5	MYEF2	6.90882	5.49557	Singleton
+	P61758	VBP1	4.78882	5.32219	Singleton
+	Q9NPD8	UBE2T	5.58358	5.58254	Singleton
+	Q13242	SRSF9	5.83984	5.57423	Singleton
+	O94842	TOX4	4.4439	5.53883	Singleton
+	Q96PU8	QKI	4.11005	5.52916	Singleton
+	Q52LJ0	FAM98B	5.65758	5.79981	Singleton
+	Q8NFH3	NUP43	5.24917	4.92623	Singleton
+	O75367	MACROH2A1	5.92862	5.52821	Singleton
+	Q6UN15	FIP1L1	4.05	5.53209	Singleton
+	Q8N4P3	HDDC3	4.37216	5.40864	Singleton
+	O43251	RBFOX2	4.66615	5.34747	Singleton
+	Q16656	NRF1	3.64109	5.15619	Singleton
+	Q9UQR0	SCML2	5.05307	5.52337	Singleton
+	P63165	SUMO1	5.82856	5.08177	Singleton
+	Q13526	PIN1	4.39749	5.18559	Singleton
+	O14818	PSMA7	4.18545	4.85929	Singleton
+	Q8WUA2	PPIL4	4.09871	4.54252	Singleton
	P14550	AKR1A1	0.515599	2.35827	Singleton
+	P62308	SNRPG	7.95125	5.08413	Singleton
+	Q96KB5	PBK	4.61085	5.03973	Singleton
+	Q06323	PSME1	4.96034	4.37729	Singleton
+	O75821	EIF3G	4.71493	4.70162	Singleton
+	P17480	UBTF	4.45194	5.15639	Singleton
+	P09382	LGALS1	5.05303	4.63859	Singleton
+	Q15024	EXOSC7	4.52302	4.95264	Singleton
+	Q9UNP9	PPIE	5.7773	4.90527	Singleton
+	Q04724	TLE1	4.93946	4.73362	Singleton
+	P49005	POLD2	3.53676	4.79072	Singleton
+	O94888	UBXN7	4.66626	4.91319	Singleton
+	Q9P287	BCCIP	5.4492	4.87214	Singleton
+	O75496	GMNN	4.44628	4.65024	Singleton
+	Q9Y3B4	SF3B6	6.85425	4.37133	Singleton
+	P0DP25	CALM3	3.96879	4.33019	Singleton
+	Q96T23	RSF1	3.96688	5.15557	Singleton
+	Q8WXX5	DNAJC9	5.16188	4.41499	Singleton
+	Q6NZY4	ZCCHC8	3.69202	4.38255	Singleton
+	P16220	CREB1	3.70948	4.3852	Singleton
+	Q9UKM9	RALY	4.59654	4.81722	Singleton
+	Q9UBL3	ASH2L	5.59114	4.32601	Singleton
+	Q7L5N1	COPS6	4.25643	4.46344	Singleton
+	Q96JG8	MAGED4;MAGED4B	5.21866	4.59699	Singleton
+	Q9NQT4	EXOSC5	4.06937	4.39357	Singleton
+	Q9UKL0	RCOR1	4.02243	4.93303	Singleton
+	Q9GZL7	WDR12	5.95903	4.43518	Singleton
+	Q9NQS7	INCENP	4.67632	5.03932	Singleton
+	Q9BSD7	NTPCR	3.35908	4.37871	Singleton
+	P09972	ALDOC	5.69663	4.75408	Singleton
+	Q14919	DRAP1	5.29018	4.622	Singleton
+	Q15843	NEDD8	4.34286	4.55593	Singleton
+	Q9BU76	MMTAG2	5.58982	4.48881	Singleton
+	P41567	EIF1	5.48085	4.47364	Singleton
+	P50995	ANXA11	3.44192	4.32279	Singleton
+	P49585	PCYT1A	4.38352	4.19748	Singleton
+	Q9NZT2	OGFR	4.06942	4.37249	Singleton
+	Q7LBC6	KDM3B	4.77383	4.34963	Singleton
+	Q06546	GABPA	4.20187	4.49147	Singleton
+	Q9NX46	ADPRS	3.59712	4.09026	Singleton
+	Q9NWH9	SLTM	4.117	4.86089	Singleton
+	P61201	COPS2	4.41759	4.0132	Singleton
+	O95983	MBD3	3.55065	3.96233	Singleton
+	P48507	GCLM	3.03183	4.03142	Singleton
+	Q9P2I0	CPSF2	4.93143	4.11592	Singleton
+	Q6UXN9	WDR82	4.69223	4.54488	Singleton
+	Q9P266	JCAD	4.06429	4.0943	Singleton
+	P61326	MAGOH	2.99826	3.5721	Singleton
+	Q9BVW5	TIPIN	5.27691	4.00613	Singleton
+	Q9BVC5	C2orf49	2.90373	4.04339	Singleton
+	Q99598	TSNAX	4.72625	3.9358	Singleton
+	Q8N108	MIER1	4.91236	4.36582	Singleton
+	P09661	SNRPA1	4.40956	4.21412	Singleton
+	P50225	SULT1A1	4.16899	3.89863	Singleton
+	Q96QC0	PPP1R10	5.3877	4.24779	Singleton
+	Q13112	CHAF1B	5.48064	4.09786	Singleton
+	Q9BWD1	ACAT2	3.31267	3.84991	Singleton
+	Q7Z4H3	HDDC2	3.70508	4.25771	Singleton
+	Q9Y2V2	CARHSP1	4.92234	4.37434	Singleton
+	Q86X76	NIT1	3.72934	3.64103	Singleton
+	Q9BTT0	ANP32E	3.16397	3.84647	Singleton
+	Q99627	COPS8	4.42612	4.0266	Singleton
+	Q9NPD3	EXOSC4	4.39895	4.17649	Singleton
+	Q6UX04	CWC27	3.05863	3.98043	Singleton
+	P30044	PRDX5	5.56652	4.23624	Singleton
+	O60493	SNX3	4.15169	3.60875	Singleton
+	O14770	MEIS2	3.83306	3.55238	Singleton
+	O75494	SRSF10	4.79155	3.65618	Singleton
+	Q9UKA9	PTBP2	5.07516	4.42505	Singleton
+	Q96MU7	YTHDC1	6.54251	4.04412	Singleton
+	Q8NEZ5	FBXO22	4.00224	4.30522	Singleton
+	Q9NRX4	PHPT1	5.27852	4.37619	Singleton
+	Q06265	EXOSC9	3.37392	4.15599	Singleton
+	P09496	CLTA	3.36568	4.07249	Singleton
+	Q14011	CIRBP	4.57995	3.49322	Singleton
+	P49458	SRP9	3.89491	4.10709	Singleton
+	Q7L4I2	RSRC2	5.0938	3.62169	Singleton
+	O00148	DDX39A	3.42191	3.3489	Singleton
+	Q02241	KIF23	4.40498	4.1217	Singleton
+	Q9H993	ARMT1	2.96757	3.67535	Singleton
+	Q15648	MED1	4.5289	3.63304	Singleton
+	O15164	TRIM24	2.38937	3.75114	Singleton
+	P34949	MPI	3.93921	4.06189	Singleton
+	Q9NVP2	ASF1B	4.98266	3.91173	Singleton
+	Q8WWK9	CKAP2	2.97878	3.76486	Singleton
+	P52298	NCBP2	5.32388	3.56492	Singleton
+	Q96JP5	ZFP91	3.08795	3.43262	Singleton
+	P52655	GTF2A1	3.68181	3.23962	Singleton
+	O60925	PFDN1	3.76363	3.63504	Singleton
+	P46459	NSF	3.12935	3.5826	Singleton
+	Q9Y5U2	TSSC4	3.10367	3.68437	Singleton
+	Q9UEG4	ZNF629	4.19706	3.35733	Singleton
+	Q9H6F5	CCDC86	3.17409	3.17895	Singleton
+	P51608	MECP2	3.27142	3.5671	Singleton
+	Q9P2P1	NYNRIN	5.03157	4.03187	Singleton
+	P49427	CDC34	3.10679	3.85715	Singleton
+	P55769	SNU13	3.79206	3.27847	Singleton
+	Q5VW32	BROX	6.44256	3.32409	Singleton
+	Q6SPF0	SAMD1	4.44535	3.4155	Singleton
+	Q9Y248	GINS2	3.22712	3.30975	Singleton
+	Q6NYC1	JMJD6	3.19758	3.81674	Singleton
+	Q9P013	CWC15	3.16253	3.07474	Singleton
+	P48059	LIMS1	3.05716	3.0194	Singleton
+	Q9UKF6	CPSF3	2.4049	3.03745	Singleton
+	Q92890	UFD1	3.56778	3.61486	Singleton
+	P38936	CDKN1A	4.03263	3.08773	Singleton
+	Q9BZL1	UBL5	4.82065	3.26413	Singleton
+	Q9UQR1	ZNF148	3.04009	3.27722	Singleton
+	Q9H2H8	PPIL3	3.90465	3.62473	Singleton
+	Q9UL40	ZNF346	2.94058	3.30092	Singleton
+	Q92793	CREBBP	3.88262	3.66394	Singleton
+	Q8N0X7	SPART	3.84111	3.32502	Singleton
+	P46108	CRK	4.4141	3.38311	Singleton
+	P53999	SUB1	4.44455	3.5798	Singleton
+	O95825	CRYZL1	3.10748	3.0743	Singleton
+	P55957	BID	4.98014	3.3452	Singleton
+	Q8NEY8	PPHLN1	1.54353	2.50362	Singleton
+	Q15054	POLD3	5.18397	3.12137	Singleton
+	O75351	VPS4B	4.49879	3.09602	Singleton
+	O43665	RGS10	2.064	2.76447	Singleton
+	P57721	PCBP3	6.04252	3.40483	Singleton
+	Q8IWZ8	SUGP1	3.76038	3.05693	Singleton
+	P55263	ADK	3.30637	2.84161	Singleton
+	Q6P1J9	CDC73	4.85876	3.33179	Singleton
+	Q8N9T8	KRI1	2.84121	2.95629	Singleton
+	P51668	UBE2D1	2.59112	2.98012	Singleton
+	P63208	SKP1	2.47967	3.42746	Singleton
+	Q96B26	EXOSC8	3.83733	3.19597	Singleton
+	Q99471	PFDN5	2.3802	3.14605	Singleton
+	O60942	RNGTT	4.30404	3.36455	Singleton
+	Q8NCW5	NAXE	3.36351	3.2062	Singleton
+	O75956	CDK2AP2	3.79221	3.52016	Singleton
+	Q53F19	NCBP3	4.49135	3.12434	Singleton
+	Q9Y3D8	AK6	2.80522	2.55045	Singleton
+	Q9BZX2	UCK2	2.15313	2.81633	Singleton
+	P78330	PSPH	2.57109	2.50274	Singleton
+	Q969E8	TSR2	1.93078	2.75535	Singleton
+	Q9BPY3	FAM118B	3.03928	2.81604	Singleton
+	P54725	RAD23A	2.37772	2.77728	Singleton
+	P54252	ATXN3	2.67746	3.14973	Singleton
+	P54578	USP14	2.78855	3.30632	Singleton
+	Q9BWJ5	SF3B5	4.35904	3.0581	Singleton
+	O94913	PCF11	2.82921	3.0903	Singleton
+	O75347	TBCA	2.55678	2.92989	Singleton
+	Q9NRZ9	HELLS	1.84048	2.64215	Singleton
+	P12429	ANXA3	2.92319	2.78171	Singleton
+	P42574	CASP3	2.93842	2.94938	Singleton
+	Q9Y3E1	HDGFL3	2.38026	3.71438	Singleton
+	P00568	AK1	3.85166	3.28189	Singleton
+	P49720	PSMB3	2.67571	3.22053	Singleton
+	P42771	CDKN2A	3.32224	3.09913	Singleton
+	P17482	HOXB9	4.88706	3.32213	Singleton
+	Q13951	CBFB	5.05671	3.25082	Singleton
+	Q969T7	NT5C3B	3.80366	3.01179	Singleton
	P60510	PPP4C	1.2164	2.10786	Singleton
+	P62487	POLR2G	3.07072	2.46993	Singleton
+	Q8WVY7	UBLCP1	3.24864	3.10497	Singleton
+	Q96CP2	FLYWCH2	4.28635	2.67281	Singleton
+	Q96RN5	MED15	2.62004	2.82118	Singleton
+	Q9NRR5	UBQLN4	2.32135	2.58911	Singleton
+	Q15121	PEA15	3.40617	2.81609	Singleton
+	Q92905	COPS5	2.43069	2.45351	Singleton
+	Q9BW19	KIFC1	2.50039	2.75941	Singleton
+	Q9BRD0	BUD13	2.47418	2.31883	Singleton
+	P53539	FOSB	3.29821	2.57969	Singleton
+	Q9NPA8	ENY2	2.6525	2.12073	Singleton
+	Q13907	IDI1	2.1611	3.17073	Singleton
+	Q8N371	KDM8	3.49972	2.54214	Singleton
+	Q9BU20	CPLANE2	2.08996	2.41901	Singleton
+	Q15007	WTAP	2.58462	2.48216	Singleton
+	Q9HCK8	CHD8	3.7509	3.01303	Singleton
+	Q8IXK0	PHC2	2.17593	2.50361	Singleton
+	Q96I15	SCLY	2.44037	2.92971	Singleton
+	Q9GZN8	C20orf27	3.33189	2.96829	Singleton
+	Q15022	SUZ12	2.54863	2.82917	Singleton
+	Q96EB6	SIRT1	4.3531	2.68434	Singleton
+	P61964	WDR5	3.99671	3.04368	Singleton
+	O43809	NUDT21	4.58863	2.35935	Singleton
+	O00629	KPNA4	2.55338	2.54123	Singleton
+	Q8IXM2	BAP18	3.66401	2.69431	Singleton
+	Q6IBW4	NCAPH2	4.05263	2.72804	Singleton
+	O95639	CPSF4	3.42798	2.68119	Singleton
+	P10515	DLAT	2.49201	3.14321	Singleton
	O15047	SETD1A	0.481088	1.24754	Singleton
+	P60983	GMFB	2.69506	2.22787	Singleton
+	Q8NDX5	PHC3	2.72818	2.61777	Singleton
+	Q99439	CNN2	2.17967	2.51083	Singleton
+	Q9NNW7	TXNRD2	3.59858	2.61423	Singleton
+	Q6VMQ6	ATF7IP	1.67352	2.39185	Singleton
+	Q9BUL5	PHF23	4.03132	2.82274	Singleton
+	Q7L2J0	MEPCE	3.30829	2.60778	Singleton
+	Q8N1G0	ZNF687	5.38847	2.68187	Singleton
+	Q9NYZ3	GTSE1	3.32303	2.88116	Singleton
+	Q96PZ0	PUS7	3.07466	2.61424	Singleton
+	Q96BP3	PPWD1	3.74986	2.62414	Singleton
+	P19388	POLR2E	2.6403	2.38308	Singleton
+	Q8IWD4	CCDC117	2.36006	2.56977	Singleton
+	P51571	SSR4	2.5008	2.42787	Singleton
+	P29083	GTF2E1	2.64898	2.15046	Singleton
	Q2KHR3	QSER1	1.27033	2.0141	Singleton
+	O75391	SPAG7	3.93337	2.71102	Singleton
+	P60981	DSTN	2.80837	2.69578	Singleton
+	Q8WVV9	HNRNPLL	2.99224	2.28464	Singleton
+	Q9HA64	FN3KRP	2.81671	2.62769	Singleton
+	P11310	ACADM	3.79364	2.55501	Singleton
+	P36954	POLR2I	5.27671	2.73302	Singleton
+	P63272	SUPT4H1	1.43853	1.81126	Singleton
+	Q9H9Q2	COPS7B	3.25451	1.728	Singleton
+	P30740	SERPINB1	2.29439	2.43001	Singleton
+	Q9Y4E8	USP15	3.59867	2.46108	Singleton
+	Q86V59	PNMA8A	3.33923	2.54824	Singleton
	Q6ZMY3	SPOCD1	0.950774	1.72962	Singleton
+	Q9UHV9	PFDN2	4.06165	2.13857	Singleton
+	Q9NV56	MRGBP	2.93535	2.20145	Singleton
+	P12236	SLC25A6	3.70955	2.45437	Singleton
	P06132	UROD	0.474551	1.26925	Singleton
+	Q05048	CSTF1	2.69352	2.34989	Singleton
+	O43414	ERI3	4.81801	2.46127	Singleton
+	Q13796	SHROOM2	4.72046	2.4071	Singleton
+	O95999	BCL10	3.69836	2.89441	Singleton
+	P20719	HOXA5	2.42669	2.33192	Singleton
	Q92599	SEPTIN8	1.23018	1.777	Singleton
+	Q8N5F7	NKAP	2.32274	2.10767	Singleton
+	Q9BW83	IFT27	3.1768	1.85377	Singleton
+	Q69YN2	CWF19L1	4.1492	2.09118	Singleton
+	Q15257	PTPA	4.25055	2.58724	Singleton
+	Q9UER7	DAXX	1.99934	1.86165	Singleton
+	O75884	RBBP9	1.80823	2.33292	Singleton
+	Q5JVF3	PCID2	4.03568	2.27114	Singleton
	P07951	TPM2	0.958561	1.69998	Singleton
	Q9NYP9	MIS18A	0.958987	1.40438	Singleton
+	O75376	NCOR1	1.51653	1.8018	Singleton
+	Q4LE39	ARID4B	2.41049	2.23611	Singleton
+	O15381	NVL	2.85301	2.52445	Singleton
+	Q13685	AAMP	2.23458	2.13937	Singleton
+	Q9UBW8	COPS7A	4.03181	2.33404	Singleton
+	O00712	NFIB	3.26372	2.76828	Singleton
+	Q96G74	OTUD5	1.74136	1.88569	Singleton
+	Q9Y692	GMEB1	2.06935	1.77358	Singleton
	O95155	UBE4B	0.967894	1.39961	Singleton
+	P18615	NELFE	2.76456	1.91105	Singleton
+	Q9HA47	UCK1	2.36148	1.77958	Singleton
+	P61244	MAX	1.89958	2.06829	Singleton
+	O75909	CCNK	1.84799	1.9789	Singleton
+	Q9UPW6	SATB2	3.37912	2.60262	Singleton
+	O95340	PAPSS2	4.12134	1.88775	Singleton
+	O00161	SNAP23	2.86108	2.15378	Singleton
+	O75792	RNASEH2A	3.77808	2.22401	Singleton
	Q12765	SCRN1	0.747201	1.10968	Singleton
	Q92733	PRCC	0.791278	1.30523	Singleton
	Q6P6C2	ALKBH5	0.925244	1.60758	Singleton
+	Q7Z6K5	ARPIN	2.98012	1.97473	Singleton
	P30520	ADSS2	1.28186	1.73952	Singleton
+	O95801	TTC4	2.523	1.93321	Singleton
+	O15264	MAPK13	2.85411	2.06088	Singleton
+	Q92481	TFAP2B	2.45116	2.15249	Singleton
+	O00566	MPHOSPH10	3.38884	2.03097	Singleton
+	Q9GZU8	PSME3IP1	2.90039	2.06473	Singleton
+	Q8TAT6	NPLOC4	2.10901	2.06933	Singleton
+	P53803	POLR2K	3.83248	1.72415	Singleton
+	Q02750	MAP2K1	1.72433	2.1732	Singleton
+	Q96GX9	APIP	1.57684	2.02788	Singleton
+	Q15910	EZH2	4.31432	2.16652	Singleton
+	Q6ZN17	LIN28B	1.77922	1.93354	Singleton
	P28799	GRN	0.711743	1.22844	Singleton
+	P04040	CAT	2.4043	1.98831	Singleton
+	P27707	DCK	2.47677	2.12752	Singleton
+	P62310	LSM3	3.37185	1.94144	Singleton
+	Q96GD4	AURKB	3.87929	2.18746	Singleton
	Q8NFJ9	BBS1	1.23456	1.86086	Singleton
+	O94760	DDAH1	2.18852	1.69138	Singleton
+	Q9H9B1	EHMT1	2.0991	2.0332	Singleton
+	Q96H79	ZC3HAV1L	2.13721	1.57147	Singleton
	Q8N9N8	EIF1AD	0.777335	1.33253	Singleton
+	Q8IX01	SUGP2	1.61737	2.07494	Singleton
+	Q9NWB6	ARGLU1	4.58544	2.00453	Singleton
+	Q8TDZ2	MICAL1	3.15443	2.11689	Singleton
+	P16383	GCFC2	2.36117	1.70571	Singleton
+	P22670	RFX1	2.54663	2.15169	Singleton
+	Q9UI36	DACH1	2.38301	2.04673	Singleton
+	O95409	ZIC2	2.20551	1.89828	Singleton
+	Q38SD2	LRRK1	3.62682	1.85042	Singleton
+	Q9UPP1	PHF8	2.24722	0.833137	Singleton
	Q86V88	MDP1	0.715098	1.16266	Singleton
+	P11047	LAMC1	2.89742	2.29089	Singleton
+	Q9NVS9	PNPO	2.66908	1.80596	Singleton
+	Q00535	CDK5	2.18827	1.67625	Singleton
+	P30414	NKTR	2.05119	2.07975	Singleton
+	Q9BV86	NTMT1	3.25871	1.76109	Singleton
+	O60502	OGA	1.89375	1.69362	Singleton
+	Q15555	MAPRE2	3.27659	1.87357	Singleton
+	Q969T9	WBP2	2.65107	1.69925	Singleton
+	Q7Z4Q2	HEATR3	1.9423	2.13019	Singleton
+	P19387	POLR2C	2.78573	2.02788	Singleton
+	Q5VWZ2	LYPLAL1	2.15578	1.61692	Singleton
+	P20248	CCNA2	2.7721	1.89989	Singleton
	Q96RL1	UIMC1	0.670171	1.46467	Singleton
+	Q9HCN8	SDF2L1	2.45848	1.73207	Singleton
+	P00167	CYB5A	1.49183	1.79245	Singleton
+	Q8NBF2	NHLRC2	3.72007	1.82405	Singleton
	Q32P41	TRMT5	0.569487	1.25597	Singleton
	O00567	NOP56	0.46562	0.810395	Singleton
+	Q9Y316	MEMO1	2.50882	1.51126	Singleton
+	P23381	WARS1	2.62163	1.62252	Singleton
+	Q96RU2	USP28	3.4114	1.85776	Singleton
+	Q9Y5L4	TIMM13	1.89663	1.3333	Singleton
+	Q8NFD5	ARID1B	2.03705	2.08521	Singleton
+	Q8IVW6	ARID3B	4.24539	1.31606	Singleton
+	P56134	ATP5MF	2.21281	1.70574	Singleton
+	Q96C57	CUSTOS	1.34497	1.49808	Singleton
+	Q9BW61	DDA1	3.46408	1.84869	Singleton
+	Q8N1F7	NUP93	3.09217	1.0302	Singleton
+	P18077	RPL35A	2.84541	1.65649	Singleton
+	P24941	CDK2	1.85755	1.56895	Singleton
+	Q96IJ6	GMPPA	3.08471	1.8327	Singleton
	O43818	RRP9	0.405691	0.826796	Singleton
+	P40425	PBX2	1.89008	1.54173	Singleton
	P51452	DUSP3	0.881195	1.20943	Singleton
+	Q9Y3E2	BOLA1	2.85184	1.79524	Singleton
+	P04792	HSPB1	2.33881	1.25639	Singleton
+	Q03164	KMT2A	2.6348	1.4485	Singleton
	Q9H2U1	DHX36	1.25514	1.35358	Singleton
+	Q9UKD1	GMEB2	2.20018	1.76089	Singleton
+	Q96AG4	LRRC59	2.78894	1.65329	Singleton
+	Q8ND82	ZNF280C	4.11183	1.65374	Singleton
	P22415	USF1	0.784465	1.06321	Singleton
	Q8N954	GPATCH11	1.09649	1.4801	Singleton
	Q8IVH2	FOXP4	1.10395	1.50123	Singleton
+	Q14686	NCOA6	3.04649	1.78887	Singleton
	Q8IZ69	TRMT2A	0.332185	0.658394	Singleton
+	Q9NVM6	DNAJC17	2.51982	1.25873	Singleton
	O60671	RAD1	0.875191	0.94286	Singleton
+	Q8IVM0	CCDC50	3.04609	1.59319	Singleton
	Q7Z2T5	TRMT1L	1.02427	0.929703	Singleton
	P36402	TCF7	0.390971	0.74062	Singleton
+	P30085	CMPK1	2.47118	1.87788	Singleton
+	Q9NVX2	NLE1	1.64876	1.32603	Singleton
+	P52747	ZNF143	2.68727	1.94432	Singleton
+	Q92908	GATA6	1.99931	1.64068	Singleton
+	Q9P0M6	MACROH2A2	3.66133	1.37046	Singleton
+	O00625	PIR	2.32026	1.19684	Singleton
	Q8WUH6	TMEM263	0.432775	0.751219	Singleton
	Q9BPX3	NCAPG	0.638565	0.852718	Singleton
	Q8N1G2	CMTR1	1.20973	1.22541	Singleton
+	P55199	ELL	2.55884	1.83552	Singleton
	Q96B54	ZNF428	0.851708	1.23887	Singleton
+	Q8IYL3	C1orf174	2.97173	1.51642	Singleton
+	P28347	TEAD1	1.5335	1.21312	Singleton
+	P35226	BMI1	1.41959	1.28117	Singleton
+	Q15014	MORF4L2	1.58192	1.47562	Singleton
	Q92747	ARPC1A	0.857087	0.819066	Singleton
	Q2M3G4	SHROOM1	1.15662	1.27163	Singleton
+	Q05086	UBE3A	1.35922	1.08676	Singleton
+	P52948	NUP98	2.91544	1.20263	Singleton
+	Q9NQW6	ANLN	1.33205	1.38676	Singleton
	Q96FX7	TRMT61A	1.09219	1.17022	Singleton
	Q9UK61	TASOR	0.621836	0.731647	Singleton
	O14531	DPYSL4	0.602805	0.595271	Singleton
+	O95229	ZWINT	2.60357	1.33166	Singleton
+	O94903	PLPBP	1.67788	1.11228	Singleton
+	Q9Y512	SAMM50	2.13288	1.16126	Singleton
+	Q96SZ5	ADO	1.89165	1.5745	Singleton
	Q8WWZ4	ABCA10	0.574232	0.872536	Singleton
+	Q86X55	CARM1	1.85729	1.19815	Singleton
+	P18858	LIG1	2.17767	1.68097	Singleton
	Q8NAV1	PRPF38A	0.613869	0.699161	Singleton
	Q9H8V3	ECT2	0.365302	0.505256	Singleton
+	Q8N3U4	STAG2	2.99832	1.5493	Singleton
+	O60832	DKC1	1.4864	1.3366	Singleton
+	Q53GG5	PDLIM3	1.35986	1.07468	Singleton
+	O00560	SDCBP	1.96532	1.43829	Singleton
+	Q8IXQ5	KLHL7	1.98274	1.18805	Singleton
	P15923	TCF3	0.99781	0.709847	Singleton
+	O00268	TAF4	2.27199	1.16808	Singleton
+	Q9NUQ9	CYRIB	1.52205	0.863272	Singleton
+	P16083	NQO2	2.33632	1.63052	Singleton
+	Q9NTW7	ZFP64	1.51855	1.14512	Singleton
+	A6NIH7	UNC119B	1.32168	0.999411	Singleton
	Q6UUV9	CRTC1	0.563743	0.73617	Singleton
+	Q6PID6	TTC33	2.675	1.57804	Singleton
+	P16930	FAH	1.66071	1.45591	Singleton
+	P07320	CRYGD	2.07016	1.41388	Singleton
+	P56182	RRP1	2.96312	0.959148	Singleton
+	Q9C005	DPY30	2.23319	1.53835	Singleton
+	Q9BQ75	CMSS1	1.53166	0.843383	Singleton
+	P46940	IQGAP1	2.74858	1.96332	Singleton
+	Q49A26	GLYR1	1.62492	0.644255	Singleton
	Q14677	CLINT1	0.413309	0.414224	Singleton
	Q96T25	ZIC5	0.974942	1.05469	Singleton
	O14513	NCKAP5	1.063	1.15872	Singleton
+	Q13409	DYNC1I2	1.37057	1.02131	Singleton
	Q96RP9	GFM1	1.13576	1.08547	Singleton
+	O14964	HGS	2.51818	1.64394	Singleton
	Q8N5A5	ZGPAT	1.26516	1.05523	Singleton
	Q14202	ZMYM3	0.757652	0.759813	Singleton
	P55212	CASP6	1.2909	1.46889	Singleton
+	P49593	PPM1F	3.08655	1.32824	Singleton
+	Q9P0U4	CXXC1	3.35189	1.50805	Singleton
+	Q9ULR0	ISY1	1.78251	0.910814	Singleton
	O95319	CELF2	1.00134	1.01162	Singleton
	Q9NQ88	TIGAR	0.895475	0.83209	Singleton
+	Q8IY81	FTSJ3	1.54831	1.20204	Singleton
	Q9GZT8	NIF3L1	0.717167	0.656627	Singleton
+	Q9BY32	ITPA	2.2624	1.24369	Singleton
	P46937	YAP1	0.35455	0.529631	Singleton
	Q9NXV6	CDKN2AIP	0.453368	0.633616	Singleton
+	O00512	BCL9	1.95117	1.42619	Singleton
+	Q9BXW9	FANCD2	1.8114	0.981712	Singleton
	Q05639	EEF1A2	0.742842	0.737268	Singleton
+	P57076	CFAP298	1.56308	1.20626	Singleton
	Q5VV52	ZNF691	0.647836	0.535528	Singleton
+	O75688	PPM1B	1.34578	1.22334	Singleton
+	P78364	PHC1	2.16617	1.42895	Singleton
	Q6DKJ4	NXN	0.480721	0.597149	Singleton
	Q7L2E3	DHX30	0.773083	0.80967	Singleton
	Q9Y294	ASF1A	1.20073	0.962987	Singleton
	Q9UL15	BAG5	0.835821	0.782482	Singleton
	Q9NQT5	EXOSC3	1.00432	0.565682	Singleton
+	Q92620	DHX38	2.15959	1.15124	Singleton
+	Q9Y6X4	FAM169A	1.62982	1.27804	Singleton
+	Q63HK5	TSHZ3	1.58846	1.31777	Singleton
+	Q9NY61	AATF	1.72232	0.971478	Singleton
	Q5PSV4	BRMS1L	0.485463	0.598763	Singleton
+	Q9UIA9	XPO7	2.41105	1.28917	Singleton
+	Q9C0C9	UBE2O	2.18314	1.57614	Singleton
+	Q9NS86	LANCL2	1.8119	0.987463	Singleton
+	P07203	GPX1	1.73028	1.02647	Singleton
+	P98170	XIAP	1.54862	0.663036	Singleton
+	P51580	TPMT	1.57443	0.538523	Singleton
+	Q14781	CBX2	2.15756	1.39254	Singleton
	O14686	KMT2D	1.26832	0.934739	Singleton
+	Q14684	RRP1B	1.31912	0.757279	Singleton
	P47755	CAPZA2	0.714903	0.724116	Singleton
+	Q9BQ39	DDX50	1.44092	0.770634	Singleton
	Q13011	ECH1	0.559341	0.724641	Singleton
	Q92797	SYMPK	0.548088	0.633431	Singleton
	Q6UXH1	CRELD2	0.543974	0.582054	Singleton
	Q68CP9	ARID2	0.134133	-0.236353	Singleton
	Q8TAV0	FAM76A	0.87319	0.627763	Singleton
	Q13485	SMAD4	0.978882	0.740561	Singleton
	Q9BVL2	NUP58	1.28067	1.04034	Singleton
	Q9NQX3	GPHN	0.399224	0.319017	Singleton
+	P41223	BUD31	1.51887	0.646226	Singleton
+	Q969Q0	RPL36AL	1.6614	0.495529	Singleton
	Q9NW13	RBM28	0.634119	0.574386	Singleton
	Q9UHD9	UBQLN2	0.332554	0.33227	Singleton
+	Q9Y580	RBM7	2.45339	1.07291	Singleton
	Q8IVD9	NUDCD3	0.808617	0.541611	Singleton
+	Q96S38	RPS6KC1	1.65187	0.624656	Singleton
+	Q8WXX7	AUTS2	2.09089	0.908332	Singleton
	Q9Y3S2	ZNF330	0.0311066	0.0393111	Singleton
	Q9UD57	NKX1-2	0.765317	0.427217	Singleton
	P55210	CASP7	0.828184	0.161711	Singleton
	Q6NXT1	ANKRD54	0.606043	0.614495	Singleton
	Q96EG3	ZNF837	0.478395	0.321885	Singleton
+	Q8IXH7	NELFCD	1.76164	0.624858	Singleton
	Q9NW68	BSDC1	0.018792	0.00769679	Singleton
	Q8WWQ0	PHIP	0.162187	0.143212	Singleton
	Q9Y6X9	MORC2	0.555039	0.504095	Singleton
	Q99504	EYA3	1.11355	0.361293	Singleton
	Q99700	ATXN2	0.532672	-0.275786	Singleton
	Q9BWW4	SSBP3	0.47988	0.256096	Singleton
+	Q56P03	EAPP	1.62025	0.808799	Singleton
+	Q14135	VGLL4	1.40717	0.529813	Singleton
+	Q86TI2	DPP9	1.93551	0.788216	Singleton
	O43681	GET3	0.0440775	0.0544573	Singleton
	Q9H981	ACTR8	0.501222	0.488942	Singleton
+	Q96F63	CCDC97	2.35969	0.727975	Singleton
+	Q01970	PLCB3	2.01096	0.560267	Singleton
	Q92618	ZNF516	0.0046152	-0.00585556	Singleton
+	Q99638	RAD9A	1.35446	-0.658539	Singleton
	Q9P1Y6	PHRF1	0.181464	-0.132268	Singleton
	Q6PD62	CTR9	0.357503	-0.192144	Singleton
+	Q96NU1	SAMD11	1.6678	-0.480374	Singleton

## Sheet: 3xNLS
C: Student's T-test Significant ER_293T	T: Accession	T: Gene Symbol	N: Student's T-test Difference ER_293T	N: -Log Student's T-test p-value ER_293T	Note
+	P29590	Protein PML OS=Homo sapiens OX=9606 GN=PML PE=1 SV=3	6.65056	4.19624	Significant
+	P26368	Splicing factor U2AF 65 kDa subunit OS=Homo sapiens OX=9606 GN=U2AF2 PE=1 SV=4	6.57136	2.81427	Significant
+	O43237	Cytoplasmic dynein 1 light intermediate chain 2 OS=Homo sapiens OX=9606 GN=DYNC1LI2 PE=1 SV=1	6.31741	4.67685	Significant
+	O14737	Programmed cell death protein 5 OS=Homo sapiens OX=9606 GN=PDCD5 PE=1 SV=3	6.02312	4.02589	Significant
+	P25440	Bromodomain-containing protein 2 OS=Homo sapiens OX=9606 GN=BRD2 PE=1 SV=2	6.00668	3.72924	Significant
+	P00491	Purine nucleoside phosphorylase OS=Homo sapiens OX=9606 GN=PNP PE=1 SV=2	5.7901	6.34455	Significant
+	Q15181	Inorganic pyrophosphatase OS=Homo sapiens OX=9606 GN=PPA1 PE=1 SV=2	5.7897	5.25745	Significant
+	P09012	U1 small nuclear ribonucleoprotein A OS=Homo sapiens OX=9606 GN=SNRPA PE=1 SV=3	5.48634	3.84561	Significant
+	P52907	F-actin-capping protein subunit alpha-1 OS=Homo sapiens OX=9606 GN=CAPZA1 PE=1 SV=3	5.48187	4.66143	Significant
+	P17980	26S proteasome regulatory subunit 6A OS=Homo sapiens OX=9606 GN=PSMC3 PE=1 SV=3	5.45171	2.97776	Significant
+	Q9UMR2	ATP-dependent RNA helicase DDX19B OS=Homo sapiens OX=9606 GN=DDX19B PE=1 SV=1	5.37761	5.59869	Significant
+	P52565	Rho GDP-dissociation inhibitor 1 OS=Homo sapiens OX=9606 GN=ARHGDIA PE=1 SV=3	5.36825	3.40531	Significant
+	P62191	26S proteasome regulatory subunit 4 OS=Homo sapiens OX=9606 GN=PSMC1 PE=1 SV=1	5.34494	2.42334	Significant
+	P35268	60S ribosomal protein L22 OS=Homo sapiens OX=9606 GN=RPL22 PE=1 SV=2	5.22891	2.68133	Significant
+	Q9Y5S9	RNA-binding protein 8A OS=Homo sapiens OX=9606 GN=RBM8A PE=1 SV=1	5.22695	3.44138	Significant
+	P31153	S-adenosylmethionine synthase isoform type-2 OS=Homo sapiens OX=9606 GN=MAT2A PE=1 SV=1	5.14966	3.47728	Significant
+	Q13151	Heterogeneous nuclear ribonucleoprotein A0 OS=Homo sapiens OX=9606 GN=HNRNPA0 PE=1 SV=1	5.05151	5.73706	Significant
+	Q9UHX1	Poly(U)-binding-splicing factor PUF60 OS=Homo sapiens OX=9606 GN=PUF60 PE=1 SV=1	5.05131	3.71748	Significant
+	P28074	Proteasome subunit beta type-5 OS=Homo sapiens OX=9606 GN=PSMB5 PE=1 SV=3	5.02156	5.18641	Significant
+	P18754	Regulator of chromosome condensation OS=Homo sapiens OX=9606 GN=RCC1 PE=1 SV=1	4.98067	4.75994	Significant
+	Q13283	Ras GTPase-activating protein-binding protein 1 OS=Homo sapiens OX=9606 GN=G3BP1 PE=1 SV=1	4.94953	1.35959	Significant
+	P39748	Flap endonuclease 1 OS=Homo sapiens OX=9606 GN=FEN1 PE=1 SV=1	4.87692	3.83827	Significant
+	Q15843	NEDD8 OS=Homo sapiens OX=9606 GN=NEDD8 PE=1 SV=1	4.84713	3.37727	Significant
+	Q08J23	RNA cytosine C(5)-methyltransferase NSUN2 OS=Homo sapiens OX=9606 GN=NSUN2 PE=1 SV=2	4.75425	2.27583	Significant
+	P38159	RNA-binding motif protein, X chromosome OS=Homo sapiens OX=9606 GN=RBMX PE=1 SV=3	4.72904	4.88731	Significant
+	Q92688	Acidic leucine-rich nuclear phosphoprotein 32 family member B OS=Homo sapiens OX=9606 GN=ANP32B PE=1 SV=1	4.71047	2.30205	Significant
+	Q09028	Histone-binding protein RBBP4 OS=Homo sapiens OX=9606 GN=RBBP4 PE=1 SV=3	4.69689	2.55707	Significant
+	P25398	40S ribosomal protein S12 OS=Homo sapiens OX=9606 GN=RPS12 PE=1 SV=3	4.67453	4.66405	Significant
+	Q9Y224	RNA transcription, translation and transport factor protein OS=Homo sapiens OX=9606 GN=RTRAF PE=1 SV=1	4.66904	3.11872	Significant
+	P12004	Proliferating cell nuclear antigen OS=Homo sapiens OX=9606 GN=PCNA PE=1 SV=1	4.4972	6.02257	Significant
+	P84103	Serine/arginine-rich splicing factor 3 OS=Homo sapiens OX=9606 GN=SRSF3 PE=1 SV=1	4.46948	5.00652	Significant
+	P08865	40S ribosomal protein SA OS=Homo sapiens OX=9606 GN=RPSA PE=1 SV=4	4.44989	4.38727	Significant
+	P25685	DnaJ homolog subfamily B member 1 OS=Homo sapiens OX=9606 GN=DNAJB1 PE=1 SV=4	4.42805	2.74368	Significant
+	Q01105	Protein SET OS=Homo sapiens OX=9606 GN=SET PE=1 SV=3	4.42164	4.18879	Significant
+	Q02750	Dual specificity mitogen-activated protein kinase kinase 1 OS=Homo sapiens OX=9606 GN=MAP2K1 PE=1 SV=2	4.40566	4.92445	Significant
+	Q9NTK5	Obg-like ATPase 1 OS=Homo sapiens OX=9606 GN=OLA1 PE=1 SV=2	4.38401	2.38976	Significant
+	Q14978	Nucleolar and coiled-body phosphoprotein 1 OS=Homo sapiens OX=9606 GN=NOLC1 PE=1 SV=2	4.33371	3.48834	Significant
+	Q86V81	THO complex subunit 4 OS=Homo sapiens OX=9606 GN=ALYREF PE=1 SV=3	4.33027	3.65691	Significant
+	Q07955	Serine/arginine-rich splicing factor 1 OS=Homo sapiens OX=9606 GN=SRSF1 PE=1 SV=2	4.32307	4.61558	Significant
+	O00487	26S proteasome non-ATPase regulatory subunit 14 OS=Homo sapiens OX=9606 GN=PSMD14 PE=1 SV=1	4.26473	4.01443	Significant
+	P19623	Spermidine synthase OS=Homo sapiens OX=9606 GN=SRM PE=1 SV=1	4.19585	4.62178	Significant
+	P55209	Nucleosome assembly protein 1-like 1 OS=Homo sapiens OX=9606 GN=NAP1L1 PE=1 SV=1	4.19443	5.56878	Significant
+	P55036	26S proteasome non-ATPase regulatory subunit 4 OS=Homo sapiens OX=9606 GN=PSMD4 PE=1 SV=1	4.1822	3.30717	Significant
+	Q99729	Heterogeneous nuclear ribonucleoprotein A/B OS=Homo sapiens OX=9606 GN=HNRNPAB PE=1 SV=2	4.17843	3.85685	Significant
+	Q9BZK7	F-box-like/WD repeat-containing protein TBL1XR1 OS=Homo sapiens OX=9606 GN=TBL1XR1 PE=1 SV=1	4.17461	3.67901	Significant
+	P62306	Small nuclear ribonucleoprotein F OS=Homo sapiens OX=9606 GN=SNRPF PE=1 SV=1	4.12179	2.48243	Significant
+	Q9BWD1	Acetyl-CoA acetyltransferase, cytosolic OS=Homo sapiens OX=9606 GN=ACAT2 PE=1 SV=2	4.09493	1.54001	Significant
+	P47813	Eukaryotic translation initiation factor 1A, X-chromosomal OS=Homo sapiens OX=9606 GN=EIF1AX PE=1 SV=2	4.05762	4.25683	Significant
+	P24666	Low molecular weight phosphotyrosine protein phosphatase OS=Homo sapiens OX=9606 GN=ACP1 PE=1 SV=3	4.04623	2.41382	Significant
+	P60900	Proteasome subunit alpha type-6 OS=Homo sapiens OX=9606 GN=PSMA6 PE=1 SV=1	4.04056	5.45289	Significant
+	P49458	Signal recognition particle 9 kDa protein OS=Homo sapiens OX=9606 GN=SRP9 PE=1 SV=2	4.0342	4.3924	Significant
+	P54577	Tyrosine--tRNA ligase, cytoplasmic OS=Homo sapiens OX=9606 GN=YARS1 PE=1 SV=4	4.01989	3.77232	Significant
+	P25789	Proteasome subunit alpha type-4 OS=Homo sapiens OX=9606 GN=PSMA4 PE=1 SV=1	3.97209	4.32269	Significant
+	O00303	Eukaryotic translation initiation factor 3 subunit F OS=Homo sapiens OX=9606 GN=EIF3F PE=1 SV=1	3.95621	3.96737	Significant
+	O00299	Chloride intracellular channel protein 1 OS=Homo sapiens OX=9606 GN=CLIC1 PE=1 SV=4	3.87202	3.99397	Significant
+	P51858	Hepatoma-derived growth factor OS=Homo sapiens OX=9606 GN=HDGF PE=1 SV=1	3.85032	4.11419	Significant
+	O60506	Heterogeneous nuclear ribonucleoprotein Q OS=Homo sapiens OX=9606 GN=SYNCRIP PE=1 SV=2	3.84418	6.18168	Significant
+	Q9H0C8	Integrin-linked kinase-associated serine/threonine phosphatase 2C OS=Homo sapiens OX=9606 GN=ILKAP PE=1 SV=1	3.8395	3.98493	Significant
+	Q9HB71	Calcyclin-binding protein OS=Homo sapiens OX=9606 GN=CACYBP PE=1 SV=2	3.8352	2.9827	Significant
+	P49959	Double-strand break repair protein MRE11 OS=Homo sapiens OX=9606 GN=MRE11 PE=1 SV=3	3.77265	3.31645	Significant
+	P05198	Eukaryotic translation initiation factor 2 subunit 1 OS=Homo sapiens OX=9606 GN=EIF2S1 PE=1 SV=3	3.74413	2.83083	Significant
+	Q96CT7	Coiled-coil domain-containing protein 124 OS=Homo sapiens OX=9606 GN=CCDC124 PE=1 SV=1	3.73173	4.37583	Significant
+	P46060	Ran GTPase-activating protein 1 OS=Homo sapiens OX=9606 GN=RANGAP1 PE=1 SV=1	3.67516	5.09893	Significant
+	Q99471	Prefoldin subunit 5 OS=Homo sapiens OX=9606 GN=PFDN5 PE=1 SV=2	3.6747	2.97274	Significant
+	Q9BRA2	Thioredoxin domain-containing protein 17 OS=Homo sapiens OX=9606 GN=TXNDC17 PE=1 SV=1	3.6729	5.81188	Significant
+	Q9BY77	Polymerase delta-interacting protein 3 OS=Homo sapiens OX=9606 GN=POLDIP3 PE=1 SV=2	3.65022	1.79633	Significant
+	Q04323	UBX domain-containing protein 1 OS=Homo sapiens OX=9606 GN=UBXN1 PE=1 SV=2	3.64521	2.76818	Significant
+	Q15428	Splicing factor 3A subunit 2 OS=Homo sapiens OX=9606 GN=SF3A2 PE=1 SV=2	3.64399	3.74458	Significant
+	Q9P289	Serine/threonine-protein kinase 26 OS=Homo sapiens OX=9606 GN=STK26 PE=1 SV=2	3.63113	3.25994	Significant
+	P05455	Lupus La protein OS=Homo sapiens OX=9606 GN=SSB PE=1 SV=2	3.6058	3.44569	Significant
+	Q9NP79	Vacuolar protein sorting-associated protein VTA1 homolog OS=Homo sapiens OX=9606 GN=VTA1 PE=1 SV=1	3.59066	2.8968	Significant
+	P62081	40S ribosomal protein S7 OS=Homo sapiens OX=9606 GN=RPS7 PE=1 SV=1	3.56992	2.95592	Significant
+	P61081	NEDD8-conjugating enzyme Ubc12 OS=Homo sapiens OX=9606 GN=UBE2M PE=1 SV=1	3.56199	2.69704	Significant
+	P62829	60S ribosomal protein L23 OS=Homo sapiens OX=9606 GN=RPL23 PE=1 SV=1	3.54795	3.8766	Significant
+	P22087	rRNA 2'-O-methyltransferase fibrillarin OS=Homo sapiens OX=9606 GN=FBL PE=1 SV=2	3.54138	2.85024	Significant
+	Q9Y3A5	Ribosome maturation protein SBDS OS=Homo sapiens OX=9606 GN=SBDS PE=1 SV=4	3.53588	5.85778	Significant
+	P48739	Phosphatidylinositol transfer protein beta isoform OS=Homo sapiens OX=9606 GN=PITPNB PE=1 SV=2	3.52997	3.08862	Significant
+	P28070	Proteasome subunit beta type-4 OS=Homo sapiens OX=9606 GN=PSMB4 PE=1 SV=4	3.52889	2.84029	Significant
+	P43686	26S proteasome regulatory subunit 6B OS=Homo sapiens OX=9606 GN=PSMC4 PE=1 SV=2	3.5213	2.99443	Significant
+	Q9UBE0	SUMO-activating enzyme subunit 1 OS=Homo sapiens OX=9606 GN=SAE1 PE=1 SV=1	3.51607	3.0038	Significant
+	O43765	Small glutamine-rich tetratricopeptide repeat-containing protein alpha OS=Homo sapiens OX=9606 GN=SGTA PE=1 SV=1	3.51588	2.79652	Significant
+	Q9NPD8	Ubiquitin-conjugating enzyme E2 T OS=Homo sapiens OX=9606 GN=UBE2T PE=1 SV=1	3.51512	3.90393	Significant
+	Q9BSD7	Cancer-related nucleoside-triphosphatase OS=Homo sapiens OX=9606 GN=NTPCR PE=1 SV=1	3.51456	4.65838	Significant
+	Q9UKV3	Apoptotic chromatin condensation inducer in the nucleus OS=Homo sapiens OX=9606 GN=ACIN1 PE=1 SV=2	3.50879	2.86928	Significant
+	Q9UBQ7	Glyoxylate reductase/hydroxypyruvate reductase OS=Homo sapiens OX=9606 GN=GRHPR PE=1 SV=1	3.49806	3.33298	Significant
+	Q15717	ELAV-like protein 1 OS=Homo sapiens OX=9606 GN=ELAVL1 PE=1 SV=2	3.4973	4.45808	Significant
+	Q9H307	Pinin OS=Homo sapiens OX=9606 GN=PNN PE=1 SV=5	3.48706	3.79254	Significant
+	O75937	DnaJ homolog subfamily C member 8 OS=Homo sapiens OX=9606 GN=DNAJC8 PE=1 SV=2	3.48232	3.82317	Significant
+	P61088	Ubiquitin-conjugating enzyme E2 N OS=Homo sapiens OX=9606 GN=UBE2N PE=1 SV=1	3.48094	3.56064	Significant
+	Q5BKZ1	DBIRD complex subunit ZNF326 OS=Homo sapiens OX=9606 GN=ZNF326 PE=1 SV=2	3.47986	3.96859	Significant
+	Q99961	Endophilin-A2 OS=Homo sapiens OX=9606 GN=SH3GL1 PE=1 SV=1	3.47521	4.87405	Significant
+	P18669	Phosphoglycerate mutase 1 OS=Homo sapiens OX=9606 GN=PGAM1 PE=1 SV=2	3.46516	4.89929	Significant
+	Q12874	Splicing factor 3A subunit 3 OS=Homo sapiens OX=9606 GN=SF3A3 PE=1 SV=1	3.46495	5.09552	Significant
+	O76003	Glutaredoxin-3 OS=Homo sapiens OX=9606 GN=GLRX3 PE=1 SV=2	3.46123	4.95145	Significant
+	P48643	T-complex protein 1 subunit epsilon OS=Homo sapiens OX=9606 GN=CCT5 PE=1 SV=1	3.44481	4.84675	Significant
+	Q16181	Septin-7 OS=Homo sapiens OX=9606 GN=SEPTIN7 PE=1 SV=2	3.43797	2.37859	Significant
+	Q15056	Eukaryotic translation initiation factor 4H OS=Homo sapiens OX=9606 GN=EIF4H PE=1 SV=5	3.43602	3.9603	Significant
+	P43034	Platelet-activating factor acetylhydrolase IB subunit beta OS=Homo sapiens OX=9606 GN=PAFAH1B1 PE=1 SV=2	3.40401	3.32986	Significant
+	P12956	X-ray repair cross-complementing protein 6 OS=Homo sapiens OX=9606 GN=XRCC6 PE=1 SV=2	3.40073	4.63154	Significant
+	O95793	Double-stranded RNA-binding protein Staufen homolog 1 OS=Homo sapiens OX=9606 GN=STAU1 PE=1 SV=2	3.39398	2.48393	Significant
+	P22392	Nucleoside diphosphate kinase B OS=Homo sapiens OX=9606 GN=NME2 PE=1 SV=1	3.38754	4.77314	Significant
+	O75475	PC4 and SFRS1-interacting protein OS=Homo sapiens OX=9606 GN=PSIP1 PE=1 SV=1	3.36062	2.60184	Significant
+	P15927	Replication protein A 32 kDa subunit OS=Homo sapiens OX=9606 GN=RPA2 PE=1 SV=1	3.36057	2.71578	Significant
+	Q9NTZ6	RNA-binding protein 12 OS=Homo sapiens OX=9606 GN=RBM12 PE=1 SV=1	3.34618	4.58001	Significant
+	Q14498	RNA-binding protein 39 OS=Homo sapiens OX=9606 GN=RBM39 PE=1 SV=2	3.34286	3.34221	Significant
+	P62424	60S ribosomal protein L7a OS=Homo sapiens OX=9606 GN=RPL7A PE=1 SV=2	3.33779	4.05561	Significant
+	P67870	Casein kinase II subunit beta OS=Homo sapiens OX=9606 GN=CSNK2B PE=1 SV=1	3.31076	2.25237	Significant
+	P62495	Eukaryotic peptide chain release factor subunit 1 OS=Homo sapiens OX=9606 GN=ETF1 PE=1 SV=3	3.30674	3.68477	Significant
+	P15311	Ezrin OS=Homo sapiens OX=9606 GN=EZR PE=1 SV=4	3.30449	5.17421	Significant
+	Q14320	Protein FAM50A OS=Homo sapiens OX=9606 GN=FAM50A PE=1 SV=2	3.30107	3.03178	Significant
+	Q15233	Non-POU domain-containing octamer-binding protein OS=Homo sapiens OX=9606 GN=NONO PE=1 SV=4	3.28237	5.08988	Significant
+	O43390	Heterogeneous nuclear ribonucleoprotein R OS=Homo sapiens OX=9606 GN=HNRNPR PE=1 SV=1	3.27334	2.6703	Significant
+	O43396	Thioredoxin-like protein 1 OS=Homo sapiens OX=9606 GN=TXNL1 PE=1 SV=3	3.2725	6.45163	Significant
+	Q16629	Serine/arginine-rich splicing factor 7 OS=Homo sapiens OX=9606 GN=SRSF7 PE=1 SV=1	3.27055	4.69693	Significant
+	Q3MHD2	Protein LSM12 homolog OS=Homo sapiens OX=9606 GN=LSM12 PE=1 SV=2	3.25074	3.27867	Significant
+	Q9UHD1	Cysteine and histidine-rich domain-containing protein 1 OS=Homo sapiens OX=9606 GN=CHORDC1 PE=1 SV=2	3.24607	3.36318	Significant
+	Q15637	Splicing factor 1 OS=Homo sapiens OX=9606 GN=SF1 PE=1 SV=4	3.24486	3.17382	Significant
+	Q13347	Eukaryotic translation initiation factor 3 subunit I OS=Homo sapiens OX=9606 GN=EIF3I PE=1 SV=1	3.242	3.08858	Significant
+	Q16186	Proteasomal ubiquitin receptor ADRM1 OS=Homo sapiens OX=9606 GN=ADRM1 PE=1 SV=2	3.23042	1.82823	Significant
+	P61956	Small ubiquitin-related modifier 2 OS=Homo sapiens OX=9606 GN=SUMO2 PE=1 SV=3	3.2205	3.64881	Significant
+	P63104	14-3-3 protein zeta/delta OS=Homo sapiens OX=9606 GN=YWHAZ PE=1 SV=1	3.21939	3.19105	Significant
+	Q14157	Ubiquitin-associated protein 2-like OS=Homo sapiens OX=9606 GN=UBAP2L PE=1 SV=2	3.21672	4.24485	Significant
+	P30086	Phosphatidylethanolamine-binding protein 1 OS=Homo sapiens OX=9606 GN=PEBP1 PE=1 SV=3	3.21259	2.49505	Significant
+	Q01130	Serine/arginine-rich splicing factor 2 OS=Homo sapiens OX=9606 GN=SRSF2 PE=1 SV=4	3.21132	3.40385	Significant
+	P62750	60S ribosomal protein L23a OS=Homo sapiens OX=9606 GN=RPL23A PE=1 SV=1	3.19655	2.66019	Significant
+	Q9NVS9	Pyridoxine-5'-phosphate oxidase OS=Homo sapiens OX=9606 GN=PNPO PE=1 SV=1	3.17845	3.36812	Significant
+	P16949	Stathmin OS=Homo sapiens OX=9606 GN=STMN1 PE=1 SV=3	3.17685	3.7808	Significant
+	P46783	40S ribosomal protein S10 OS=Homo sapiens OX=9606 GN=RPS10 PE=1 SV=1	3.17475	3.12192	Significant
+	Q13526	Peptidyl-prolyl cis-trans isomerase NIMA-interacting 1 OS=Homo sapiens OX=9606 GN=PIN1 PE=1 SV=1	3.171	5.56574	Significant
+	Q969G3	SWI/SNF-related matrix-associated actin-dependent regulator of chromatin subfamily E member 1 OS=Homo sapiens OX=9606 GN=SMARCE1 PE=1 SV=2	3.16564	2.98533	Significant
+	Q13126	S-methyl-5'-thioadenosine phosphorylase OS=Homo sapiens OX=9606 GN=MTAP PE=1 SV=2	3.14952	5.73053	Significant
+	P16930	Fumarylacetoacetase OS=Homo sapiens OX=9606 GN=FAH PE=1 SV=2	3.14478	5.19139	Significant
+	P05388	60S acidic ribosomal protein P0 OS=Homo sapiens OX=9606 GN=RPLP0 PE=1 SV=1	3.13596	4.61308	Significant
+	Q9Y237	Peptidyl-prolyl cis-trans isomerase NIMA-interacting 4 OS=Homo sapiens OX=9606 GN=PIN4 PE=1 SV=1	3.12698	4.78587	Significant
+	Q7Z6E9	E3 ubiquitin-protein ligase RBBP6 OS=Homo sapiens OX=9606 GN=RBBP6 PE=1 SV=1	3.11777	2.49822	Significant
+	P55957	BH3-interacting domain death agonist OS=Homo sapiens OX=9606 GN=BID PE=1 SV=1	3.1074	3.59253	Significant
+	P00492	Hypoxanthine-guanine phosphoribosyltransferase OS=Homo sapiens OX=9606 GN=HPRT1 PE=1 SV=2	3.1021	1.90222	Significant
+	Q13561	Dynactin subunit 2 OS=Homo sapiens OX=9606 GN=DCTN2 PE=1 SV=4	3.10058	3.10041	Significant
+	P49773	Histidine triad nucleotide-binding protein 1 OS=Homo sapiens OX=9606 GN=HINT1 PE=1 SV=2	3.08688	3.08011	Significant
+	P35637	RNA-binding protein FUS OS=Homo sapiens OX=9606 GN=FUS PE=1 SV=1	3.0826	5.53255	Significant
+	Q9Y5K5	Ubiquitin carboxyl-terminal hydrolase isozyme L5 OS=Homo sapiens OX=9606 GN=UCHL5 PE=1 SV=3	3.08207	1.82738	Significant
+	O60885	Bromodomain-containing protein 4 OS=Homo sapiens OX=9606 GN=BRD4 PE=1 SV=2	3.07324	3.18927	Significant
+	P55010	Eukaryotic translation initiation factor 5 OS=Homo sapiens OX=9606 GN=EIF5 PE=1 SV=2	3.0724	5.16626	Significant
+	Q15019	Septin-2 OS=Homo sapiens OX=9606 GN=SEPTIN2 PE=1 SV=1	3.06598	2.92949	Significant
+	O95232	Luc7-like protein 3 OS=Homo sapiens OX=9606 GN=LUC7L3 PE=1 SV=2	3.06579	3.54509	Significant
+	P04080	Cystatin-B OS=Homo sapiens OX=9606 GN=CSTB PE=1 SV=2	3.03981	3.97205	Significant
+	Q15691	Microtubule-associated protein RP/EB family member 1 OS=Homo sapiens OX=9606 GN=MAPRE1 PE=1 SV=3	3.03467	2.89742	Significant
+	Q9Y3F4	Serine-threonine kinase receptor-associated protein OS=Homo sapiens OX=9606 GN=STRAP PE=1 SV=1	3.03321	3.79449	Significant
+	Q9GZZ1	N-alpha-acetyltransferase 50 OS=Homo sapiens OX=9606 GN=NAA50 PE=1 SV=1	3.01566	5.80459	Significant
+	Q9UN86	Ras GTPase-activating protein-binding protein 2 OS=Homo sapiens OX=9606 GN=G3BP2 PE=1 SV=2	3.00894	2.00398	Significant
+	Q7Z4H3	5'-deoxynucleotidase HDDC2 OS=Homo sapiens OX=9606 GN=HDDC2 PE=1 SV=1	3.00088	3.95932	Significant
+	Q86XP3	ATP-dependent RNA helicase DDX42 OS=Homo sapiens OX=9606 GN=DDX42 PE=1 SV=1	3.00026	3.70834	Significant
+	P09234	U1 small nuclear ribonucleoprotein C OS=Homo sapiens OX=9606 GN=SNRPC PE=1 SV=1	2.97626	3.66553	Significant
+	P16152	Carbonyl reductase [NADPH] 1 OS=Homo sapiens OX=9606 GN=CBR1 PE=1 SV=3	2.96086	3.69011	Significant
+	P84090	Enhancer of rudimentary homolog OS=Homo sapiens OX=9606 GN=ERH PE=1 SV=1	2.95128	4.20944	Significant
+	Q9Y265	RuvB-like 1 OS=Homo sapiens OX=9606 GN=RUVBL1 PE=1 SV=1	2.94588	3.40385	Significant
+	P34949	Mannose-6-phosphate isomerase OS=Homo sapiens OX=9606 GN=MPI PE=1 SV=2	2.93508	2.70064	Significant
+	P40227	T-complex protein 1 subunit zeta OS=Homo sapiens OX=9606 GN=CCT6A PE=1 SV=3	2.93208	4.72324	Significant
+	Q15008	26S proteasome non-ATPase regulatory subunit 6 OS=Homo sapiens OX=9606 GN=PSMD6 PE=1 SV=1	2.92172	2.64362	Significant
+	O14745	Na(+)/H(+) exchange regulatory cofactor NHE-RF1 OS=Homo sapiens OX=9606 GN=SLC9A3R1 PE=1 SV=4	2.92119	3.09378	Significant
+	Q9NYL9	Tropomodulin-3 OS=Homo sapiens OX=9606 GN=TMOD3 PE=1 SV=1	2.91689	2.81109	Significant
+	P63244	Receptor of activated protein C kinase 1 OS=Homo sapiens OX=9606 GN=RACK1 PE=1 SV=3	2.9084	6.13312	Significant
+	P62993	Growth factor receptor-bound protein 2 OS=Homo sapiens OX=9606 GN=GRB2 PE=1 SV=1	2.89777	2.4294	Significant
+	Q16630	Cleavage and polyadenylation specificity factor subunit 6 OS=Homo sapiens OX=9606 GN=CPSF6 PE=1 SV=2	2.8854	1.71087	Significant
+	P29401	Transketolase OS=Homo sapiens OX=9606 GN=TKT PE=1 SV=3	2.8816	2.14785	Significant
+	P56537	Eukaryotic translation initiation factor 6 OS=Homo sapiens OX=9606 GN=EIF6 PE=1 SV=1	2.87701	3.52102	Significant
+	P29692	Elongation factor 1-delta OS=Homo sapiens OX=9606 GN=EEF1D PE=1 SV=5	2.8768	5.76268	Significant
+	Q9NZL9	Methionine adenosyltransferase 2 subunit beta OS=Homo sapiens OX=9606 GN=MAT2B PE=1 SV=1	2.87562	3.41382	Significant
+	Q9Y5X3	Sorting nexin-5 OS=Homo sapiens OX=9606 GN=SNX5 PE=1 SV=1	2.87095	2.06274	Significant
+	O00762	Ubiquitin-conjugating enzyme E2 C OS=Homo sapiens OX=9606 GN=UBE2C PE=1 SV=1	2.87004	1.92389	Significant
+	Q13442	28 kDa heat- and acid-stable phosphoprotein OS=Homo sapiens OX=9606 GN=PDAP1 PE=1 SV=1	2.8672	3.54594	Significant
+	P08579	U2 small nuclear ribonucleoprotein B'' OS=Homo sapiens OX=9606 GN=SNRPB2 PE=1 SV=1	2.83913	2.98369	Significant
+	P48147	Prolyl endopeptidase OS=Homo sapiens OX=9606 GN=PREP PE=1 SV=2	2.81995	4.28715	Significant
+	P28066	Proteasome subunit alpha type-5 OS=Homo sapiens OX=9606 GN=PSMA5 PE=1 SV=3	2.8177	3.11641	Significant
+	Q9UNM6	26S proteasome non-ATPase regulatory subunit 13 OS=Homo sapiens OX=9606 GN=PSMD13 PE=1 SV=2	2.81124	5.90018	Significant
+	P31946	14-3-3 protein beta/alpha OS=Homo sapiens OX=9606 GN=YWHAB PE=1 SV=3	2.80463	5.83298	Significant
+	P15121	Aldo-keto reductase family 1 member B1 OS=Homo sapiens OX=9606 GN=AKR1B1 PE=1 SV=3	2.80371	4.60475	Significant
+	Q9NZI8	Insulin-like growth factor 2 mRNA-binding protein 1 OS=Homo sapiens OX=9606 GN=IGF2BP1 PE=1 SV=2	2.79069	3.77714	Significant
+	Q12765	Secernin-1 OS=Homo sapiens OX=9606 GN=SCRN1 PE=1 SV=2	2.78078	2.23963	Significant
+	O95816	BAG family molecular chaperone regulator 2 OS=Homo sapiens OX=9606 GN=BAG2 PE=1 SV=1	2.77566	2.09572	Significant
+	P31942	Heterogeneous nuclear ribonucleoprotein H3 OS=Homo sapiens OX=9606 GN=HNRNPH3 PE=1 SV=2	2.77413	2.47173	Significant
+	P30050	60S ribosomal protein L12 OS=Homo sapiens OX=9606 GN=RPL12 PE=1 SV=1	2.76952	3.1787	Significant
+	Q9H910	Jupiter microtubule associated homolog 2 OS=Homo sapiens OX=9606 GN=JPT2 PE=1 SV=1	2.76107	4.33467	Significant
+	Q13200	26S proteasome non-ATPase regulatory subunit 2 OS=Homo sapiens OX=9606 GN=PSMD2 PE=1 SV=3	2.758	3.2006	Significant
+	P61158	Actin-related protein 3 OS=Homo sapiens OX=9606 GN=ACTR3 PE=1 SV=3	2.75085	2.37124	Significant
+	P33316	Deoxyuridine 5'-triphosphate nucleotidohydrolase, mitochondrial OS=Homo sapiens OX=9606 GN=DUT PE=1 SV=4	2.7407	4.79713	Significant
+	Q9H444	Charged multivesicular body protein 4b OS=Homo sapiens OX=9606 GN=CHMP4B PE=1 SV=1	2.70763	2.47571	Significant
+	P08397	Porphobilinogen deaminase OS=Homo sapiens OX=9606 GN=HMBS PE=1 SV=2	2.70037	3.01093	Significant
+	A0MZ66	Shootin-1 OS=Homo sapiens OX=9606 GN=SHTN1 PE=1 SV=4	2.69336	3.83353	Significant
+	Q9BWJ5	Splicing factor 3B subunit 5 OS=Homo sapiens OX=9606 GN=SF3B5 PE=1 SV=1	2.6907	3.12833	Significant
+	P62826	GTP-binding nuclear protein Ran OS=Homo sapiens OX=9606 GN=RAN PE=1 SV=3	2.68732	4.65266	Significant
+	Q7L014	Probable ATP-dependent RNA helicase DDX46 OS=Homo sapiens OX=9606 GN=DDX46 PE=1 SV=2	2.6816	1.46647	Significant
+	P19338	Nucleolin OS=Homo sapiens OX=9606 GN=NCL PE=1 SV=3	2.67937	3.39622	Significant
+	P11586	C-1-tetrahydrofolate synthase, cytoplasmic OS=Homo sapiens OX=9606 GN=MTHFD1 PE=1 SV=4	2.67783	5.09773	Significant
+	Q13185	Chromobox protein homolog 3 OS=Homo sapiens OX=9606 GN=CBX3 PE=1 SV=4	2.673	4.03274	Significant
+	Q99426	Tubulin-folding cofactor B OS=Homo sapiens OX=9606 GN=TBCB PE=1 SV=2	2.67104	2.75961	Significant
+	Q8WTS6	Histone-lysine N-methyltransferase SETD7 OS=Homo sapiens OX=9606 GN=SETD7 PE=1 SV=1	2.66117	5.63087	Significant
+	Q96I25	Splicing factor 45 OS=Homo sapiens OX=9606 GN=RBM17 PE=1 SV=1	2.65692	1.3987	Significant
+	Q96PU8	Protein quaking OS=Homo sapiens OX=9606 GN=QKI PE=1 SV=1	2.6566	2.84245	Significant
+	Q13435	Splicing factor 3B subunit 2 OS=Homo sapiens OX=9606 GN=SF3B2 PE=1 SV=2	2.65436	5.29787	Significant
+	P09874	Poly [ADP-ribose] polymerase 1 OS=Homo sapiens OX=9606 GN=PARP1 PE=1 SV=4	2.65272	4.58837	Significant
+	Q14677	Clathrin interactor 1 OS=Homo sapiens OX=9606 GN=CLINT1 PE=1 SV=1	2.65124	3.64379	Significant
+	Q9BV20	Methylthioribose-1-phosphate isomerase OS=Homo sapiens OX=9606 GN=MRI1 PE=1 SV=1	2.65103	1.39835	Significant
+	Q96AE4	Far upstream element-binding protein 1 OS=Homo sapiens OX=9606 GN=FUBP1 PE=1 SV=3	2.6457	4.18893	Significant
+	P18206	Vinculin OS=Homo sapiens OX=9606 GN=VCL PE=1 SV=4	2.6446	3.97671	Significant
+	Q01518	Adenylyl cyclase-associated protein 1 OS=Homo sapiens OX=9606 GN=CAP1 PE=1 SV=5	2.64011	4.44816	Significant
+	Q13573	SNW domain-containing protein 1 OS=Homo sapiens OX=9606 GN=SNW1 PE=1 SV=1	2.63999	2.73583	Significant
+	P49915	GMP synthase [glutamine-hydrolyzing] OS=Homo sapiens OX=9606 GN=GMPS PE=1 SV=1	2.63954	3.68101	Significant
+	P37837	Transaldolase OS=Homo sapiens OX=9606 GN=TALDO1 PE=1 SV=2	2.6365	2.97365	Significant
+	P34932	Heat shock 70 kDa protein 4 OS=Homo sapiens OX=9606 GN=HSPA4 PE=1 SV=4	2.63474	3.36841	Significant
+	Q9Y617	Phosphoserine aminotransferase OS=Homo sapiens OX=9606 GN=PSAT1 PE=1 SV=2	2.62582	2.93983	Significant
+	P55072	Transitional endoplasmic reticulum ATPase OS=Homo sapiens OX=9606 GN=VCP PE=1 SV=4	2.62344	4.5397	Significant
+	P26599	Polypyrimidine tract-binding protein 1 OS=Homo sapiens OX=9606 GN=PTBP1 PE=1 SV=1	2.60881	4.09786	Significant
+	O75531	Barrier-to-autointegration factor OS=Homo sapiens OX=9606 GN=BANF1 PE=1 SV=1	2.58857	3.53923	Significant
+	Q8WXI9	Transcriptional repressor p66-beta OS=Homo sapiens OX=9606 GN=GATAD2B PE=1 SV=1	2.58682	2.41716	Significant
+	P33240	Cleavage stimulation factor subunit 2 OS=Homo sapiens OX=9606 GN=CSTF2 PE=1 SV=1	2.58652	4.23629	Significant
+	P00374	Dihydrofolate reductase OS=Homo sapiens OX=9606 GN=DHFR PE=1 SV=2	2.58605	3.99349	Significant
+	Q9BT78	COP9 signalosome complex subunit 4 OS=Homo sapiens OX=9606 GN=COPS4 PE=1 SV=1	2.58527	3.19955	Significant
+	P39687	Acidic leucine-rich nuclear phosphoprotein 32 family member A OS=Homo sapiens OX=9606 GN=ANP32A PE=1 SV=1	2.57901	3.20255	Significant
+	Q14566	DNA replication licensing factor MCM6 OS=Homo sapiens OX=9606 GN=MCM6 PE=1 SV=1	2.57681	2.81841	Significant
+	P25788	Proteasome subunit alpha type-3 OS=Homo sapiens OX=9606 GN=PSMA3 PE=1 SV=2	2.56998	2.30282	Significant
+	P47756	F-actin-capping protein subunit beta OS=Homo sapiens OX=9606 GN=CAPZB PE=1 SV=4	2.56903	1.33833	Significant
+	P30626	Sorcin OS=Homo sapiens OX=9606 GN=SRI PE=1 SV=1	2.5508	2.77562	Significant
+	P08133	Annexin A6 OS=Homo sapiens OX=9606 GN=ANXA6 PE=1 SV=3	2.54857	2.87523	Significant
+	Q9NVA2	Septin-11 OS=Homo sapiens OX=9606 GN=SEPTIN11 PE=1 SV=3	2.54475	3.15031	Significant
+	P04406	Glyceraldehyde-3-phosphate dehydrogenase OS=Homo sapiens OX=9606 GN=GAPDH PE=1 SV=3	2.5414	2.83594	Significant
+	O15372	Eukaryotic translation initiation factor 3 subunit H OS=Homo sapiens OX=9606 GN=EIF3H PE=1 SV=1	2.53974	4.90088	Significant
+	Q7L5N1	COP9 signalosome complex subunit 6 OS=Homo sapiens OX=9606 GN=COPS6 PE=1 SV=1	2.53674	4.51332	Significant
+	Q99590	Protein SCAF11 OS=Homo sapiens OX=9606 GN=SCAF11 PE=1 SV=2	2.53416	6.10199	Significant
+	O95394	Phosphoacetylglucosamine mutase OS=Homo sapiens OX=9606 GN=PGM3 PE=1 SV=1	2.52369	3.12445	Significant
+	P09936	Ubiquitin carboxyl-terminal hydrolase isozyme L1 OS=Homo sapiens OX=9606 GN=UCHL1 PE=1 SV=2	2.50995	4.3816	Significant
+	Q8IX12	Cell division cycle and apoptosis regulator protein 1 OS=Homo sapiens OX=9606 GN=CCAR1 PE=1 SV=2	2.50469	3.22658	Significant
+	Q15427	Splicing factor 3B subunit 4 OS=Homo sapiens OX=9606 GN=SF3B4 PE=1 SV=1	2.50286	3.23005	Significant
+	P54105	Methylosome subunit pICln OS=Homo sapiens OX=9606 GN=CLNS1A PE=1 SV=1	2.48055	3.21673	Significant
+	Q9GZS3	WD repeat-containing protein 61 OS=Homo sapiens OX=9606 GN=WDR61 PE=1 SV=1	2.47203	2.1249	Significant
+	Q01085	Nucleolysin TIAR OS=Homo sapiens OX=9606 GN=TIAL1 PE=1 SV=1	2.45822	4.59944	Significant
+	P43487	Ran-specific GTPase-activating protein OS=Homo sapiens OX=9606 GN=RANBP1 PE=1 SV=1	2.4552	3.70713	Significant
+	O00425	Insulin-like growth factor 2 mRNA-binding protein 3 OS=Homo sapiens OX=9606 GN=IGF2BP3 PE=1 SV=2	2.45317	3.10313	Significant
+	P07737	Profilin-1 OS=Homo sapiens OX=9606 GN=PFN1 PE=1 SV=2	2.45028	5.02803	Significant
+	Q9Y266	Nuclear migration protein nudC OS=Homo sapiens OX=9606 GN=NUDC PE=1 SV=1	2.44767	3.85486	Significant
+	Q7Z417	Nuclear fragile X mental retardation-interacting protein 2 OS=Homo sapiens OX=9606 GN=NUFIP2 PE=1 SV=1	2.43847	3.53346	Significant
+	P30043	Flavin reductase (NADPH) OS=Homo sapiens OX=9606 GN=BLVRB PE=1 SV=3	2.43642	4.18563	Significant
+	Q8N163	Cell cycle and apoptosis regulator protein 2 OS=Homo sapiens OX=9606 GN=CCAR2 PE=1 SV=2	2.43574	3.11453	Significant
+	P23246	Splicing factor, proline- and glutamine-rich OS=Homo sapiens OX=9606 GN=SFPQ PE=1 SV=2	2.43016	2.00257	Significant
+	Q16576	Histone-binding protein RBBP7 OS=Homo sapiens OX=9606 GN=RBBP7 PE=1 SV=1	2.42425	5.49418	Significant
+	P50579	Methionine aminopeptidase 2 OS=Homo sapiens OX=9606 GN=METAP2 PE=1 SV=1	2.42352	2.98185	Significant
+	Q13595	Transformer-2 protein homolog alpha OS=Homo sapiens OX=9606 GN=TRA2A PE=1 SV=1	2.41003	1.31506	Significant
+	Q9H3K6	BolA-like protein 2 OS=Homo sapiens OX=9606 GN=BOLA2 PE=1 SV=1	2.40532	2.56228	Significant
+	P62851	40S ribosomal protein S25 OS=Homo sapiens OX=9606 GN=RPS25 PE=1 SV=1	2.40393	4.29159	Significant
+	Q96FW1	Ubiquitin thioesterase OTUB1 OS=Homo sapiens OX=9606 GN=OTUB1 PE=1 SV=2	2.40237	5.4933	Significant
+	P15531	Nucleoside diphosphate kinase A OS=Homo sapiens OX=9606 GN=NME1 PE=1 SV=1	2.38914	3.41905	Significant
+	O00273	DNA fragmentation factor subunit alpha OS=Homo sapiens OX=9606 GN=DFFA PE=1 SV=1	2.3869	1.47822	Significant
+	O95336	6-phosphogluconolactonase OS=Homo sapiens OX=9606 GN=PGLS PE=1 SV=2	2.38627	2.19693	Significant
+	Q13310	Polyadenylate-binding protein 4 OS=Homo sapiens OX=9606 GN=PABPC4 PE=1 SV=1	2.38175	3.60006	Significant
+	P49736	DNA replication licensing factor MCM2 OS=Homo sapiens OX=9606 GN=MCM2 PE=1 SV=4	2.38012	2.93612	Significant
+	P85037	Forkhead box protein K1 OS=Homo sapiens OX=9606 GN=FOXK1 PE=1 SV=1	2.34154	2.51959	Significant
+	O75083	WD repeat-containing protein 1 OS=Homo sapiens OX=9606 GN=WDR1 PE=1 SV=4	2.33705	3.85599	Significant
+	O94760	N(G),N(G)-dimethylarginine dimethylaminohydrolase 1 OS=Homo sapiens OX=9606 GN=DDAH1 PE=1 SV=3	2.33613	6.14349	Significant
+	Q9UNH7	Sorting nexin-6 OS=Homo sapiens OX=9606 GN=SNX6 PE=1 SV=1	2.32802	2.97924	Significant
+	Q9Y2W1	Thyroid hormone receptor-associated protein 3 OS=Homo sapiens OX=9606 GN=THRAP3 PE=1 SV=2	2.31696	3.2854	Significant
+	Q8NFC6	Biorientation of chromosomes in cell division protein 1-like 1 OS=Homo sapiens OX=9606 GN=BOD1L1 PE=1 SV=2	2.31561	3.66765	Significant
+	P07437	Tubulin beta chain OS=Homo sapiens OX=9606 GN=TUBB PE=1 SV=2	2.314	2.25691	Significant
+	Q9UQE7	Structural maintenance of chromosomes protein 3 OS=Homo sapiens OX=9606 GN=SMC3 PE=1 SV=2	2.31189	2.63121	Significant
+	P56545	C-terminal-binding protein 2 OS=Homo sapiens OX=9606 GN=CTBP2 PE=1 SV=1	2.29786	2.36405	Significant
+	Q14444	Caprin-1 OS=Homo sapiens OX=9606 GN=CAPRIN1 PE=1 SV=2	2.2936	2.85208	Significant
+	Q7Z4V5	Hepatoma-derived growth factor-related protein 2 OS=Homo sapiens OX=9606 GN=HDGFL2 PE=1 SV=1	2.29241	2.71162	Significant
+	Q15555	Microtubule-associated protein RP/EB family member 2 OS=Homo sapiens OX=9606 GN=MAPRE2 PE=1 SV=1	2.28586	5.3819	Significant
+	P06744	Glucose-6-phosphate isomerase OS=Homo sapiens OX=9606 GN=GPI PE=1 SV=4	2.28286	2.26867	Significant
+	P52292	Importin subunit alpha-1 OS=Homo sapiens OX=9606 GN=KPNA2 PE=1 SV=1	2.28219	3.24993	Significant
+	P30153	Serine/threonine-protein phosphatase 2A 65 kDa regulatory subunit A alpha isoform OS=Homo sapiens OX=9606 GN=PPP2R1A PE=1 SV=4	2.28157	3.10677	Significant
+	Q86X55	Histone-arginine methyltransferase CARM1 OS=Homo sapiens OX=9606 GN=CARM1 PE=1 SV=3	2.2804	2.18267	Significant
+	Q02790	Peptidyl-prolyl cis-trans isomerase FKBP4 OS=Homo sapiens OX=9606 GN=FKBP4 PE=1 SV=3	2.27781	2.35046	Significant
+	P61978	Heterogeneous nuclear ribonucleoprotein K OS=Homo sapiens OX=9606 GN=HNRNPK PE=1 SV=1	2.27641	3.33565	Significant
+	P61970	Nuclear transport factor 2 OS=Homo sapiens OX=9606 GN=NUTF2 PE=1 SV=1	2.27513	3.22505	Significant
+	Q8IWX8	Calcium homeostasis endoplasmic reticulum protein OS=Homo sapiens OX=9606 GN=CHERP PE=1 SV=3	2.26547	2.55481	Significant
+	Q08752	Peptidyl-prolyl cis-trans isomerase D OS=Homo sapiens OX=9606 GN=PPID PE=1 SV=3	2.25664	4.53663	Significant
+	P68371	Tubulin beta-4B chain OS=Homo sapiens OX=9606 GN=TUBB4B PE=1 SV=1	2.25376	3.54109	Significant
+	Q15459	Splicing factor 3A subunit 1 OS=Homo sapiens OX=9606 GN=SF3A1 PE=1 SV=1	2.2533	2.85238	Significant
+	Q01844	RNA-binding protein EWS OS=Homo sapiens OX=9606 GN=EWSR1 PE=1 SV=1	2.23835	3.59113	Significant
+	P06733	Alpha-enolase OS=Homo sapiens OX=9606 GN=ENO1 PE=1 SV=2	2.22765	5.19519	Significant
+	Q9UHD8	Septin-9 OS=Homo sapiens OX=9606 GN=SEPTIN9 PE=1 SV=2	2.22481	1.95245	Significant
+	Q15185	Prostaglandin E synthase 3 OS=Homo sapiens OX=9606 GN=PTGES3 PE=1 SV=1	2.22413	5.08412	Significant
+	Q16204	Coiled-coil domain-containing protein 6 OS=Homo sapiens OX=9606 GN=CCDC6 PE=1 SV=2	2.2184	1.96852	Significant
+	Q5VT52	Regulation of nuclear pre-mRNA domain-containing protein 2 OS=Homo sapiens OX=9606 GN=RPRD2 PE=1 SV=1	2.21721	1.44605	Significant
+	P46109	Crk-like protein OS=Homo sapiens OX=9606 GN=CRKL PE=1 SV=1	2.21476	1.81477	Significant
+	O60664	Perilipin-3 OS=Homo sapiens OX=9606 GN=PLIN3 PE=1 SV=3	2.20707	3.07262	Significant
+	Q96EA4	Protein Spindly OS=Homo sapiens OX=9606 GN=SPDL1 PE=1 SV=2	2.2032	1.79421	Significant
+	P98179	RNA-binding protein 3 OS=Homo sapiens OX=9606 GN=RBM3 PE=1 SV=1	2.19639	2.7153	Significant
+	P07900	Heat shock protein HSP 90-alpha OS=Homo sapiens OX=9606 GN=HSP90AA1 PE=1 SV=5	2.19373	5.33771	Significant
+	P12270	Nucleoprotein TPR OS=Homo sapiens OX=9606 GN=TPR PE=1 SV=3	2.19044	3.18183	Significant
+	O95433	Activator of 90 kDa heat shock protein ATPase homolog 1 OS=Homo sapiens OX=9606 GN=AHSA1 PE=1 SV=1	2.17388	2.14844	Significant
+	P35241	Radixin OS=Homo sapiens OX=9606 GN=RDX PE=1 SV=1	2.15971	3.63415	Significant
+	P13693	Translationally-controlled tumor protein OS=Homo sapiens OX=9606 GN=TPT1 PE=1 SV=1	2.15616	3.80441	Significant
+	P78371	T-complex protein 1 subunit beta OS=Homo sapiens OX=9606 GN=CCT2 PE=1 SV=4	2.15531	5.2191	Significant
+	O75569	Interferon-inducible double-stranded RNA-dependent protein kinase activator A OS=Homo sapiens OX=9606 GN=PRKRA PE=1 SV=1	2.14398	1.415	Significant
+	Q15370	Elongin-B OS=Homo sapiens OX=9606 GN=ELOB PE=1 SV=1	2.1382	2.20805	Significant
+	Q8WZA9	Immunity-related GTPase family Q protein OS=Homo sapiens OX=9606 GN=IRGQ PE=1 SV=1	2.13736	2.07068	Significant
+	O60869	Endothelial differentiation-related factor 1 OS=Homo sapiens OX=9606 GN=EDF1 PE=1 SV=1	2.1354	1.44772	Significant
+	Q9Y2Z0	Protein SGT1 homolog OS=Homo sapiens OX=9606 GN=SUGT1 PE=1 SV=3	2.13176	2.45772	Significant
+	O00193	Small acidic protein OS=Homo sapiens OX=9606 GN=SMAP PE=1 SV=1	2.12657	3.08107	Significant
+	O15371	Eukaryotic translation initiation factor 3 subunit D OS=Homo sapiens OX=9606 GN=EIF3D PE=1 SV=1	2.12632	1.41465	Significant
+	Q13501	Sequestosome-1 OS=Homo sapiens OX=9606 GN=SQSTM1 PE=1 SV=1	2.12172	2.22477	Significant
+	P06748	Nucleophosmin OS=Homo sapiens OX=9606 GN=NPM1 PE=1 SV=2	2.11671	3.85136	Significant
+	Q9NRN7	L-aminoadipate-semialdehyde dehydrogenase-phosphopantetheinyl transferase OS=Homo sapiens OX=9606 GN=AASDHPPT PE=1 SV=2	2.1135	3.91269	Significant
+	P22061	Protein-L-isoaspartate(D-aspartate) O-methyltransferase OS=Homo sapiens OX=9606 GN=PCMT1 PE=1 SV=4	2.11208	3.72525	Significant
+	P60520	Gamma-aminobutyric acid receptor-associated protein-like 2 OS=Homo sapiens OX=9606 GN=GABARAPL2 PE=1 SV=1	2.11116	2.19234	Significant
+	Q9NYF8	Bcl-2-associated transcription factor 1 OS=Homo sapiens OX=9606 GN=BCLAF1 PE=1 SV=2	2.1085	1.83295	Significant
+	O14776	Transcription elongation regulator 1 OS=Homo sapiens OX=9606 GN=TCERG1 PE=1 SV=2	2.10613	2.06494	Significant
+	P11142	Heat shock cognate 71 kDa protein OS=Homo sapiens OX=9606 GN=HSPA8 PE=1 SV=1	2.10269	3.06351	Significant
+	P62333	26S proteasome regulatory subunit 10B OS=Homo sapiens OX=9606 GN=PSMC6 PE=1 SV=1	2.08954	3.70657	Significant
+	P98175	RNA-binding protein 10 OS=Homo sapiens OX=9606 GN=RBM10 PE=1 SV=3	2.07713	1.66947	Significant
+	P27816	Microtubule-associated protein 4 OS=Homo sapiens OX=9606 GN=MAP4 PE=1 SV=3	2.07338	3.2897	Significant
+	P14618	Pyruvate kinase PKM OS=Homo sapiens OX=9606 GN=PKM PE=1 SV=4	2.07263	4.5708	Significant
+	O14908	PDZ domain-containing protein GIPC1 OS=Homo sapiens OX=9606 GN=GIPC1 PE=1 SV=2	2.06891	3.25893	Significant
+	P41091	Eukaryotic translation initiation factor 2 subunit 3 OS=Homo sapiens OX=9606 GN=EIF2S3 PE=1 SV=3	2.06233	3.36981	Significant
+	P25205	DNA replication licensing factor MCM3 OS=Homo sapiens OX=9606 GN=MCM3 PE=1 SV=3	2.05972	3.30895	Significant
+	Q13263	Transcription intermediary factor 1-beta OS=Homo sapiens OX=9606 GN=TRIM28 PE=1 SV=5	2.04309	2.83019	Significant
+	Q92598	Heat shock protein 105 kDa OS=Homo sapiens OX=9606 GN=HSPH1 PE=1 SV=1	2.03899	2.83409	Significant
+	O14818	Proteasome subunit alpha type-7 OS=Homo sapiens OX=9606 GN=PSMA7 PE=1 SV=1	2.03462	2.84182	Significant
+	Q99614	Tetratricopeptide repeat protein 1 OS=Homo sapiens OX=9606 GN=TTC1 PE=1 SV=1	2.02889	1.64072	Significant
+	P11021	Endoplasmic reticulum chaperone BiP OS=Homo sapiens OX=9606 GN=HSPA5 PE=1 SV=2	2.02374	4.18889	Significant
+	P08621	U1 small nuclear ribonucleoprotein 70 kDa OS=Homo sapiens OX=9606 GN=SNRNP70 PE=1 SV=2	2.01901	3.38298	Significant
+	P51114	Fragile X mental retardation syndrome-related protein 1 OS=Homo sapiens OX=9606 GN=FXR1 PE=1 SV=3	2.01864	2.80284	Significant
+	P50990	T-complex protein 1 subunit theta OS=Homo sapiens OX=9606 GN=CCT8 PE=1 SV=4	2.01586	3.7102	Significant
+	P09651	Heterogeneous nuclear ribonucleoprotein A1 OS=Homo sapiens OX=9606 GN=HNRNPA1 PE=1 SV=5	2.01524	3.17276	Significant
+	P62701	40S ribosomal protein S4, X isoform OS=Homo sapiens OX=9606 GN=RPS4X PE=1 SV=2	2.00969	4.18984	Significant
+	P62314	Small nuclear ribonucleoprotein Sm D1 OS=Homo sapiens OX=9606 GN=SNRPD1 PE=1 SV=1	1.99549	3.93036	Significant
+	P49321	Nuclear autoantigenic sperm protein OS=Homo sapiens OX=9606 GN=NASP PE=1 SV=2	1.98502	2.53674	Significant
+	O15355	Protein phosphatase 1G OS=Homo sapiens OX=9606 GN=PPM1G PE=1 SV=1	1.98374	1.56191	Significant
+	Q969T9	WW domain-binding protein 2 OS=Homo sapiens OX=9606 GN=WBP2 PE=1 SV=1	1.97504	2.48793	Significant
+	Q9BQA1	Methylosome protein 50 OS=Homo sapiens OX=9606 GN=WDR77 PE=1 SV=1	1.9708	5.79304	Significant
+	Q15029	116 kDa U5 small nuclear ribonucleoprotein component OS=Homo sapiens OX=9606 GN=EFTUD2 PE=1 SV=1	1.96974	1.78638	Significant
+	P09429	High mobility group protein B1 OS=Homo sapiens OX=9606 GN=HMGB1 PE=1 SV=3	1.96802	4.01588	Significant
+	P12277	Creatine kinase B-type OS=Homo sapiens OX=9606 GN=CKB PE=1 SV=1	1.96724	5.14839	Significant
+	P32119	Peroxiredoxin-2 OS=Homo sapiens OX=9606 GN=PRDX2 PE=1 SV=5	1.9663	4.33545	Significant
+	P23588	Eukaryotic translation initiation factor 4B OS=Homo sapiens OX=9606 GN=EIF4B PE=1 SV=2	1.96548	1.89364	Significant
+	P31939	Bifunctional purine biosynthesis protein ATIC OS=Homo sapiens OX=9606 GN=ATIC PE=1 SV=3	1.95657	2.3385	Significant
+	Q5VTR2	E3 ubiquitin-protein ligase BRE1A OS=Homo sapiens OX=9606 GN=RNF20 PE=1 SV=2	1.95192	1.39343	Significant
+	Q9H2G2	STE20-like serine/threonine-protein kinase OS=Homo sapiens OX=9606 GN=SLK PE=1 SV=1	1.94337	2.6054	Significant
+	Q96I24	Far upstream element-binding protein 3 OS=Homo sapiens OX=9606 GN=FUBP3 PE=1 SV=2	1.92477	1.98411	Significant
+	P63241	Eukaryotic translation initiation factor 5A-1 OS=Homo sapiens OX=9606 GN=EIF5A PE=1 SV=2	1.91871	4.48221	Significant
+	Q15750	TGF-beta-activated kinase 1 and MAP3K7-binding protein 1 OS=Homo sapiens OX=9606 GN=TAB1 PE=1 SV=1	1.9138	2.13257	Significant
+	P36507	Dual specificity mitogen-activated protein kinase kinase 2 OS=Homo sapiens OX=9606 GN=MAP2K2 PE=1 SV=1	1.91041	3.82296	Significant
+	Q09666	Neuroblast differentiation-associated protein AHNAK OS=Homo sapiens OX=9606 GN=AHNAK PE=1 SV=2	1.90921	1.36397	Significant
+	O95218	Zinc finger Ran-binding domain-containing protein 2 OS=Homo sapiens OX=9606 GN=ZRANB2 PE=1 SV=2	1.90487	2.75707	Significant
+	Q9BXP5	Serrate RNA effector molecule homolog OS=Homo sapiens OX=9606 GN=SRRT PE=1 SV=1	1.90345	4.1564	Significant
+	Q15287	RNA-binding protein with serine-rich domain 1 OS=Homo sapiens OX=9606 GN=RNPS1 PE=1 SV=1	1.90269	1.82258	Significant
+	Q9Y3C6	Peptidyl-prolyl cis-trans isomerase-like 1 OS=Homo sapiens OX=9606 GN=PPIL1 PE=1 SV=1	1.90162	1.90139	Significant
+	Q9Y5A9	YTH domain-containing family protein 2 OS=Homo sapiens OX=9606 GN=YTHDF2 PE=1 SV=2	1.90056	3.75755	Significant
+	Q9Y520	Protein PRRC2C OS=Homo sapiens OX=9606 GN=PRRC2C PE=1 SV=4	1.89663	2.59595	Significant
+	Q13148	TAR DNA-binding protein 43 OS=Homo sapiens OX=9606 GN=TARDBP PE=1 SV=1	1.89519	3.74043	Significant
+	P09960	Leukotriene A-4 hydrolase OS=Homo sapiens OX=9606 GN=LTA4H PE=1 SV=2	1.89424	2.95795	Significant
+	P28072	Proteasome subunit beta type-6 OS=Homo sapiens OX=9606 GN=PSMB6 PE=1 SV=4	1.89326	3.11184	Significant
+	P55884	Eukaryotic translation initiation factor 3 subunit B OS=Homo sapiens OX=9606 GN=EIF3B PE=1 SV=3	1.89238	3.9987	Significant
+	O95630	STAM-binding protein OS=Homo sapiens OX=9606 GN=STAMBP PE=1 SV=1	1.89139	1.86909	Significant
+	P23193	Transcription elongation factor A protein 1 OS=Homo sapiens OX=9606 GN=TCEA1 PE=1 SV=2	1.88334	2.12148	Significant
+	Q9Y295	Developmentally-regulated GTP-binding protein 1 OS=Homo sapiens OX=9606 GN=DRG1 PE=1 SV=1	1.87997	2.49917	Significant
+	Q13247	Serine/arginine-rich splicing factor 6 OS=Homo sapiens OX=9606 GN=SRSF6 PE=1 SV=2	1.8794	3.97854	Significant
+	Q0VDF9	Heat shock 70 kDa protein 14 OS=Homo sapiens OX=9606 GN=HSPA14 PE=1 SV=1	1.87928	1.67542	Significant
+	Q15084	Protein disulfide-isomerase A6 OS=Homo sapiens OX=9606 GN=PDIA6 PE=1 SV=1	1.87925	2.26893	Significant
+	O14974	Protein phosphatase 1 regulatory subunit 12A OS=Homo sapiens OX=9606 GN=PPP1R12A PE=1 SV=1	1.8778	3.01815	Significant
+	Q9BV86	N-terminal Xaa-Pro-Lys N-methyltransferase 1 OS=Homo sapiens OX=9606 GN=NTMT1 PE=1 SV=3	1.87685	1.97304	Significant
+	Q15102	Platelet-activating factor acetylhydrolase IB subunit alpha1 OS=Homo sapiens OX=9606 GN=PAFAH1B3 PE=1 SV=1	1.86699	4.10604	Significant
+	P11766	Alcohol dehydrogenase class-3 OS=Homo sapiens OX=9606 GN=ADH5 PE=1 SV=4	1.86466	1.96354	Significant
+	P17844	Probable ATP-dependent RNA helicase DDX5 OS=Homo sapiens OX=9606 GN=DDX5 PE=1 SV=1	1.86029	3.52827	Significant
+	P41227	N-alpha-acetyltransferase 10 OS=Homo sapiens OX=9606 GN=NAA10 PE=1 SV=1	1.8579	1.55415	Significant
+	Q7Z5L9	Interferon regulatory factor 2-binding protein 2 OS=Homo sapiens OX=9606 GN=IRF2BP2 PE=1 SV=2	1.85531	1.43577	Significant
+	P15170	Eukaryotic peptide chain release factor GTP-binding subunit ERF3A OS=Homo sapiens OX=9606 GN=GSPT1 PE=1 SV=1	1.85232	3.15974	Significant
+	Q12904	Aminoacyl tRNA synthase complex-interacting multifunctional protein 1 OS=Homo sapiens OX=9606 GN=AIMP1 PE=1 SV=2	1.85212	3.1034	Significant
+	P68104	Elongation factor 1-alpha 1 OS=Homo sapiens OX=9606 GN=EEF1A1 PE=1 SV=1	1.84544	2.56769	Significant
+	Q7KZF4	Staphylococcal nuclease domain-containing protein 1 OS=Homo sapiens OX=9606 GN=SND1 PE=1 SV=1	1.84005	3.19228	Significant
+	P40855	Peroxisomal biogenesis factor 19 OS=Homo sapiens OX=9606 GN=PEX19 PE=1 SV=1	1.83782	4.25529	Significant
+	P07910	Heterogeneous nuclear ribonucleoproteins C1/C2 OS=Homo sapiens OX=9606 GN=HNRNPC PE=1 SV=4	1.82876	4.7426	Significant
+	O75534	Cold shock domain-containing protein E1 OS=Homo sapiens OX=9606 GN=CSDE1 PE=1 SV=2	1.82637	3.70327	Significant
+	P68402	Platelet-activating factor acetylhydrolase IB subunit alpha2 OS=Homo sapiens OX=9606 GN=PAFAH1B2 PE=1 SV=1	1.82207	2.1909	Significant
+	Q16643	Drebrin OS=Homo sapiens OX=9606 GN=DBN1 PE=1 SV=4	1.82181	3.29389	Significant
+	P62195	26S proteasome regulatory subunit 8 OS=Homo sapiens OX=9606 GN=PSMC5 PE=1 SV=1	1.81828	3.4773	Significant
+	O75351	Vacuolar protein sorting-associated protein 4B OS=Homo sapiens OX=9606 GN=VPS4B PE=1 SV=2	1.80939	3.15984	Significant
+	P08238	Heat shock protein HSP 90-beta OS=Homo sapiens OX=9606 GN=HSP90AB1 PE=1 SV=4	1.7941	3.31249	Significant
+	Q8IUD2	ELKS/Rab6-interacting/CAST family member 1 OS=Homo sapiens OX=9606 GN=ERC1 PE=1 SV=1	1.79226	3.07045	Significant
+	O60841	Eukaryotic translation initiation factor 5B OS=Homo sapiens OX=9606 GN=EIF5B PE=1 SV=4	1.78995	1.61883	Significant
+	Q9ULV4	Coronin-1C OS=Homo sapiens OX=9606 GN=CORO1C PE=1 SV=1	1.78925	2.0151	Significant
+	P50395	Rab GDP dissociation inhibitor beta OS=Homo sapiens OX=9606 GN=GDI2 PE=1 SV=2	1.77288	2.4985	Significant
+	P60842	Eukaryotic initiation factor 4A-I OS=Homo sapiens OX=9606 GN=EIF4A1 PE=1 SV=1	1.77197	3.42278	Significant
+	P00918	Carbonic anhydrase 2 OS=Homo sapiens OX=9606 GN=CA2 PE=1 SV=2	1.7595	2.84811	Significant
+	Q9Y6G9	Cytoplasmic dynein 1 light intermediate chain 1 OS=Homo sapiens OX=9606 GN=DYNC1LI1 PE=1 SV=3	1.75655	1.80862	Significant
+	P60891	Ribose-phosphate pyrophosphokinase 1 OS=Homo sapiens OX=9606 GN=PRPS1 PE=1 SV=2	1.74992	1.90429	Significant
+	P58546	Myotrophin OS=Homo sapiens OX=9606 GN=MTPN PE=1 SV=2	1.74738	2.46346	Significant
+	O95373	Importin-7 OS=Homo sapiens OX=9606 GN=IPO7 PE=1 SV=1	1.7458	3.58843	Significant
+	P15924	Desmoplakin OS=Homo sapiens OX=9606 GN=DSP PE=1 SV=3	1.74142	3.20278	Significant
+	P23919	Thymidylate kinase OS=Homo sapiens OX=9606 GN=DTYMK PE=1 SV=4	1.73909	2.75401	Significant
+	P08195	4F2 cell-surface antigen heavy chain OS=Homo sapiens OX=9606 GN=SLC3A2 PE=1 SV=3	1.73313	1.35277	Significant
+	P13797	Plastin-3 OS=Homo sapiens OX=9606 GN=PLS3 PE=1 SV=4	1.72849	3.43123	Significant
+	Q15075	Early endosome antigen 1 OS=Homo sapiens OX=9606 GN=EEA1 PE=1 SV=2	1.72071	1.86528	Significant
+	O75150	E3 ubiquitin-protein ligase BRE1B OS=Homo sapiens OX=9606 GN=RNF40 PE=1 SV=5	1.72009	2.64668	Significant
+	Q9H6Z4	Ran-binding protein 3 OS=Homo sapiens OX=9606 GN=RANBP3 PE=1 SV=1	1.71979	1.45873	Significant
+	Q16658	Fascin OS=Homo sapiens OX=9606 GN=FSCN1 PE=1 SV=3	1.71685	3.61649	Significant
+	Q9UMY4	Sorting nexin-12 OS=Homo sapiens OX=9606 GN=SNX12 PE=1 SV=4	1.70721	2.31098	Significant
+	Q71RC2	La-related protein 4 OS=Homo sapiens OX=9606 GN=LARP4 PE=1 SV=3	1.70075	2.18144	Significant
+	O43670	BUB3-interacting and GLEBS motif-containing protein ZNF207 OS=Homo sapiens OX=9606 GN=ZNF207 PE=1 SV=1	1.69975	2.45844	Significant
+	P51991	Heterogeneous nuclear ribonucleoprotein A3 OS=Homo sapiens OX=9606 GN=HNRNPA3 PE=1 SV=2	1.6879	1.64439	Significant
+	P33993	DNA replication licensing factor MCM7 OS=Homo sapiens OX=9606 GN=MCM7 PE=1 SV=4	1.68776	3.02174	Significant
+	O43684	Mitotic checkpoint protein BUB3 OS=Homo sapiens OX=9606 GN=BUB3 PE=1 SV=1	1.68503	2.44491	Significant
+	P10768	S-formylglutathione hydrolase OS=Homo sapiens OX=9606 GN=ESD PE=1 SV=2	1.682	3.66372	Significant
+	Q15276	Rab GTPase-binding effector protein 1 OS=Homo sapiens OX=9606 GN=RABEP1 PE=1 SV=2	1.68166	1.71104	Significant
+	P61758	Prefoldin subunit 3 OS=Homo sapiens OX=9606 GN=VBP1 PE=1 SV=4	1.6796	1.32264	Significant
+	Q9H0B6	Kinesin light chain 2 OS=Homo sapiens OX=9606 GN=KLC2 PE=1 SV=1	1.67459	2.04125	Significant
+	P36543	V-type proton ATPase subunit E 1 OS=Homo sapiens OX=9606 GN=ATP6V1E1 PE=1 SV=1	1.67277	1.87689	Significant
+	P68363	Tubulin alpha-1B chain OS=Homo sapiens OX=9606 GN=TUBA1B PE=1 SV=1	1.67144	3.39473	Significant
+	P36578	60S ribosomal protein L4 OS=Homo sapiens OX=9606 GN=RPL4 PE=1 SV=5	1.66745	2.69023	Significant
+	Q9NSD9	Phenylalanine--tRNA ligase beta subunit OS=Homo sapiens OX=9606 GN=FARSB PE=1 SV=3	1.65376	2.48997	Significant
+	P26583	High mobility group protein B2 OS=Homo sapiens OX=9606 GN=HMGB2 PE=1 SV=2	1.65172	3.12812	Significant
+	Q8NC51	Plasminogen activator inhibitor 1 RNA-binding protein OS=Homo sapiens OX=9606 GN=SERBP1 PE=1 SV=2	1.65064	4.34401	Significant
+	O15067	Phosphoribosylformylglycinamidine synthase OS=Homo sapiens OX=9606 GN=PFAS PE=1 SV=4	1.6478	2.51246	Significant
+	P23528	Cofilin-1 OS=Homo sapiens OX=9606 GN=CFL1 PE=1 SV=3	1.64667	2.77892	Significant
+	Q9Y2B0	Protein canopy homolog 2 OS=Homo sapiens OX=9606 GN=CNPY2 PE=1 SV=1	1.64588	1.37939	Significant
+	P12268	Inosine-5'-monophosphate dehydrogenase 2 OS=Homo sapiens OX=9606 GN=IMPDH2 PE=1 SV=2	1.64403	3.36259	Significant
+	Q06830	Peroxiredoxin-1 OS=Homo sapiens OX=9606 GN=PRDX1 PE=1 SV=1	1.64104	3.3597	Significant
+	P63151	Serine/threonine-protein phosphatase 2A 55 kDa regulatory subunit B alpha isoform OS=Homo sapiens OX=9606 GN=PPP2R2A PE=1 SV=1	1.62468	1.69965	Significant
+	Q9UPT8	Zinc finger CCCH domain-containing protein 4 OS=Homo sapiens OX=9606 GN=ZC3H4 PE=1 SV=3	1.61734	2.55672	Significant
+	P50502	Hsc70-interacting protein OS=Homo sapiens OX=9606 GN=ST13 PE=1 SV=2	1.61485	3.83905	Significant
+	Q9NWV8	BRISC and BRCA1-A complex member 1 OS=Homo sapiens OX=9606 GN=BABAM1 PE=1 SV=1	1.60829	3.19838	Significant
+	Q5EBL4	RILP-like protein 1 OS=Homo sapiens OX=9606 GN=RILPL1 PE=1 SV=1	1.60528	2.03388	Significant
+	Q15366	Poly(rC)-binding protein 2 OS=Homo sapiens OX=9606 GN=PCBP2 PE=1 SV=1	1.5962	1.39966	Significant
+	Q9HC38	Glyoxalase domain-containing protein 4 OS=Homo sapiens OX=9606 GN=GLOD4 PE=1 SV=1	1.58162	3.15186	Significant
+	O75496	Geminin OS=Homo sapiens OX=9606 GN=GMNN PE=1 SV=1	1.58123	3.84463	Significant
+	P60660	Myosin light polypeptide 6 OS=Homo sapiens OX=9606 GN=MYL6 PE=1 SV=2	1.57856	2.11988	Significant
+	Q04917	14-3-3 protein eta OS=Homo sapiens OX=9606 GN=YWHAH PE=1 SV=4	1.57326	3.60618	Significant
+	P06493	Cyclin-dependent kinase 1 OS=Homo sapiens OX=9606 GN=CDK1 PE=1 SV=3	1.57195	2.99412	Significant
+	P05386	60S acidic ribosomal protein P1 OS=Homo sapiens OX=9606 GN=RPLP1 PE=1 SV=1	1.55902	1.63964	Significant
+	P43243	Matrin-3 OS=Homo sapiens OX=9606 GN=MATR3 PE=1 SV=2	1.55717	2.972	Significant
+	P52597	Heterogeneous nuclear ribonucleoprotein F OS=Homo sapiens OX=9606 GN=HNRNPF PE=1 SV=3	1.55582	4.07698	Significant
+	P0DMV9	Heat shock 70 kDa protein 1B OS=Homo sapiens OX=9606 GN=HSPA1B PE=1 SV=1	1.55268	2.43062	Significant
+	Q32MZ4	Leucine-rich repeat flightless-interacting protein 1 OS=Homo sapiens OX=9606 GN=LRRFIP1 PE=1 SV=2	1.55138	2.30517	Significant
+	P27635	60S ribosomal protein L10 OS=Homo sapiens OX=9606 GN=RPL10 PE=1 SV=4	1.55106	2.11499	Significant
+	O00170	AH receptor-interacting protein OS=Homo sapiens OX=9606 GN=AIP PE=1 SV=2	1.5505	1.81076	Significant
+	Q9NT62	Ubiquitin-like-conjugating enzyme ATG3 OS=Homo sapiens OX=9606 GN=ATG3 PE=1 SV=1	1.54839	1.53999	Significant
+	P24534	Elongation factor 1-beta OS=Homo sapiens OX=9606 GN=EEF1B2 PE=1 SV=3	1.53929	3.59099	Significant
+	P27824	Calnexin OS=Homo sapiens OX=9606 GN=CANX PE=1 SV=2	1.53757	3.02893	Significant
+	P54727	UV excision repair protein RAD23 homolog B OS=Homo sapiens OX=9606 GN=RAD23B PE=1 SV=1	1.5333	2.18421	Significant
+	P00390	Glutathione reductase, mitochondrial OS=Homo sapiens OX=9606 GN=GSR PE=1 SV=2	1.52796	2.17836	Significant
+	O15042	U2 snRNP-associated SURP motif-containing protein OS=Homo sapiens OX=9606 GN=U2SURP PE=1 SV=2	1.52562	3.79354	Significant
+	Q00839	Heterogeneous nuclear ribonucleoprotein U OS=Homo sapiens OX=9606 GN=HNRNPU PE=1 SV=6	1.52503	3.72528	Significant
+	P52209	6-phosphogluconate dehydrogenase, decarboxylating OS=Homo sapiens OX=9606 GN=PGD PE=1 SV=3	1.51219	2.22522	Significant
+	Q92615	La-related protein 4B OS=Homo sapiens OX=9606 GN=LARP4B PE=1 SV=3	1.51157	2.99762	Significant
+	P49368	T-complex protein 1 subunit gamma OS=Homo sapiens OX=9606 GN=CCT3 PE=1 SV=4	1.511	3.069	Significant
+	P37802	Transgelin-2 OS=Homo sapiens OX=9606 GN=TAGLN2 PE=1 SV=3	1.50986	2.36738	Significant
+	O60493	Sorting nexin-3 OS=Homo sapiens OX=9606 GN=SNX3 PE=1 SV=3	1.49495	3.33943	Significant
+	Q15393	Splicing factor 3B subunit 3 OS=Homo sapiens OX=9606 GN=SF3B3 PE=1 SV=4	1.4948	1.94477	Significant
+	Q05519	Serine/arginine-rich splicing factor 11 OS=Homo sapiens OX=9606 GN=SRSF11 PE=1 SV=1	1.49278	2.43677	Significant
+	O00244	Copper transport protein ATOX1 OS=Homo sapiens OX=9606 GN=ATOX1 PE=1 SV=1	1.49146	1.64279	Significant
+	P31943	Heterogeneous nuclear ribonucleoprotein H OS=Homo sapiens OX=9606 GN=HNRNPH1 PE=1 SV=4	1.48807	4.5154	Significant
+	P55735	Protein SEC13 homolog OS=Homo sapiens OX=9606 GN=SEC13 PE=1 SV=3	1.48731	3.66161	Significant
+	P36405	ADP-ribosylation factor-like protein 3 OS=Homo sapiens OX=9606 GN=ARL3 PE=1 SV=2	1.48241	3.44192	Significant
+	O60716	Catenin delta-1 OS=Homo sapiens OX=9606 GN=CTNND1 PE=1 SV=1	1.47737	2.62853	Significant
+	P51610	Host cell factor 1 OS=Homo sapiens OX=9606 GN=HCFC1 PE=1 SV=2	1.46382	2.07463	Significant
+	Q8NE71	ATP-binding cassette sub-family F member 1 OS=Homo sapiens OX=9606 GN=ABCF1 PE=1 SV=2	1.45521	3.45326	Significant
+	P62937	Peptidyl-prolyl cis-trans isomerase A OS=Homo sapiens OX=9606 GN=PPIA PE=1 SV=2	1.44263	2.5467	Significant
+	P62269	40S ribosomal protein S18 OS=Homo sapiens OX=9606 GN=RPS18 PE=1 SV=3	1.44226	2.50939	Significant
+	P13796	Plastin-2 OS=Homo sapiens OX=9606 GN=LCP1 PE=1 SV=6	1.44209	1.54383	Significant
+	Q58FF6	Putative heat shock protein HSP 90-beta 4 OS=Homo sapiens OX=9606 GN=HSP90AB4P PE=5 SV=1	1.43728	1.9043	Significant
+	Q99460	26S proteasome non-ATPase regulatory subunit 1 OS=Homo sapiens OX=9606 GN=PSMD1 PE=1 SV=2	1.4369	3.19381	Significant
+	P20042	Eukaryotic translation initiation factor 2 subunit 2 OS=Homo sapiens OX=9606 GN=EIF2S2 PE=1 SV=2	1.42739	1.97319	Significant
+	Q96CX2	BTB/POZ domain-containing protein KCTD12 OS=Homo sapiens OX=9606 GN=KCTD12 PE=1 SV=1	1.4171	2.25286	Significant
+	P14866	Heterogeneous nuclear ribonucleoprotein L OS=Homo sapiens OX=9606 GN=HNRNPL PE=1 SV=2	1.41469	2.80428	Significant
+	O95861	3'(2'),5'-bisphosphate nucleotidase 1 OS=Homo sapiens OX=9606 GN=BPNT1 PE=1 SV=1	1.4094	2.16947	Significant
+	P33176	Kinesin-1 heavy chain OS=Homo sapiens OX=9606 GN=KIF5B PE=1 SV=1	1.40813	4.29795	Significant
+	Q9UJY5	ADP-ribosylation factor-binding protein GGA1 OS=Homo sapiens OX=9606 GN=GGA1 PE=1 SV=1	1.40774	2.33239	Significant
+	Q9H773	dCTP pyrophosphatase 1 OS=Homo sapiens OX=9606 GN=DCTPP1 PE=1 SV=1	1.39715	2.94595	Significant
+	P22102	Trifunctional purine biosynthetic protein adenosine-3 OS=Homo sapiens OX=9606 GN=GART PE=1 SV=1	1.39689	1.99044	Significant
+	P13861	cAMP-dependent protein kinase type II-alpha regulatory subunit OS=Homo sapiens OX=9606 GN=PRKAR2A PE=1 SV=2	1.3958	2.67886	Significant
+	Q9NQX3	Gephyrin OS=Homo sapiens OX=9606 GN=GPHN PE=1 SV=1	1.3942	2.28633	Significant
+	Q07021	Complement component 1 Q subcomponent-binding protein, mitochondrial OS=Homo sapiens OX=9606 GN=C1QBP PE=1 SV=1	1.3771	1.66735	Significant
+	Q86X76	Deaminated glutathione amidase OS=Homo sapiens OX=9606 GN=NIT1 PE=1 SV=2	1.37549	2.26024	Significant
+	O43823	A-kinase anchor protein 8 OS=Homo sapiens OX=9606 GN=AKAP8 PE=1 SV=1	1.37261	2.46029	Significant
+	P27797	Calreticulin OS=Homo sapiens OX=9606 GN=CALR PE=1 SV=1	1.37258	2.23949	Significant
+	P22626	Heterogeneous nuclear ribonucleoproteins A2/B1 OS=Homo sapiens OX=9606 GN=HNRNPA2B1 PE=1 SV=2	1.36482	3.53787	Significant
+	P67775	Serine/threonine-protein phosphatase 2A catalytic subunit alpha isoform OS=Homo sapiens OX=9606 GN=PPP2CA PE=1 SV=1	1.36354	2.21366	Significant
+	Q9UNF0	Protein kinase C and casein kinase substrate in neurons protein 2 OS=Homo sapiens OX=9606 GN=PACSIN2 PE=1 SV=2	1.35905	2.09812	Significant
+	P04075	Fructose-bisphosphate aldolase A OS=Homo sapiens OX=9606 GN=ALDOA PE=1 SV=2	1.35414	1.62384	Significant
+	Q92734	Protein TFG OS=Homo sapiens OX=9606 GN=TFG PE=1 SV=2	1.35181	3.31708	Significant
+	P31689	DnaJ homolog subfamily A member 1 OS=Homo sapiens OX=9606 GN=DNAJA1 PE=1 SV=2	1.33961	1.62829	Significant
+	P48444	Coatomer subunit delta OS=Homo sapiens OX=9606 GN=ARCN1 PE=1 SV=1	1.33473	3.80616	Significant
+	O00629	Importin subunit alpha-3 OS=Homo sapiens OX=9606 GN=KPNA4 PE=1 SV=1	1.33373	2.21842	Significant
+	Q9Y383	Putative RNA-binding protein Luc7-like 2 OS=Homo sapiens OX=9606 GN=LUC7L2 PE=1 SV=2	1.33279	2.52024	Significant
+	P49750	YLP motif-containing protein 1 OS=Homo sapiens OX=9606 GN=YLPM1 PE=1 SV=4	1.33142	2.22547	Significant
+	P60709	Actin, cytoplasmic 1 OS=Homo sapiens OX=9606 GN=ACTB PE=1 SV=1	1.32823	2.33186	Significant
+	Q01081	Splicing factor U2AF 35 kDa subunit OS=Homo sapiens OX=9606 GN=U2AF1 PE=1 SV=3	1.3274	3.27579	Significant
+	Q9H814	Phosphorylated adapter RNA export protein OS=Homo sapiens OX=9606 GN=PHAX PE=1 SV=1	1.32728	2.18015	Significant
+	P63165	Small ubiquitin-related modifier 1 OS=Homo sapiens OX=9606 GN=SUMO1 PE=1 SV=1	1.32538	3.02326	Significant
+	O43491	Band 4.1-like protein 2 OS=Homo sapiens OX=9606 GN=EPB41L2 PE=1 SV=1	1.31798	2.10979	Significant
+	O75832	26S proteasome non-ATPase regulatory subunit 10 OS=Homo sapiens OX=9606 GN=PSMD10 PE=1 SV=1	1.3141	1.57597	Significant
+	P07954	Fumarate hydratase, mitochondrial OS=Homo sapiens OX=9606 GN=FH PE=1 SV=3	1.31291	1.86063	Significant
+	O00571	ATP-dependent RNA helicase DDX3X OS=Homo sapiens OX=9606 GN=DDX3X PE=1 SV=3	1.31257	2.00176	Significant
+	P38606	V-type proton ATPase catalytic subunit A OS=Homo sapiens OX=9606 GN=ATP6V1A PE=1 SV=2	1.31013	2.2402	Significant
+	O43583	Density-regulated protein OS=Homo sapiens OX=9606 GN=DENR PE=1 SV=2	1.30571	2.00233	Significant
+	Q9UGV2	Protein NDRG3 OS=Homo sapiens OX=9606 GN=NDRG3 PE=1 SV=2	1.30481	1.3326	Significant
+	Q08170	Serine/arginine-rich splicing factor 4 OS=Homo sapiens OX=9606 GN=SRSF4 PE=1 SV=2	1.2893	3.10655	Significant
+	P25325	3-mercaptopyruvate sulfurtransferase OS=Homo sapiens OX=9606 GN=MPST PE=1 SV=3	1.28318	1.31785	Significant
+	Q92945	Far upstream element-binding protein 2 OS=Homo sapiens OX=9606 GN=KHSRP PE=1 SV=4	1.27216	4.41146	Significant
+	Q9UNE7	E3 ubiquitin-protein ligase CHIP OS=Homo sapiens OX=9606 GN=STUB1 PE=1 SV=2	1.27214	2.12186	Significant
+	P13667	Protein disulfide-isomerase A4 OS=Homo sapiens OX=9606 GN=PDIA4 PE=1 SV=2	1.27164	3.84509	Significant
+	P23526	Adenosylhomocysteinase OS=Homo sapiens OX=9606 GN=AHCY PE=1 SV=4	1.27035	2.98031	Significant
+	Q9NRX4	14 kDa phosphohistidine phosphatase OS=Homo sapiens OX=9606 GN=PHPT1 PE=1 SV=1	1.26403	1.85721	Significant
+	Q7Z3B4	Nucleoporin p54 OS=Homo sapiens OX=9606 GN=NUP54 PE=1 SV=2	1.26035	1.85236	Significant
+	P41250	Glycine--tRNA ligase OS=Homo sapiens OX=9606 GN=GARS1 PE=1 SV=3	1.25985	1.36052	Significant
+	P26641	Elongation factor 1-gamma OS=Homo sapiens OX=9606 GN=EEF1G PE=1 SV=3	1.25464	2.68416	Significant
+	Q99615	DnaJ homolog subfamily C member 7 OS=Homo sapiens OX=9606 GN=DNAJC7 PE=1 SV=2	1.24836	2.40012	Significant
+	P53041	Serine/threonine-protein phosphatase 5 OS=Homo sapiens OX=9606 GN=PPP5C PE=1 SV=1	1.23324	2.36727	Significant
+	Q92879	CUGBP Elav-like family member 1 OS=Homo sapiens OX=9606 GN=CELF1 PE=1 SV=2	1.23079	1.46028	Significant
+	O43707	Alpha-actinin-4 OS=Homo sapiens OX=9606 GN=ACTN4 PE=1 SV=2	1.22687	2.23533	Significant
+	P20618	Proteasome subunit beta type-1 OS=Homo sapiens OX=9606 GN=PSMB1 PE=1 SV=2	1.22622	2.27171	Significant
+	P08670	Vimentin OS=Homo sapiens OX=9606 GN=VIM PE=1 SV=4	1.22498	2.73724	Significant
+	P35221	Catenin alpha-1 OS=Homo sapiens OX=9606 GN=CTNNA1 PE=1 SV=1	1.20925	2.67822	Significant
+	Q9Y6A5	Transforming acidic coiled-coil-containing protein 3 OS=Homo sapiens OX=9606 GN=TACC3 PE=1 SV=1	1.20723	1.61631	Significant
+	Q15942	Zyxin OS=Homo sapiens OX=9606 GN=ZYX PE=1 SV=1	1.20112	3.72006	Significant
+	P62995	Transformer-2 protein homolog beta OS=Homo sapiens OX=9606 GN=TRA2B PE=1 SV=1	1.19886	2.00183	Significant
+	P15104	Glutamine synthetase OS=Homo sapiens OX=9606 GN=GLUL PE=1 SV=4	1.19884	2.56232	Significant
+	P67936	Tropomyosin alpha-4 chain OS=Homo sapiens OX=9606 GN=TPM4 PE=1 SV=3	1.19185	1.61845	Significant
+	Q14103	Heterogeneous nuclear ribonucleoprotein D0 OS=Homo sapiens OX=9606 GN=HNRNPD PE=1 SV=1	1.19122	2.27352	Significant
+	Q8WUM4	Programmed cell death 6-interacting protein OS=Homo sapiens OX=9606 GN=PDCD6IP PE=1 SV=1	1.18982	2.57673	Significant
+	P50454	Serpin H1 OS=Homo sapiens OX=9606 GN=SERPINH1 PE=1 SV=2	1.18755	2.94712	Significant
+	P00558	Phosphoglycerate kinase 1 OS=Homo sapiens OX=9606 GN=PGK1 PE=1 SV=3	1.17708	4.49094	Significant
+	Q04637	Eukaryotic translation initiation factor 4 gamma 1 OS=Homo sapiens OX=9606 GN=EIF4G1 PE=1 SV=4	1.17485	1.88048	Significant
+	Q9UMS4	Pre-mRNA-processing factor 19 OS=Homo sapiens OX=9606 GN=PRPF19 PE=1 SV=1	1.16882	2.18749	Significant
+	O75347	Tubulin-specific chaperone A OS=Homo sapiens OX=9606 GN=TBCA PE=1 SV=3	1.16794	3.23212	Significant
+	Q9BVA1	Tubulin beta-2B chain OS=Homo sapiens OX=9606 GN=TUBB2B PE=1 SV=1	1.1668	3.23988	Significant
+	Q16637	Survival motor neuron protein OS=Homo sapiens OX=9606 GN=SMN1 PE=1 SV=1	1.14043	1.77502	Significant
+	Q93009	Ubiquitin carboxyl-terminal hydrolase 7 OS=Homo sapiens OX=9606 GN=USP7 PE=1 SV=2	1.11908	2.65103	Significant
+	Q96S59	Ran-binding protein 9 OS=Homo sapiens OX=9606 GN=RANBP9 PE=1 SV=1	1.10863	1.67575	Significant
+	O94826	Mitochondrial import receptor subunit TOM70 OS=Homo sapiens OX=9606 GN=TOMM70 PE=1 SV=1	1.09663	1.46906	Significant
+	P07197	Neurofilament medium polypeptide OS=Homo sapiens OX=9606 GN=NEFM PE=1 SV=3	1.09076	1.3391	Significant
+	Q01581	Hydroxymethylglutaryl-CoA synthase, cytoplasmic OS=Homo sapiens OX=9606 GN=HMGCS1 PE=1 SV=2	1.08608	3.10682	Significant
+	P0DN79	Cystathionine beta-synthase-like protein OS=Homo sapiens OX=9606 GN=CBSL PE=1 SV=1	1.08506	1.93036	Significant
+	O00267	Transcription elongation factor SPT5 OS=Homo sapiens OX=9606 GN=SUPT5H PE=1 SV=1	1.07904	2.56209	Significant
+	Q16531	DNA damage-binding protein 1 OS=Homo sapiens OX=9606 GN=DDB1 PE=1 SV=1	1.07751	2.2096	Significant
+	P13010	X-ray repair cross-complementing protein 5 OS=Homo sapiens OX=9606 GN=XRCC5 PE=1 SV=3	1.06809	3.44398	Significant
+	Q9BS26	Endoplasmic reticulum resident protein 44 OS=Homo sapiens OX=9606 GN=ERP44 PE=1 SV=1	1.06546	1.9533	Significant
+	Q9UNX3	60S ribosomal protein L26-like 1 OS=Homo sapiens OX=9606 GN=RPL26L1 PE=1 SV=1	1.06545	2.14009	Significant
+	Q16777	Histone H2A type 2-C OS=Homo sapiens OX=9606 GN=H2AC20 PE=1 SV=4	1.06147	2.40165	Significant
+	Q71UI9	Histone H2A.V OS=Homo sapiens OX=9606 GN=H2AZ2 PE=1 SV=3	1.05671	2.19645	Significant
+	Q99497	Parkinson disease protein 7 OS=Homo sapiens OX=9606 GN=PARK7 PE=1 SV=2	1.03399	3.56223	Significant
+	P61163	Alpha-centractin OS=Homo sapiens OX=9606 GN=ACTR1A PE=1 SV=1	1.02573	1.8225	Significant
+	P61981	14-3-3 protein gamma OS=Homo sapiens OX=9606 GN=YWHAG PE=1 SV=2	1.02378	4.05289	Significant
+	O95881	Thioredoxin domain-containing protein 12 OS=Homo sapiens OX=9606 GN=TXNDC12 PE=1 SV=1	1.02367	2.7312	Significant
+	O43242	26S proteasome non-ATPase regulatory subunit 3 OS=Homo sapiens OX=9606 GN=PSMD3 PE=1 SV=2	1.0217	2.97339	Significant
+	Q5T8P6	RNA-binding protein 26 OS=Homo sapiens OX=9606 GN=RBM26 PE=1 SV=3	1.00636	2.40123	Significant
+	O15144	Actin-related protein 2/3 complex subunit 2 OS=Homo sapiens OX=9606 GN=ARPC2 PE=1 SV=1	1.00464	2.30684	Significant
+	Q9BXJ9	N-alpha-acetyltransferase 15, NatA auxiliary subunit OS=Homo sapiens OX=9606 GN=NAA15 PE=1 SV=1	1.00341	3.01283	Significant
+	P60981	Destrin OS=Homo sapiens OX=9606 GN=DSTN PE=1 SV=3	0.99571	1.72574
+	O94763	Unconventional prefoldin RPB5 interactor 1 OS=Homo sapiens OX=9606 GN=URI1 PE=1 SV=3	0.99189	2.10513
+	Q9Y490	Talin-1 OS=Homo sapiens OX=9606 GN=TLN1 PE=1 SV=3	0.990444	3.04205
+	Q9P2N5	RNA-binding protein 27 OS=Homo sapiens OX=9606 GN=RBM27 PE=1 SV=2	0.990119	2.05677
+	Q92973	Transportin-1 OS=Homo sapiens OX=9606 GN=TNPO1 PE=1 SV=2	0.984931	3.16123
+	Q9Y371	Endophilin-B1 OS=Homo sapiens OX=9606 GN=SH3GLB1 PE=1 SV=1	0.974409	1.508
+	P84085	ADP-ribosylation factor 5 OS=Homo sapiens OX=9606 GN=ARF5 PE=1 SV=2	0.965749	1.45381
+	Q8N8S7	Protein enabled homolog OS=Homo sapiens OX=9606 GN=ENAH PE=1 SV=2	0.957296	1.7789
+	P38919	Eukaryotic initiation factor 4A-III OS=Homo sapiens OX=9606 GN=EIF4A3 PE=1 SV=4	0.95446	2.51687
+	Q9Y285	Phenylalanine--tRNA ligase alpha subunit OS=Homo sapiens OX=9606 GN=FARSA PE=1 SV=3	0.945674	2.66121
+	P78347	General transcription factor II-I OS=Homo sapiens OX=9606 GN=GTF2I PE=1 SV=2	0.934923	2.51522
+	P61204	ADP-ribosylation factor 3 OS=Homo sapiens OX=9606 GN=ARF3 PE=1 SV=2	0.934271	2.29079
+	Q9UN37	Vacuolar protein sorting-associated protein 4A OS=Homo sapiens OX=9606 GN=VPS4A PE=1 SV=1	0.932618	3.4552
+	O43852	Calumenin OS=Homo sapiens OX=9606 GN=CALU PE=1 SV=2	0.93155	1.48559
+	Q9UGI8	Testin OS=Homo sapiens OX=9606 GN=TES PE=1 SV=1	0.929461	1.37122
+	Q06203	Amidophosphoribosyltransferase OS=Homo sapiens OX=9606 GN=PPAT PE=1 SV=1	0.910159	2.11451
+	Q96SB4	SRSF protein kinase 1 OS=Homo sapiens OX=9606 GN=SRPK1 PE=1 SV=2	0.90801	2.45676
+	Q7L1Q6	Basic leucine zipper and W2 domain-containing protein 1 OS=Homo sapiens OX=9606 GN=BZW1 PE=1 SV=1	0.902637	1.83669
+	Q9BRS2	Serine/threonine-protein kinase RIO1 OS=Homo sapiens OX=9606 GN=RIOK1 PE=1 SV=2	0.902114	1.76532
+	O43447	Peptidyl-prolyl cis-trans isomerase H OS=Homo sapiens OX=9606 GN=PPIH PE=1 SV=1	0.89411	2.39203
+	Q13136	Liprin-alpha-1 OS=Homo sapiens OX=9606 GN=PPFIA1 PE=1 SV=1	0.881123	4.09659
+	Q9NUP9	Protein lin-7 homolog C OS=Homo sapiens OX=9606 GN=LIN7C PE=1 SV=1	0.870332	1.56168
+	Q9UNP9	Peptidyl-prolyl cis-trans isomerase E OS=Homo sapiens OX=9606 GN=PPIE PE=1 SV=1	0.861722	1.48214
+	Q8NBT2	Kinetochore protein Spc24 OS=Homo sapiens OX=9606 GN=SPC24 PE=1 SV=2	0.853968	2.58908
+	Q13838	Spliceosome RNA helicase DDX39B OS=Homo sapiens OX=9606 GN=DDX39B PE=1 SV=1	0.850225	3.24706
+	Q06124	Tyrosine-protein phosphatase non-receptor type 11 OS=Homo sapiens OX=9606 GN=PTPN11 PE=1 SV=3	0.843616	1.81904
+	Q8IU81	Interferon regulatory factor 2-binding protein 1 OS=Homo sapiens OX=9606 GN=IRF2BP1 PE=1 SV=1	0.834811	1.49952
+	O43719	HIV Tat-specific factor 1 OS=Homo sapiens OX=9606 GN=HTATSF1 PE=1 SV=1	0.832216	2.36071
+	P14314	Glucosidase 2 subunit beta OS=Homo sapiens OX=9606 GN=PRKCSH PE=1 SV=2	0.830919	2.01183
+	P07237	Protein disulfide-isomerase OS=Homo sapiens OX=9606 GN=P4HB PE=1 SV=3	0.822929	3.85901
+	Q01082	Spectrin beta chain, non-erythrocytic 1 OS=Homo sapiens OX=9606 GN=SPTBN1 PE=1 SV=2	0.819571	2.22169
+	P55060	Exportin-2 OS=Homo sapiens OX=9606 GN=CSE1L PE=1 SV=3	0.816842	1.82339
+	Q7Z7K6	Centromere protein V OS=Homo sapiens OX=9606 GN=CENPV PE=1 SV=1	0.813901	2.7252
+	O96019	Actin-like protein 6A OS=Homo sapiens OX=9606 GN=ACTL6A PE=1 SV=1	0.811391	1.92996
+	Q5T3I0	G patch domain-containing protein 4 OS=Homo sapiens OX=9606 GN=GPATCH4 PE=1 SV=2	0.805198	1.53177
+	P61923	Coatomer subunit zeta-1 OS=Homo sapiens OX=9606 GN=COPZ1 PE=1 SV=1	0.799822	2.03824
+	Q13409	Cytoplasmic dynein 1 intermediate chain 2 OS=Homo sapiens OX=9606 GN=DYNC1I2 PE=1 SV=3	0.793907	2.42909
+	P26038	Moesin OS=Homo sapiens OX=9606 GN=MSN PE=1 SV=3	0.79382	1.73774
+	Q9UJU6	Drebrin-like protein OS=Homo sapiens OX=9606 GN=DBNL PE=1 SV=1	0.790292	1.48488
+	Q9C0C2	182 kDa tankyrase-1-binding protein OS=Homo sapiens OX=9606 GN=TNKS1BP1 PE=1 SV=4	0.789271	3.63571
+	Q9NTJ3	Structural maintenance of chromosomes protein 4 OS=Homo sapiens OX=9606 GN=SMC4 PE=1 SV=2	0.7829	1.32911
+	P52272	Heterogeneous nuclear ribonucleoprotein M OS=Homo sapiens OX=9606 GN=HNRNPM PE=1 SV=3	0.781413	1.52415
+	Q9Y4L1	Hypoxia up-regulated protein 1 OS=Homo sapiens OX=9606 GN=HYOU1 PE=1 SV=1	0.764317	2.52168
+	Q14980	Nuclear mitotic apparatus protein 1 OS=Homo sapiens OX=9606 GN=NUMA1 PE=1 SV=2	0.763753	2.2979
+	Q07866	Kinesin light chain 1 OS=Homo sapiens OX=9606 GN=KLC1 PE=1 SV=2	0.759203	1.30731
+	Q7Z6Z7	E3 ubiquitin-protein ligase HUWE1 OS=Homo sapiens OX=9606 GN=HUWE1 PE=1 SV=3	0.747195	1.43523
+	P27348	14-3-3 protein theta OS=Homo sapiens OX=9606 GN=YWHAQ PE=1 SV=1	0.740129	2.94309
+	P11802	Cyclin-dependent kinase 4 OS=Homo sapiens OX=9606 GN=CDK4 PE=1 SV=2	0.726402	2.40999
+	Q9Y2L1	Exosome complex exonuclease RRP44 OS=Homo sapiens OX=9606 GN=DIS3 PE=1 SV=2	0.725354	1.32665
+	Q13428	Treacle protein OS=Homo sapiens OX=9606 GN=TCOF1 PE=1 SV=3	0.712474	2.30968
+	P15923	Transcription factor E2-alpha OS=Homo sapiens OX=9606 GN=TCF3 PE=1 SV=1	0.709937	1.85835
+	P48634	Protein PRRC2A OS=Homo sapiens OX=9606 GN=PRRC2A PE=1 SV=3	0.700132	2.0802
+	Q92499	ATP-dependent RNA helicase DDX1 OS=Homo sapiens OX=9606 GN=DDX1 PE=1 SV=2	0.693951	1.46744
+	P30101	Protein disulfide-isomerase A3 OS=Homo sapiens OX=9606 GN=PDIA3 PE=1 SV=4	0.686982	1.41985
+	P39023	60S ribosomal protein L3 OS=Homo sapiens OX=9606 GN=RPL3 PE=1 SV=2	0.68078	1.86634
+	Q9H832	Ubiquitin-conjugating enzyme E2 Z OS=Homo sapiens OX=9606 GN=UBE2Z PE=1 SV=2	0.680632	2.88976
+	P22234	Multifunctional protein ADE2 OS=Homo sapiens OX=9606 GN=PAICS PE=1 SV=3	0.678249	1.45351
+	Q9BY32	Inosine triphosphate pyrophosphatase OS=Homo sapiens OX=9606 GN=ITPA PE=1 SV=2	0.652444	1.67147
+	O14579	Coatomer subunit epsilon OS=Homo sapiens OX=9606 GN=COPE PE=1 SV=3	0.648909	1.58962
+	Q6L8Q7	2',5'-phosphodiesterase 12 OS=Homo sapiens OX=9606 GN=PDE12 PE=1 SV=2	0.644196	1.63657
+	Q969H8	Myeloid-derived growth factor OS=Homo sapiens OX=9606 GN=MYDGF PE=1 SV=1	0.631895	1.63146
+	Q9H3P7	Golgi resident protein GCP60 OS=Homo sapiens OX=9606 GN=ACBD3 PE=1 SV=4	0.626239	2.36487
+	P62277	40S ribosomal protein S13 OS=Homo sapiens OX=9606 GN=RPS13 PE=1 SV=2	0.602435	2.12066
+	Q9NUQ3	Gamma-taxilin OS=Homo sapiens OX=9606 GN=TXLNG PE=1 SV=2	0.545164	1.367
+	P02794	Ferritin heavy chain OS=Homo sapiens OX=9606 GN=FTH1 PE=1 SV=2	0.538346	1.89642
+	P35080	Profilin-2 OS=Homo sapiens OX=9606 GN=PFN2 PE=1 SV=3	0.538337	1.96679
+	P35579	Myosin-9 OS=Homo sapiens OX=9606 GN=MYH9 PE=1 SV=4	0.538268	1.93323
+	Q14974	Importin subunit beta-1 OS=Homo sapiens OX=9606 GN=KPNB1 PE=1 SV=2	0.519592	1.84472
+	Q99613	Eukaryotic translation initiation factor 3 subunit C OS=Homo sapiens OX=9606 GN=EIF3C PE=1 SV=1	0.517099	2.13625
+	P53611	Geranylgeranyl transferase type-2 subunit beta OS=Homo sapiens OX=9606 GN=RABGGTB PE=1 SV=2	0.511887	1.51775
+	P00338	L-lactate dehydrogenase A chain OS=Homo sapiens OX=9606 GN=LDHA PE=1 SV=2	0.490887	1.97802
+	P60228	Eukaryotic translation initiation factor 3 subunit E OS=Homo sapiens OX=9606 GN=EIF3E PE=1 SV=1	0.465003	1.30984
+	P39019	40S ribosomal protein S19 OS=Homo sapiens OX=9606 GN=RPS19 PE=1 SV=2	0.40018	1.69419
+	O75348	V-type proton ATPase subunit G 1 OS=Homo sapiens OX=9606 GN=ATP6V1G1 PE=1 SV=3	0.305756	1.31635
+	Q9NY27	Serine/threonine-protein phosphatase 4 regulatory subunit 2 OS=Homo sapiens OX=9606 GN=PPP4R2 PE=1 SV=3	0.271899	1.37982
+	Q8WWY3	U4/U6 small nuclear ribonucleoprotein Prp31 OS=Homo sapiens OX=9606 GN=PRPF31 PE=1 SV=2	0.26863	1.73987
+	O00233	26S proteasome non-ATPase regulatory subunit 9 OS=Homo sapiens OX=9606 GN=PSMD9 PE=1 SV=3	0.245353	1.76066
+	Q9P2E9	Ribosome-binding protein 1 OS=Homo sapiens OX=9606 GN=RRBP1 PE=1 SV=5	0.170743	1.79564
+	O14545	TRAF-type zinc finger domain-containing protein 1 OS=Homo sapiens OX=9606 GN=TRAFD1 PE=1 SV=1	-0.322841	2.20806
+	Q99459	Cell division cycle 5-like protein OS=Homo sapiens OX=9606 GN=CDC5L PE=1 SV=2	-0.395576	1.91976
+	P07919	Cytochrome b-c1 complex subunit 6, mitochondrial OS=Homo sapiens OX=9606 GN=UQCRH PE=1 SV=2	-0.424158	1.48178
+	Q9H8Y8	Golgi reassembly-stacking protein 2 OS=Homo sapiens OX=9606 GN=GORASP2 PE=1 SV=3	-0.425545	1.44564
+	Q12872	Splicing factor, suppressor of white-apricot homolog OS=Homo sapiens OX=9606 GN=SFSWAP PE=1 SV=3	-0.429451	1.90038
+	Q14137	Ribosome biogenesis protein BOP1 OS=Homo sapiens OX=9606 GN=BOP1 PE=1 SV=2	-0.440207	1.7958
+	P67809	Y-box-binding protein 1 OS=Homo sapiens OX=9606 GN=YBX1 PE=1 SV=3	-0.447023	1.85141
+	Q9H2U2	Inorganic pyrophosphatase 2, mitochondrial OS=Homo sapiens OX=9606 GN=PPA2 PE=1 SV=2	-0.459651	1.46114
+	Q9BWF3	RNA-binding protein 4 OS=Homo sapiens OX=9606 GN=RBM4 PE=1 SV=1	-0.461444	2.3992
+	P11413	Glucose-6-phosphate 1-dehydrogenase OS=Homo sapiens OX=9606 GN=G6PD PE=1 SV=4	-0.466867	1.74093
+	Q9NX63	MICOS complex subunit MIC19 OS=Homo sapiens OX=9606 GN=CHCHD3 PE=1 SV=1	-0.50497	1.60211
+	O43402	ER membrane protein complex subunit 8 OS=Homo sapiens OX=9606 GN=EMC8 PE=1 SV=1	-0.509989	2.51166
+	P23396	40S ribosomal protein S3 OS=Homo sapiens OX=9606 GN=RPS3 PE=1 SV=2	-0.546684	2.01256
+	Q9Y314	Nitric oxide synthase-interacting protein OS=Homo sapiens OX=9606 GN=NOSIP PE=1 SV=1	-0.554422	2.19081
+	P30533	Alpha-2-macroglobulin receptor-associated protein OS=Homo sapiens OX=9606 GN=LRPAP1 PE=1 SV=1	-0.561647	2.28634
+	P49721	Proteasome subunit beta type-2 OS=Homo sapiens OX=9606 GN=PSMB2 PE=1 SV=1	-0.567816	1.76691
+	P37198	Nuclear pore glycoprotein p62 OS=Homo sapiens OX=9606 GN=NUP62 PE=1 SV=3	-0.57513	1.60641
+	Q96HE7	ERO1-like protein alpha OS=Homo sapiens OX=9606 GN=ERO1A PE=1 SV=2	-0.597717	1.83624
+	Q00610	Clathrin heavy chain 1 OS=Homo sapiens OX=9606 GN=CLTC PE=1 SV=5	-0.624406	3.04401
+	P24752	Acetyl-CoA acetyltransferase, mitochondrial OS=Homo sapiens OX=9606 GN=ACAT1 PE=1 SV=1	-0.62828	2.80035
+	P42167	Lamina-associated polypeptide 2, isoforms beta/gamma OS=Homo sapiens OX=9606 GN=TMPO PE=1 SV=2	-0.642701	1.97771
+	Q4VCS5	Angiomotin OS=Homo sapiens OX=9606 GN=AMOT PE=1 SV=1	-0.644281	1.7719
+	Q8ND56	Protein LSM14 homolog A OS=Homo sapiens OX=9606 GN=LSM14A PE=1 SV=3	-0.651924	2.65947
+	Q8IYL3	UPF0688 protein C1orf174 OS=Homo sapiens OX=9606 GN=C1orf174 PE=1 SV=2	-0.695979	1.63104
+	P10809	60 kDa heat shock protein, mitochondrial OS=Homo sapiens OX=9606 GN=HSPD1 PE=1 SV=2	-0.70886	1.9694
+	P35998	26S proteasome regulatory subunit 7 OS=Homo sapiens OX=9606 GN=PSMC2 PE=1 SV=3	-0.708923	3.01318
+	Q16778	Histone H2B type 2-E OS=Homo sapiens OX=9606 GN=H2BC21 PE=1 SV=3	-0.717957	1.58823
+	P49411	Elongation factor Tu, mitochondrial OS=Homo sapiens OX=9606 GN=TUFM PE=1 SV=2	-0.720786	1.31722
+	Q02878	60S ribosomal protein L6 OS=Homo sapiens OX=9606 GN=RPL6 PE=1 SV=3	-0.751721	1.96421
+	Q9NR28	Diablo homolog, mitochondrial OS=Homo sapiens OX=9606 GN=DIABLO PE=1 SV=1	-0.774701	1.44682
+	Q08378	Golgin subfamily A member 3 OS=Homo sapiens OX=9606 GN=GOLGA3 PE=1 SV=2	-0.779303	2.6102
+	P32969	60S ribosomal protein L9 OS=Homo sapiens OX=9606 GN=RPL9 PE=1 SV=1	-0.779505	1.40967
+	P09497	Clathrin light chain B OS=Homo sapiens OX=9606 GN=CLTB PE=1 SV=1	-0.78655	1.91259
+	P53582	Methionine aminopeptidase 1 OS=Homo sapiens OX=9606 GN=METAP1 PE=1 SV=2	-0.788966	1.56279
+	P09622	Dihydrolipoyl dehydrogenase, mitochondrial OS=Homo sapiens OX=9606 GN=DLD PE=1 SV=2	-0.820574	4.01492
+	P04843	Dolichyl-diphosphooligosaccharide--protein glycosyltransferase subunit 1 OS=Homo sapiens OX=9606 GN=RPN1 PE=1 SV=1	-0.833214	1.79036
+	P22695	Cytochrome b-c1 complex subunit 2, mitochondrial OS=Homo sapiens OX=9606 GN=UQCRC2 PE=1 SV=3	-0.863625	1.85785
+	P53621	Coatomer subunit alpha OS=Homo sapiens OX=9606 GN=COPA PE=1 SV=2	-0.864656	2.33015
+	Q9NRY5	Protein FAM114A2 OS=Homo sapiens OX=9606 GN=FAM114A2 PE=1 SV=4	-0.888762	4.20852
+	Q14126	Desmoglein-2 OS=Homo sapiens OX=9606 GN=DSG2 PE=1 SV=2	-0.899429	1.37263
+	O14641	Segment polarity protein dishevelled homolog DVL-2 OS=Homo sapiens OX=9606 GN=DVL2 PE=1 SV=1	-0.912855	3.41101
+	Q9UKS6	Protein kinase C and casein kinase substrate in neurons protein 3 OS=Homo sapiens OX=9606 GN=PACSIN3 PE=1 SV=2	-0.915162	1.8526
+	Q12797	Aspartyl/asparaginyl beta-hydroxylase OS=Homo sapiens OX=9606 GN=ASPH PE=1 SV=3	-0.935286	2.19906
+	Q9Y230	RuvB-like 2 OS=Homo sapiens OX=9606 GN=RUVBL2 PE=1 SV=3	-0.965179	3.13659
+	P07195	L-lactate dehydrogenase B chain OS=Homo sapiens OX=9606 GN=LDHB PE=1 SV=2	-0.981138	3.44191
+	P53701	Holocytochrome c-type synthase OS=Homo sapiens OX=9606 GN=HCCS PE=1 SV=1	-0.98995	1.94421
+	P41252	Isoleucine--tRNA ligase, cytoplasmic OS=Homo sapiens OX=9606 GN=IARS1 PE=1 SV=2	-0.996911	1.76259
+	P12532	Creatine kinase U-type, mitochondrial OS=Homo sapiens OX=9606 GN=CKMT1A PE=1 SV=1	-1.00351	2.32142
+	Q9H078	Caseinolytic peptidase B protein homolog OS=Homo sapiens OX=9606 GN=CLPB PE=1 SV=1	-1.02542	1.3129
+	P53365	Arfaptin-2 OS=Homo sapiens OX=9606 GN=ARFIP2 PE=1 SV=1	-1.02935	1.49381
+	P00387	NADH-cytochrome b5 reductase 3 OS=Homo sapiens OX=9606 GN=CYB5R3 PE=1 SV=3	-1.03152	2.20311
+	P63167	Dynein light chain 1, cytoplasmic OS=Homo sapiens OX=9606 GN=DYNLL1 PE=1 SV=1	-1.0377	1.90005
+	Q9NZ01	Very-long-chain enoyl-CoA reductase OS=Homo sapiens OX=9606 GN=TECR PE=1 SV=1	-1.03986	1.43765
+	Q8N6T3	ADP-ribosylation factor GTPase-activating protein 1 OS=Homo sapiens OX=9606 GN=ARFGAP1 PE=1 SV=2	-1.05673	2.10463
+	P30048	Thioredoxin-dependent peroxide reductase, mitochondrial OS=Homo sapiens OX=9606 GN=PRDX3 PE=1 SV=3	-1.0596	2.13737
+	P46782	40S ribosomal protein S5 OS=Homo sapiens OX=9606 GN=RPS5 PE=1 SV=4	-1.06681	2.68644
+	Q96EV8	Dysbindin OS=Homo sapiens OX=9606 GN=DTNBP1 PE=1 SV=1	-1.06937	2.6886
+	P35232	Prohibitin OS=Homo sapiens OX=9606 GN=PHB PE=1 SV=1	-1.07197	1.60027
+	Q9NPJ3	Acyl-coenzyme A thioesterase 13 OS=Homo sapiens OX=9606 GN=ACOT13 PE=1 SV=1	-1.07721	2.99352
+	P56192	Methionine--tRNA ligase, cytoplasmic OS=Homo sapiens OX=9606 GN=MARS1 PE=1 SV=2	-1.08669	2.04843
+	P50213	Isocitrate dehydrogenase [NAD] subunit alpha, mitochondrial OS=Homo sapiens OX=9606 GN=IDH3A PE=1 SV=1	-1.09686	2.59364
+	O43399	Tumor protein D54 OS=Homo sapiens OX=9606 GN=TPD52L2 PE=1 SV=2	-1.12297	2.42002
+	Q9H7E9	UPF0488 protein C8orf33 OS=Homo sapiens OX=9606 GN=C8orf33 PE=1 SV=1	-1.1498	3.04296
+	O15027	Protein transport protein Sec16A OS=Homo sapiens OX=9606 GN=SEC16A PE=1 SV=4	-1.1561	2.89792
+	P24539	ATP synthase F(0) complex subunit B1, mitochondrial OS=Homo sapiens OX=9606 GN=ATP5PB PE=1 SV=2	-1.20568	1.78635
+	Q9NW64	Pre-mRNA-splicing factor RBM22 OS=Homo sapiens OX=9606 GN=RBM22 PE=1 SV=1	-1.24981	2.94012
+	Q96F45	Zinc finger protein 503 OS=Homo sapiens OX=9606 GN=ZNF503 PE=1 SV=1	-1.25162	2.05833
+	P38646	Stress-70 protein, mitochondrial OS=Homo sapiens OX=9606 GN=HSPA9 PE=1 SV=2	-1.26917	2.53228
+	Q9H7S9	Zinc finger protein 703 OS=Homo sapiens OX=9606 GN=ZNF703 PE=1 SV=1	-1.28428	2.3389
+	P59998	Actin-related protein 2/3 complex subunit 4 OS=Homo sapiens OX=9606 GN=ARPC4 PE=1 SV=3	-1.28676	2.28556
+	P20674	Cytochrome c oxidase subunit 5A, mitochondrial OS=Homo sapiens OX=9606 GN=COX5A PE=1 SV=2	-1.2894	5.03059
+	O94788	Retinal dehydrogenase 2 OS=Homo sapiens OX=9606 GN=ALDH1A2 PE=1 SV=3	-1.30035	3.38076
+	Q14C86	GTPase-activating protein and VPS9 domain-containing protein 1 OS=Homo sapiens OX=9606 GN=GAPVD1 PE=1 SV=2	-1.30248	1.3529
+	Q53EZ4	Centrosomal protein of 55 kDa OS=Homo sapiens OX=9606 GN=CEP55 PE=1 SV=3	-1.30724	2.75004
+	P05023	Sodium/potassium-transporting ATPase subunit alpha-1 OS=Homo sapiens OX=9606 GN=ATP1A1 PE=1 SV=1	-1.32198	2.25081
+	P49792	E3 SUMO-protein ligase RanBP2 OS=Homo sapiens OX=9606 GN=RANBP2 PE=1 SV=2	-1.35408	3.16499
+	P05141	ADP/ATP translocase 2 OS=Homo sapiens OX=9606 GN=SLC25A5 PE=1 SV=7	-1.35871	3.5801
+	Q96EY4	Translation machinery-associated protein 16 OS=Homo sapiens OX=9606 GN=TMA16 PE=1 SV=2	-1.36494	3.67167
+	Q96BR5	Cytochrome c oxidase assembly factor 7 OS=Homo sapiens OX=9606 GN=COA7 PE=1 SV=2	-1.38059	2.47463
+	P49790	Nuclear pore complex protein Nup153 OS=Homo sapiens OX=9606 GN=NUP153 PE=1 SV=2	-1.38139	3.68307
+	Q9UKD2	mRNA turnover protein 4 homolog OS=Homo sapiens OX=9606 GN=MRTO4 PE=1 SV=2	-1.39068	1.40788
+	Q9Y618	Nuclear receptor corepressor 2 OS=Homo sapiens OX=9606 GN=NCOR2 PE=1 SV=3	-1.39533	2.57213
+	O60884	DnaJ homolog subfamily A member 2 OS=Homo sapiens OX=9606 GN=DNAJA2 PE=1 SV=1	-1.42119	2.8256
+	Q96KR1	Zinc finger RNA-binding protein OS=Homo sapiens OX=9606 GN=ZFR PE=1 SV=2	-1.42958	1.30219
+	Q96T51	RUN and FYVE domain-containing protein 1 OS=Homo sapiens OX=9606 GN=RUFY1 PE=1 SV=2	-1.44517	2.10156
+	Q0VDG4	Secernin-3 OS=Homo sapiens OX=9606 GN=SCRN3 PE=1 SV=1	-1.44603	2.36648
+	P30084	Enoyl-CoA hydratase, mitochondrial OS=Homo sapiens OX=9606 GN=ECHS1 PE=1 SV=4	-1.45247	2.98636
+	Q93008	Probable ubiquitin carboxyl-terminal hydrolase FAF-X OS=Homo sapiens OX=9606 GN=USP9X PE=1 SV=4	-1.45546	2.96882
+	Q9HAV7	GrpE protein homolog 1, mitochondrial OS=Homo sapiens OX=9606 GN=GRPEL1 PE=1 SV=2	-1.45847	3.31688
+	Q99829	Copine-1 OS=Homo sapiens OX=9606 GN=CPNE1 PE=1 SV=1	-1.48746	2.6988
+	P40926	Malate dehydrogenase, mitochondrial OS=Homo sapiens OX=9606 GN=MDH2 PE=1 SV=3	-1.51287	2.24197
+	Q16891	MICOS complex subunit MIC60 OS=Homo sapiens OX=9606 GN=IMMT PE=1 SV=1	-1.55666	3.6363
+	Q9NW68	BSD domain-containing protein 1 OS=Homo sapiens OX=9606 GN=BSDC1 PE=1 SV=1	-1.56175	4.89424
+	Q5JTD0	Tight junction-associated protein 1 OS=Homo sapiens OX=9606 GN=TJAP1 PE=1 SV=1	-1.56632	4.01932
+	P26640	Valine--tRNA ligase OS=Homo sapiens OX=9606 GN=VARS1 PE=1 SV=4	-1.57397	2.8824
+	P45974	Ubiquitin carboxyl-terminal hydrolase 5 OS=Homo sapiens OX=9606 GN=USP5 PE=1 SV=2	-1.60297	2.37823
+	P61221	ATP-binding cassette sub-family E member 1 OS=Homo sapiens OX=9606 GN=ABCE1 PE=1 SV=1	-1.6075	4.76999
+	O95782	AP-2 complex subunit alpha-1 OS=Homo sapiens OX=9606 GN=AP2A1 PE=1 SV=3	-1.6128	3.05358
+	Q13620	Cullin-4B OS=Homo sapiens OX=9606 GN=CUL4B PE=1 SV=4	-1.61919	3.62554
+	Q9NR30	Nucleolar RNA helicase 2 OS=Homo sapiens OX=9606 GN=DDX21 PE=1 SV=5	-1.61973	2.97577
+	Q9Y6Y8	SEC23-interacting protein OS=Homo sapiens OX=9606 GN=SEC23IP PE=1 SV=1	-1.62329	2.3489
+	P00505	Aspartate aminotransferase, mitochondrial OS=Homo sapiens OX=9606 GN=GOT2 PE=1 SV=3	-1.62518	2.25131
+	P60174	Triosephosphate isomerase OS=Homo sapiens OX=9606 GN=TPI1 PE=1 SV=4	-1.62651	4.20056
+	O75439	Mitochondrial-processing peptidase subunit beta OS=Homo sapiens OX=9606 GN=PMPCB PE=1 SV=2	-1.6285	3.02616
+	P30405	Peptidyl-prolyl cis-trans isomerase F, mitochondrial OS=Homo sapiens OX=9606 GN=PPIF PE=1 SV=1	-1.64685	1.90199
+	Q96EY8	Corrinoid adenosyltransferase OS=Homo sapiens OX=9606 GN=MMAB PE=1 SV=1	-1.65023	2.7456
+	O60749	Sorting nexin-2 OS=Homo sapiens OX=9606 GN=SNX2 PE=1 SV=2	-1.65652	4.02215
+	P62854	40S ribosomal protein S26 OS=Homo sapiens OX=9606 GN=RPS26 PE=1 SV=3	-1.66429	3.13819
+	O95197	Reticulon-3 OS=Homo sapiens OX=9606 GN=RTN3 PE=1 SV=2	-1.71697	2.70371
+	Q14204	Cytoplasmic dynein 1 heavy chain 1 OS=Homo sapiens OX=9606 GN=DYNC1H1 PE=1 SV=5	-1.72038	2.41976
+	Q96C01	Protein FAM136A OS=Homo sapiens OX=9606 GN=FAM136A PE=1 SV=1	-1.72476	2.98525
+	O75390	Citrate synthase, mitochondrial OS=Homo sapiens OX=9606 GN=CS PE=1 SV=2	-1.72702	1.89524
+	Q8WW33	Gametocyte-specific factor 1 OS=Homo sapiens OX=9606 GN=GTSF1 PE=1 SV=2	-1.74023	3.2431
+	P35237	Serpin B6 OS=Homo sapiens OX=9606 GN=SERPINB6 PE=1 SV=3	-1.74258	3.56065
+	P62249	40S ribosomal protein S16 OS=Homo sapiens OX=9606 GN=RPS16 PE=1 SV=2	-1.76658	4.2807
+	P61353	60S ribosomal protein L27 OS=Homo sapiens OX=9606 GN=RPL27 PE=1 SV=2	-1.80293	1.94151
+	Q5T1J5	Putative coiled-coil-helix-coiled-coil-helix domain-containing protein CHCHD2P9, mitochondrial OS=Homo sapiens OX=9606 GN=CHCHD2P9 PE=5 SV=1	-1.83821	1.71193
+	P05165	Propionyl-CoA carboxylase alpha chain, mitochondrial OS=Homo sapiens OX=9606 GN=PCCA PE=1 SV=4	-1.83831	2.33069
+	P69905	Hemoglobin subunit alpha OS=Homo sapiens OX=9606 GN=HBA1 PE=1 SV=2	-1.85175	4.89317
+	Q5T0F9	Coiled-coil and C2 domain-containing protein 1B OS=Homo sapiens OX=9606 GN=CC2D1B PE=1 SV=1	-1.86115	3.30145
+	Q8N726	Tumor suppressor ARF OS=Homo sapiens OX=9606 GN=CDKN2A PE=1 SV=2	-1.86659	2.83146
+	O75521	Enoyl-CoA delta isomerase 2 OS=Homo sapiens OX=9606 GN=ECI2 PE=1 SV=4	-1.8703	3.54165
+	Q00325	Phosphate carrier protein, mitochondrial OS=Homo sapiens OX=9606 GN=SLC25A3 PE=1 SV=2	-1.89003	2.93312
+	Q9H7Z7	Prostaglandin E synthase 2 OS=Homo sapiens OX=9606 GN=PTGES2 PE=1 SV=1	-1.89409	4.97651
+	Q9H074	Polyadenylate-binding protein-interacting protein 1 OS=Homo sapiens OX=9606 GN=PAIP1 PE=1 SV=1	-1.89728	1.56974
+	O14654	Insulin receptor substrate 4 OS=Homo sapiens OX=9606 GN=IRS4 PE=1 SV=1	-1.90132	3.13792
+	P14625	Endoplasmin OS=Homo sapiens OX=9606 GN=HSP90B1 PE=1 SV=1	-1.92148	4.52334
+	Q8N5M9	Protein jagunal homolog 1 OS=Homo sapiens OX=9606 GN=JAGN1 PE=1 SV=1	-1.9235	2.91483
+	P08758	Annexin A5 OS=Homo sapiens OX=9606 GN=ANXA5 PE=1 SV=2	-1.92458	2.16286
+	Q04206	Transcription factor p65 OS=Homo sapiens OX=9606 GN=RELA PE=1 SV=2	-1.94031	2.51084
+	P08708	40S ribosomal protein S17 OS=Homo sapiens OX=9606 GN=RPS17 PE=1 SV=2	-1.94478	4.24499
+	P78417	Glutathione S-transferase omega-1 OS=Homo sapiens OX=9606 GN=GSTO1 PE=1 SV=2	-1.9954	3.3384
+	P34897	Serine hydroxymethyltransferase, mitochondrial OS=Homo sapiens OX=9606 GN=SHMT2 PE=1 SV=3	-2.0132	3.5417
+	P35606	Coatomer subunit beta' OS=Homo sapiens OX=9606 GN=COPB2 PE=1 SV=2	-2.01504	2.64177
+	P10176	Cytochrome c oxidase subunit 8A, mitochondrial OS=Homo sapiens OX=9606 GN=COX8A PE=1 SV=2	-2.02275	2.63966
+	Q9NVQ4	Fas apoptotic inhibitory molecule 1 OS=Homo sapiens OX=9606 GN=FAIM PE=1 SV=1	-2.04941	4.23236
+	Q99798	Aconitate hydratase, mitochondrial OS=Homo sapiens OX=9606 GN=ACO2 PE=1 SV=2	-2.05617	2.80807
+	Q8WUH6	Transmembrane protein 263 OS=Homo sapiens OX=9606 GN=TMEM263 PE=1 SV=1	-2.07207	2.88624
+	Q9H0D6	5'-3' exoribonuclease 2 OS=Homo sapiens OX=9606 GN=XRN2 PE=1 SV=1	-2.07789	2.69211
+	P62273	40S ribosomal protein S29 OS=Homo sapiens OX=9606 GN=RPS29 PE=1 SV=2	-2.11744	2.14146
+	Q6P2Q9	Pre-mRNA-processing-splicing factor 8 OS=Homo sapiens OX=9606 GN=PRPF8 PE=1 SV=2	-2.15352	2.45878
+	P25705	ATP synthase subunit alpha, mitochondrial OS=Homo sapiens OX=9606 GN=ATP5F1A PE=1 SV=1	-2.16072	2.53685
+	P53597	Succinate--CoA ligase [ADP/GDP-forming] subunit alpha, mitochondrial OS=Homo sapiens OX=9606 GN=SUCLG1 PE=1 SV=4	-2.1628	3.35736
+	Q9BSH4	Translational activator of cytochrome c oxidase 1 OS=Homo sapiens OX=9606 GN=TACO1 PE=1 SV=1	-2.22314	2.42678
+	P27144	Adenylate kinase 4, mitochondrial OS=Homo sapiens OX=9606 GN=AK4 PE=1 SV=1	-2.22786	1.87299
+	Q15758	Neutral amino acid transporter B(0) OS=Homo sapiens OX=9606 GN=SLC1A5 PE=1 SV=2	-2.2425	4.37737
+	Q6P2H3	Centrosomal protein of 85 kDa OS=Homo sapiens OX=9606 GN=CEP85 PE=1 SV=1	-2.24331	4.67253
+	P27708	CAD protein OS=Homo sapiens OX=9606 GN=CAD PE=1 SV=3	-2.24705	3.24645
+	A0A0B4J2D5	Glutamine amidotransferase-like class 1 domain-containing protein 3B, mitochondrial OS=Homo sapiens OX=9606 GN=GATD3B PE=1 SV=1	-2.25014	4.68225
+	Q92616	eIF-2-alpha kinase activator GCN1 OS=Homo sapiens OX=9606 GN=GCN1 PE=1 SV=6	-2.25197	1.62223
+	Q13033	Striatin-3 OS=Homo sapiens OX=9606 GN=STRN3 PE=1 SV=3	-2.26077	2.77995
+	O60343	TBC1 domain family member 4 OS=Homo sapiens OX=9606 GN=TBC1D4 PE=1 SV=2	-2.26311	4.98904
+	P62805	Histone H4 OS=Homo sapiens OX=9606 GN=H4C1 PE=1 SV=2	-2.27663	3.01853
+	P50995	Annexin A11 OS=Homo sapiens OX=9606 GN=ANXA11 PE=1 SV=1	-2.3056	4.33168
+	Q9Y3D6	Mitochondrial fission 1 protein OS=Homo sapiens OX=9606 GN=FIS1 PE=1 SV=2	-2.31109	2.15149											GATD3B
+	P40429	60S ribosomal protein L13a OS=Homo sapiens OX=9606 GN=RPL13A PE=1 SV=2	-2.32433	4.66496
+	O00154	Cytosolic acyl coenzyme A thioester hydrolase OS=Homo sapiens OX=9606 GN=ACOT7 PE=1 SV=3	-2.36902	4.62949
+	Q9BRQ6	MICOS complex subunit MIC25 OS=Homo sapiens OX=9606 GN=CHCHD6 PE=1 SV=1	-2.37717	3.31788
+	Q12931	Heat shock protein 75 kDa, mitochondrial OS=Homo sapiens OX=9606 GN=TRAP1 PE=1 SV=3	-2.38198	4.00112
+	Q15436	Protein transport protein Sec23A OS=Homo sapiens OX=9606 GN=SEC23A PE=1 SV=2	-2.39931	2.0544
+	P05091	Aldehyde dehydrogenase, mitochondrial OS=Homo sapiens OX=9606 GN=ALDH2 PE=1 SV=2	-2.49056	4.29755
+	Q9BQG0	Myb-binding protein 1A OS=Homo sapiens OX=9606 GN=MYBBP1A PE=1 SV=2	-2.51368	3.90846
+	Q13177	Serine/threonine-protein kinase PAK 2 OS=Homo sapiens OX=9606 GN=PAK2 PE=1 SV=3	-2.51527	4.56928
+	P10586	Receptor-type tyrosine-protein phosphatase F OS=Homo sapiens OX=9606 GN=PTPRF PE=1 SV=2	-2.54611	3.71827
+	O75312	Zinc finger protein ZPR1 OS=Homo sapiens OX=9606 GN=ZPR1 PE=1 SV=1	-2.56851	2.34967
+	Q5JTH9	RRP12-like protein OS=Homo sapiens OX=9606 GN=RRP12 PE=1 SV=2	-2.56915	3.20059
+	P53634	Dipeptidyl peptidase 1 OS=Homo sapiens OX=9606 GN=CTSC PE=1 SV=2	-2.56997	2.70186
+	P42704	Leucine-rich PPR motif-containing protein, mitochondrial OS=Homo sapiens OX=9606 GN=LRPPRC PE=1 SV=3	-2.57673	3.87262
+	P46779	60S ribosomal protein L28 OS=Homo sapiens OX=9606 GN=RPL28 PE=1 SV=3	-2.57926	3.46886
+	P49327	Fatty acid synthase OS=Homo sapiens OX=9606 GN=FASN PE=1 SV=3	-2.58083	3.18919
+	P28340	DNA polymerase delta catalytic subunit OS=Homo sapiens OX=9606 GN=POLD1 PE=1 SV=2	-2.59373	2.25473
+	Q99538	Legumain OS=Homo sapiens OX=9606 GN=LGMN PE=1 SV=1	-2.5959	3.01336
+	P62891	60S ribosomal protein L39 OS=Homo sapiens OX=9606 GN=RPL39 PE=1 SV=2	-2.59879	4.12657
+	Q2VPA4	Complement component receptor 1-like protein OS=Homo sapiens OX=9606 GN=CR1L PE=1 SV=3	-2.60909	3.22093
+	Q4V328	GRIP1-associated protein 1 OS=Homo sapiens OX=9606 GN=GRIPAP1 PE=1 SV=2	-2.66991	3.51003
+	P55786	Puromycin-sensitive aminopeptidase OS=Homo sapiens OX=9606 GN=NPEPPS PE=1 SV=2	-2.72247	3.86264
+	P15880	40S ribosomal protein S2 OS=Homo sapiens OX=9606 GN=RPS2 PE=1 SV=2	-2.74003	4.8674
+	P02768	Albumin OS=Homo sapiens OX=9606 GN=ALB PE=1 SV=2	-2.74625	3.55181
+	P62487	DNA-directed RNA polymerase II subunit RPB7 OS=Homo sapiens OX=9606 GN=POLR2G PE=1 SV=1	-2.77128	1.53334
+	Q6IAA8	Ragulator complex protein LAMTOR1 OS=Homo sapiens OX=9606 GN=LAMTOR1 PE=1 SV=2	-2.775	4.69421
+	O75369	Filamin-B OS=Homo sapiens OX=9606 GN=FLNB PE=1 SV=2	-2.8061	4.60604
+	Q07020	60S ribosomal protein L18 OS=Homo sapiens OX=9606 GN=RPL18 PE=1 SV=2	-2.82503	2.96014
+	P17812	CTP synthase 1 OS=Homo sapiens OX=9606 GN=CTPS1 PE=1 SV=2	-2.82946	3.47232
+	P54886	Delta-1-pyrroline-5-carboxylate synthase OS=Homo sapiens OX=9606 GN=ALDH18A1 PE=1 SV=2	-2.83946	4.64257
+	Q9HD15	Steroid receptor RNA activator 1 OS=Homo sapiens OX=9606 GN=SRA1 PE=1 SV=1	-2.84826	3.16812
+	P62910	60S ribosomal protein L32 OS=Homo sapiens OX=9606 GN=RPL32 PE=1 SV=2	-2.86288	3.20471
+	Q9UQ35	Serine/arginine repetitive matrix protein 2 OS=Homo sapiens OX=9606 GN=SRRM2 PE=1 SV=2	-2.91784	4.87491
+	P48668	Keratin, type II cytoskeletal 6C OS=Homo sapiens OX=9606 GN=KRT6C PE=1 SV=3	-2.96107	1.47615
+	P04818	Thymidylate synthase OS=Homo sapiens OX=9606 GN=TYMS PE=1 SV=3	-2.97549	2.88914
+	Q9Y3I0	RNA-splicing ligase RtcB homolog OS=Homo sapiens OX=9606 GN=RTCB PE=1 SV=1	-2.97619	3.99486
+	Q9UHB6	LIM domain and actin-binding protein 1 OS=Homo sapiens OX=9606 GN=LIMA1 PE=1 SV=1	-2.99359	5.37077
+	P13645	Keratin, type I cytoskeletal 10 OS=Homo sapiens OX=9606 GN=KRT10 PE=1 SV=6	-3.06425	1.83592
+	P33991	DNA replication licensing factor MCM4 OS=Homo sapiens OX=9606 GN=MCM4 PE=1 SV=5	-3.06504	3.9235
+	P30519	Heme oxygenase 2 OS=Homo sapiens OX=9606 GN=HMOX2 PE=1 SV=2	-3.06567	3.36845
+	Q16763	Ubiquitin-conjugating enzyme E2 S OS=Homo sapiens OX=9606 GN=UBE2S PE=1 SV=2	-3.15555	4.69996
+	Q9H1E3	Nuclear ubiquitous casein and cyclin-dependent kinase substrate 1 OS=Homo sapiens OX=9606 GN=NUCKS1 PE=1 SV=1	-3.17792	3.35695
+	P61313	60S ribosomal protein L15 OS=Homo sapiens OX=9606 GN=RPL15 PE=1 SV=2	-3.19927	3.12089
+	P49207	60S ribosomal protein L34 OS=Homo sapiens OX=9606 GN=RPL34 PE=1 SV=3	-3.23111	3.83129
+	P62906	60S ribosomal protein L10a OS=Homo sapiens OX=9606 GN=RPL10A PE=1 SV=2	-3.23832	5.39104
+	Q9ULT8	E3 ubiquitin-protein ligase HECTD1 OS=Homo sapiens OX=9606 GN=HECTD1 PE=1 SV=3	-3.24932	4.32292
+	Q92922	SWI/SNF complex subunit SMARCC1 OS=Homo sapiens OX=9606 GN=SMARCC1 PE=1 SV=3	-3.26751	4.45783
+	Q9Y3U8	60S ribosomal protein L36 OS=Homo sapiens OX=9606 GN=RPL36 PE=1 SV=3	-3.26961	3.41931
+	Q9NX40	OCIA domain-containing protein 1 OS=Homo sapiens OX=9606 GN=OCIAD1 PE=1 SV=1	-3.29293	2.93198
+	Q9P2K9	Protein dispatched homolog 3 OS=Homo sapiens OX=9606 GN=DISP3 PE=2 SV=2	-3.30037	2.02108
+	Q8NCK7	Monocarboxylate transporter 11 OS=Homo sapiens OX=9606 GN=SLC16A11 PE=1 SV=1	-3.37257	4.70383
+	P02765	Alpha-2-HS-glycoprotein OS=Homo sapiens OX=9606 GN=AHSG PE=1 SV=2	-3.39057	4.19448
+	O60763	General vesicular transport factor p115 OS=Homo sapiens OX=9606 GN=USO1 PE=1 SV=2	-3.46114	3.49412
+	Q99598	Translin-associated protein X OS=Homo sapiens OX=9606 GN=TSNAX PE=1 SV=1	-3.46991	2.67894
+	Q9H792	Inactive tyrosine-protein kinase PEAK1 OS=Homo sapiens OX=9606 GN=PEAK1 PE=1 SV=4	-3.65485	3.54547
+	Q5T6F2	Ubiquitin-associated protein 2 OS=Homo sapiens OX=9606 GN=UBAP2 PE=1 SV=1	-3.76861	4.02711
+	Q9UG63	ATP-binding cassette sub-family F member 2 OS=Homo sapiens OX=9606 GN=ABCF2 PE=1 SV=2	-3.8247	3.3028
+	A5YKK6	CCR4-NOT transcription complex subunit 1 OS=Homo sapiens OX=9606 GN=CNOT1 PE=1 SV=2	-3.89041	5.08091
+	P61201	COP9 signalosome complex subunit 2 OS=Homo sapiens OX=9606 GN=COPS2 PE=1 SV=1	-3.92687	4.45299
+	Q9BW83	Intraflagellar transport protein 27 homolog OS=Homo sapiens OX=9606 GN=IFT27 PE=1 SV=1	-3.92924	3.33341
+	P63218	Guanine nucleotide-binding protein G(I)/G(S)/G(O) subunit gamma-5 OS=Homo sapiens OX=9606 GN=GNG5 PE=1 SV=3	-4.13396	3.92454
+	Q96RQ3	Methylcrotonoyl-CoA carboxylase subunit alpha, mitochondrial OS=Homo sapiens OX=9606 GN=MCCC1 PE=1 SV=3	-4.14138	3.80491
+	Q07157	Tight junction protein ZO-1 OS=Homo sapiens OX=9606 GN=TJP1 PE=1 SV=3	-4.15917	6.22092
+	P78527	DNA-dependent protein kinase catalytic subunit OS=Homo sapiens OX=9606 GN=PRKDC PE=1 SV=3	-4.20729	2.44726
+	P14209	CD99 antigen OS=Homo sapiens OX=9606 GN=CD99 PE=1 SV=1	-4.2397	5.21088
+	Q9UPN6	SR-related and CTD-associated factor 8 OS=Homo sapiens OX=9606 GN=SCAF8 PE=1 SV=1	-4.53975	4.39244
+	Q9UNS2	COP9 signalosome complex subunit 3 OS=Homo sapiens OX=9606 GN=COPS3 PE=1 SV=3	-4.65075	2.22787
+	P11498	Pyruvate carboxylase, mitochondrial OS=Homo sapiens OX=9606 GN=PC PE=1 SV=2	-4.72135	5.00289
+	Q15599	Na(+)/H(+) exchange regulatory cofactor NHE-RF2 OS=Homo sapiens OX=9606 GN=SLC9A3R2 PE=1 SV=2	-4.95808	3.46578
+	O00767	Stearoyl-CoA desaturase OS=Homo sapiens OX=9606 GN=SCD PE=1 SV=2	-5.4062	4.44047
+	Q16850	Lanosterol 14-alpha demethylase OS=Homo sapiens OX=9606 GN=CYP51A1 PE=1 SV=3	-5.44176	3.01498
+	Q9Y3B7	39S ribosomal protein L11, mitochondrial OS=Homo sapiens OX=9606 GN=MRPL11 PE=1 SV=1	-5.87671	1.91328
+	Q6PID6	Tetratricopeptide repeat protein 33 OS=Homo sapiens OX=9606 GN=TTC33 PE=1 SV=2	-5.95041	5.87748
+	Q13085	Acetyl-CoA carboxylase 1 OS=Homo sapiens OX=9606 GN=ACACA PE=1 SV=2	-7.53388	6.13388
	Q8WXF1	Paraspeckle component 1 OS=Homo sapiens OX=9606 GN=PSPC1 PE=1 SV=1	5.26123	1.2342
	P10599	Thioredoxin OS=Homo sapiens OX=9606 GN=TXN PE=1 SV=3	2.57248	0.93183
	Q9UBT2	SUMO-activating enzyme subunit 2 OS=Homo sapiens OX=9606 GN=UBA2 PE=1 SV=2	2.83645	1.27797
	P15374	Ubiquitin carboxyl-terminal hydrolase isozyme L3 OS=Homo sapiens OX=9606 GN=UCHL3 PE=1 SV=1	3.80223	1.18445
	P62888	60S ribosomal protein L30 OS=Homo sapiens OX=9606 GN=RPL30 PE=1 SV=2	3.37843	1.25067
	P60953	Cell division control protein 42 homolog OS=Homo sapiens OX=9606 GN=CDC42 PE=1 SV=2	1.4872	0.474217
	P16989	Y-box-binding protein 3 OS=Homo sapiens OX=9606 GN=YBX3 PE=1 SV=4	3.43494	1.18939
	P31949	Protein S100-A11 OS=Homo sapiens OX=9606 GN=S100A11 PE=1 SV=2	1.94323	1.17407
	Q99832	T-complex protein 1 subunit eta OS=Homo sapiens OX=9606 GN=CCT7 PE=1 SV=2	2.50322	1.29461
	P07355	Annexin A2 OS=Homo sapiens OX=9606 GN=ANXA2 PE=1 SV=2	2.48765	1.06363
	Q9UQ80	Proliferation-associated protein 2G4 OS=Homo sapiens OX=9606 GN=PA2G4 PE=1 SV=3	2.61346	1.17838
	P13798	Acylamino-acid-releasing enzyme OS=Homo sapiens OX=9606 GN=APEH PE=1 SV=4	2.27911	1.20267
	Q13685	Angio-associated migratory cell protein OS=Homo sapiens OX=9606 GN=AAMP PE=1 SV=2	1.62853	1.15203
	Q8IYB3	Serine/arginine repetitive matrix protein 1 OS=Homo sapiens OX=9606 GN=SRRM1 PE=1 SV=2	2.31621	1.20978
	O43324	Eukaryotic translation elongation factor 1 epsilon-1 OS=Homo sapiens OX=9606 GN=EEF1E1 PE=1 SV=1	1.74044	1.16637
	Q9NZL4	Hsp70-binding protein 1 OS=Homo sapiens OX=9606 GN=HSPBP1 PE=1 SV=2	1.47425	0.922408
	O75157	TSC22 domain family protein 2 OS=Homo sapiens OX=9606 GN=TSC22D2 PE=1 SV=3	1.15683	0.485682
	P62979	Ubiquitin-40S ribosomal protein S27a OS=Homo sapiens OX=9606 GN=RPS27A PE=1 SV=2	1.96778	1.19165
	O95801	Tetratricopeptide repeat protein 4 OS=Homo sapiens OX=9606 GN=TTC4 PE=1 SV=3	1.45529	0.845562
	P60866	40S ribosomal protein S20 OS=Homo sapiens OX=9606 GN=RPS20 PE=1 SV=1	1.5392	0.954348
	Q9UKX7	Nuclear pore complex protein Nup50 OS=Homo sapiens OX=9606 GN=NUP50 PE=1 SV=2	1.70725	1.13611
	P49591	Serine--tRNA ligase, cytoplasmic OS=Homo sapiens OX=9606 GN=SARS1 PE=1 SV=3	1.94855	0.901212
	O43488	Aflatoxin B1 aldehyde reductase member 2 OS=Homo sapiens OX=9606 GN=AKR7A2 PE=1 SV=3	1.50547	1.24135
	Q9Y3B8	Oligoribonuclease, mitochondrial OS=Homo sapiens OX=9606 GN=REXO2 PE=1 SV=3	1.61075	1.18451
	P04181	Ornithine aminotransferase, mitochondrial OS=Homo sapiens OX=9606 GN=OAT PE=1 SV=1	1.78462	0.864785
	P28482	Mitogen-activated protein kinase 1 OS=Homo sapiens OX=9606 GN=MAPK1 PE=1 SV=3	1.54414	1.24583
	Q01469	Fatty acid-binding protein 5 OS=Homo sapiens OX=9606 GN=FABP5 PE=1 SV=3	1.71389	0.989315
	O76021	Ribosomal L1 domain-containing protein 1 OS=Homo sapiens OX=9606 GN=RSL1D1 PE=1 SV=3	2.34712	0.911382
	P51116	Fragile X mental retardation syndrome-related protein 2 OS=Homo sapiens OX=9606 GN=FXR2 PE=1 SV=2	1.1277	0.658516
	Q13123	Protein Red OS=Homo sapiens OX=9606 GN=IK PE=1 SV=3	1.40031	1.22816
	Q14847	LIM and SH3 domain protein 1 OS=Homo sapiens OX=9606 GN=LASP1 PE=1 SV=2	1.67064	1.06341
	Q6PJT7	Zinc finger CCCH domain-containing protein 14 OS=Homo sapiens OX=9606 GN=ZC3H14 PE=1 SV=1	1.49934	1.14117
	Q8IWC1	MAP7 domain-containing protein 3 OS=Homo sapiens OX=9606 GN=MAP7D3 PE=1 SV=2	1.14497	0.993337
	P17987	T-complex protein 1 subunit alpha OS=Homo sapiens OX=9606 GN=TCP1 PE=1 SV=1	1.54756	0.91942
	Q96J01	THO complex subunit 3 OS=Homo sapiens OX=9606 GN=THOC3 PE=1 SV=1	1.40149	1.09709
	P22314	Ubiquitin-like modifier-activating enzyme 1 OS=Homo sapiens OX=9606 GN=UBA1 PE=1 SV=3	1.4791	0.946019
	Q14203	Dynactin subunit 1 OS=Homo sapiens OX=9606 GN=DCTN1 PE=1 SV=3	1.36488	1.11837
	O75663	TIP41-like protein OS=Homo sapiens OX=9606 GN=TIPRL PE=1 SV=2	1.04698	0.792198
	O75940	Survival of motor neuron-related-splicing factor 30 OS=Homo sapiens OX=9606 GN=SMNDC1 PE=1 SV=1	1.23046	1.22902
	P53367	Arfaptin-1 OS=Homo sapiens OX=9606 GN=ARFIP1 PE=1 SV=2	1.15397	0.825315
	A6NKD9	Coiled-coil domain-containing protein 85C OS=Homo sapiens OX=9606 GN=CCDC85C PE=1 SV=1	1.05103	0.920598
	O60256	Phosphoribosyl pyrophosphate synthase-associated protein 2 OS=Homo sapiens OX=9606 GN=PRPSAP2 PE=1 SV=1	1.25674	1.16231
	Q00688	Peptidyl-prolyl cis-trans isomerase FKBP3 OS=Homo sapiens OX=9606 GN=FKBP3 PE=1 SV=1	1.53242	0.91346
	Q13907	Isopentenyl-diphosphate Delta-isomerase 1 OS=Homo sapiens OX=9606 GN=IDI1 PE=1 SV=2	1.17773	1.16069
	Q9Y696	Chloride intracellular channel protein 4 OS=Homo sapiens OX=9606 GN=CLIC4 PE=1 SV=4	0.953252	0.946134
	Q8N5F7	NF-kappa-B-activating protein OS=Homo sapiens OX=9606 GN=NKAP PE=1 SV=1	0.959401	0.862086
	Q99733	Nucleosome assembly protein 1-like 4 OS=Homo sapiens OX=9606 GN=NAP1L4 PE=1 SV=1	1.58102	0.747908
	Q9UI36	Dachshund homolog 1 OS=Homo sapiens OX=9606 GN=DACH1 PE=1 SV=4	1.64225	0.708839
	P45880	Voltage-dependent anion-selective channel protein 2 OS=Homo sapiens OX=9606 GN=VDAC2 PE=1 SV=2	1.4649	0.736323
	Q9Y262	Eukaryotic translation initiation factor 3 subunit L OS=Homo sapiens OX=9606 GN=EIF3L PE=1 SV=1	1.36193	0.971976
	P21796	Voltage-dependent anion-selective channel protein 1 OS=Homo sapiens OX=9606 GN=VDAC1 PE=1 SV=2	0.859919	0.71556
	P48556	26S proteasome non-ATPase regulatory subunit 8 OS=Homo sapiens OX=9606 GN=PSMD8 PE=1 SV=2	0.969184	0.879038
	O15347	High mobility group protein B3 OS=Homo sapiens OX=9606 GN=HMGB3 PE=1 SV=4	1.29187	0.843939
	P13489	Ribonuclease inhibitor OS=Homo sapiens OX=9606 GN=RNH1 PE=1 SV=2	1.17885	1.18291
	Q15046	Lysine--tRNA ligase OS=Homo sapiens OX=9606 GN=KARS1 PE=1 SV=3	1.43743	0.758379
	O95757	Heat shock 70 kDa protein 4L OS=Homo sapiens OX=9606 GN=HSPA4L PE=1 SV=3	1.25588	0.903065
	Q9NPI6	mRNA-decapping enzyme 1A OS=Homo sapiens OX=9606 GN=DCP1A PE=1 SV=3	0.946406	0.889692
	P11940	Polyadenylate-binding protein 1 OS=Homo sapiens OX=9606 GN=PABPC1 PE=1 SV=2	1.35845	0.879636
	Q16543	Hsp90 co-chaperone Cdc37 OS=Homo sapiens OX=9606 GN=CDC37 PE=1 SV=1	1.03659	1.29124
	Q9Y6D9	Mitotic spindle assembly checkpoint protein MAD1 OS=Homo sapiens OX=9606 GN=MAD1L1 PE=1 SV=2	0.985837	1.198
	P50991	T-complex protein 1 subunit delta OS=Homo sapiens OX=9606 GN=CCT4 PE=1 SV=4	1.11724	1.06379
	Q8TD16	Protein bicaudal D homolog 2 OS=Homo sapiens OX=9606 GN=BICD2 PE=1 SV=1	1.03222	0.870963
	O75934	Pre-mRNA-splicing factor SPF27 OS=Homo sapiens OX=9606 GN=BCAS2 PE=1 SV=1	1.1753	0.736044
	Q00796	Sorbitol dehydrogenase OS=Homo sapiens OX=9606 GN=SORD PE=1 SV=4	1.152	0.788969
	P35611	Alpha-adducin OS=Homo sapiens OX=9606 GN=ADD1 PE=1 SV=2	0.41825	0.110879
	P68133	Actin, alpha skeletal muscle OS=Homo sapiens OX=9606 GN=ACTA1 PE=1 SV=1	1.19623	0.729825
	Q15365	Poly(rC)-binding protein 1 OS=Homo sapiens OX=9606 GN=PCBP1 PE=1 SV=2	0.950654	1.16836
	Q12906	Interleukin enhancer-binding factor 3 OS=Homo sapiens OX=9606 GN=ILF3 PE=1 SV=3	1.02685	0.893593
	Q6PKG0	La-related protein 1 OS=Homo sapiens OX=9606 GN=LARP1 PE=1 SV=2	0.96583	1.11999
	Q6P5R6	60S ribosomal protein L22-like 1 OS=Homo sapiens OX=9606 GN=RPL22L1 PE=1 SV=2	0.903947	1.00894
	Q9Y5P6	Mannose-1-phosphate guanyltransferase beta OS=Homo sapiens OX=9606 GN=GMPPB PE=1 SV=2	0.752604	0.937277
	Q96HC4	PDZ and LIM domain protein 5 OS=Homo sapiens OX=9606 GN=PDLIM5 PE=1 SV=5	0.7624	1.2493
	P62917	60S ribosomal protein L8 OS=Homo sapiens OX=9606 GN=RPL8 PE=1 SV=2	0.787851	1.1235
	Q9UDY2	Tight junction protein ZO-2 OS=Homo sapiens OX=9606 GN=TJP2 PE=1 SV=2	0.735907	0.929875
	Q9UBQ0	Vacuolar protein sorting-associated protein 29 OS=Homo sapiens OX=9606 GN=VPS29 PE=1 SV=1	0.8882	0.792352
	P33992	DNA replication licensing factor MCM5 OS=Homo sapiens OX=9606 GN=MCM5 PE=1 SV=5	0.474774	0.235827
	P14868	Aspartate--tRNA ligase, cytoplasmic OS=Homo sapiens OX=9606 GN=DARS1 PE=1 SV=2	0.743151	1.06316
	P29966	Myristoylated alanine-rich C-kinase substrate OS=Homo sapiens OX=9606 GN=MARCKS PE=1 SV=4	0.651158	0.623727
	P06753	Tropomyosin alpha-3 chain OS=Homo sapiens OX=9606 GN=TPM3 PE=1 SV=2	0.832216	0.845001
	P51665	26S proteasome non-ATPase regulatory subunit 7 OS=Homo sapiens OX=9606 GN=PSMD7 PE=1 SV=2	0.738834	1.16836
	P52888	Thimet oligopeptidase OS=Homo sapiens OX=9606 GN=THOP1 PE=1 SV=2	0.699064	1.27154
	Q9ULC4	Malignant T-cell-amplified sequence 1 OS=Homo sapiens OX=9606 GN=MCTS1 PE=1 SV=1	0.890223	0.680257
	O43663	Protein regulator of cytokinesis 1 OS=Homo sapiens OX=9606 GN=PRC1 PE=1 SV=2	0.917729	0.698595
	P25786	Proteasome subunit alpha type-1 OS=Homo sapiens OX=9606 GN=PSMA1 PE=1 SV=1	0.755915	0.899511
	Q8IWS0	PHD finger protein 6 OS=Homo sapiens OX=9606 GN=PHF6 PE=1 SV=1	0.716269	1.08145
	Q96F86	Enhancer of mRNA-decapping protein 3 OS=Homo sapiens OX=9606 GN=EDC3 PE=1 SV=1	0.800891	0.875294
	O75400	Pre-mRNA-processing factor 40 homolog A OS=Homo sapiens OX=9606 GN=PRPF40A PE=1 SV=2	0.726381	1.27573
	Q9P258	Protein RCC2 OS=Homo sapiens OX=9606 GN=RCC2 PE=1 SV=2	0.795565	0.768246
	Q9NSK0	Kinesin light chain 4 OS=Homo sapiens OX=9606 GN=KLC4 PE=1 SV=3	1.01525	0.557317
	Q86VM9	Zinc finger CCCH domain-containing protein 18 OS=Homo sapiens OX=9606 GN=ZC3H18 PE=1 SV=2	0.387113	0.251695
	Q5UIP0	Telomere-associated protein RIF1 OS=Homo sapiens OX=9606 GN=RIF1 PE=1 SV=2	0.372953	0.203447
	O43847	Nardilysin OS=Homo sapiens OX=9606 GN=NRDC PE=1 SV=3	0.640956	1.1723
	Q02952	A-kinase anchor protein 12 OS=Homo sapiens OX=9606 GN=AKAP12 PE=1 SV=4	0.67561	0.831271
	Q8IZP0	Abl interactor 1 OS=Homo sapiens OX=9606 GN=ABI1 PE=1 SV=4	0.905374	0.529717
	Q07666	KH domain-containing, RNA-binding, signal transduction-associated protein 1 OS=Homo sapiens OX=9606 GN=KHDRBS1 PE=1 SV=1	0.637406	1.28856
	Q8ND24	RING finger protein 214 OS=Homo sapiens OX=9606 GN=RNF214 PE=1 SV=2	0.684603	0.442864
	Q04760	Lactoylglutathione lyase OS=Homo sapiens OX=9606 GN=GLO1 PE=1 SV=4	0.6646	1.00161
	Q92597	Protein NDRG1 OS=Homo sapiens OX=9606 GN=NDRG1 PE=1 SV=1	0.697717	0.836677
	O00541	Pescadillo homolog OS=Homo sapiens OX=9606 GN=PES1 PE=1 SV=1	0.516956	0.673126
	Q10567	AP-1 complex subunit beta-1 OS=Homo sapiens OX=9606 GN=AP1B1 PE=1 SV=2	0.629096	1.27412
	P63208	S-phase kinase-associated protein 1 OS=Homo sapiens OX=9606 GN=SKP1 PE=1 SV=2	0.754964	0.619689
	O75683	Surfeit locus protein 6 OS=Homo sapiens OX=9606 GN=SURF6 PE=1 SV=3	0.271702	0.15843
	Q9C0C9	(E3-independent) E2 ubiquitin-conjugating enzyme OS=Homo sapiens OX=9606 GN=UBE2O PE=1 SV=3	0.595312	0.696374
	P26639	Threonine--tRNA ligase 1, cytoplasmic OS=Homo sapiens OX=9606 GN=TARS1 PE=1 SV=3	0.611112	0.971228
	O00499	Myc box-dependent-interacting protein 1 OS=Homo sapiens OX=9606 GN=BIN1 PE=1 SV=1	0.53284	0.948784
	Q15424	Scaffold attachment factor B1 OS=Homo sapiens OX=9606 GN=SAFB PE=1 SV=4	0.544136	0.771134
	Q9NP66	High mobility group protein 20A OS=Homo sapiens OX=9606 GN=HMG20A PE=1 SV=1	0.592531	0.896014
	Q9Y3D3	28S ribosomal protein S16, mitochondrial OS=Homo sapiens OX=9606 GN=MRPS16 PE=1 SV=1	0.5193	0.275875
	P62491	Ras-related protein Rab-11A OS=Homo sapiens OX=9606 GN=RAB11A PE=1 SV=3	0.614454	0.61858
	Q53H82	Endoribonuclease LACTB2 OS=Homo sapiens OX=9606 GN=LACTB2 PE=1 SV=2	0.698757	0.541267
	Q9H0L4	Cleavage stimulation factor subunit 2 tau variant OS=Homo sapiens OX=9606 GN=CSTF2T PE=1 SV=1	0.281048	0.114248
	Q14257	Reticulocalbin-2 OS=Homo sapiens OX=9606 GN=RCN2 PE=1 SV=1	0.542583	1.03071
	Q08257	Quinone oxidoreductase OS=Homo sapiens OX=9606 GN=CRYZ PE=1 SV=1	0.526033	0.854415
	Q13162	Peroxiredoxin-4 OS=Homo sapiens OX=9606 GN=PRDX4 PE=1 SV=1	0.549917	1.13269
	P07196	Neurofilament light polypeptide OS=Homo sapiens OX=9606 GN=NEFL PE=1 SV=3	0.499428	1.00159
	O15234	Protein CASC3 OS=Homo sapiens OX=9606 GN=CASC3 PE=1 SV=2	0.496795	0.926646
	Q86VP6	Cullin-associated NEDD8-dissociated protein 1 OS=Homo sapiens OX=9606 GN=CAND1 PE=1 SV=2	0.569684	0.716309
	P09661	U2 small nuclear ribonucleoprotein A' OS=Homo sapiens OX=9606 GN=SNRPA1 PE=1 SV=2	0.518391	0.613093
	P53004	Biliverdin reductase A OS=Homo sapiens OX=9606 GN=BLVRA PE=1 SV=2	0.525541	0.980845
	Q86UP2	Kinectin OS=Homo sapiens OX=9606 GN=KTN1 PE=1 SV=1	0.522212	0.99553
	P61247	40S ribosomal protein S3a OS=Homo sapiens OX=9606 GN=RPS3A PE=1 SV=2	0.869591	0.50161
	Q9Y6E2	Basic leucine zipper and W2 domain-containing protein 2 OS=Homo sapiens OX=9606 GN=BZW2 PE=1 SV=1	1.19523	0.440983
	P09496	Clathrin light chain A OS=Homo sapiens OX=9606 GN=CLTA PE=1 SV=1	0.477654	1.09762
	P62820	Ras-related protein Rab-1A OS=Homo sapiens OX=9606 GN=RAB1A PE=1 SV=3	1.55044	0.447631
	O94979	Protein transport protein Sec31A OS=Homo sapiens OX=9606 GN=SEC31A PE=1 SV=3	0.594261	0.641029
	Q7L4I2	Arginine/serine-rich coiled-coil protein 2 OS=Homo sapiens OX=9606 GN=RSRC2 PE=1 SV=1	0.483813	0.932664
	Q9BYG5	Partitioning defective 6 homolog beta OS=Homo sapiens OX=9606 GN=PARD6B PE=1 SV=1	0.451896	0.709694
	Q969E8	Pre-rRNA-processing protein TSR2 homolog OS=Homo sapiens OX=9606 GN=TSR2 PE=1 SV=1	0.407614	0.384326
	Q15417	Calponin-3 OS=Homo sapiens OX=9606 GN=CNN3 PE=1 SV=1	0.478087	0.869019
	P53618	Coatomer subunit beta OS=Homo sapiens OX=9606 GN=COPB1 PE=1 SV=3	0.500671	0.842366
	Q9NZT2	Opioid growth factor receptor OS=Homo sapiens OX=9606 GN=OGFR PE=1 SV=3	0.331569	0.222302
	P12955	Xaa-Pro dipeptidase OS=Homo sapiens OX=9606 GN=PEPD PE=1 SV=3	0.599876	0.49348
	Q9BYJ9	YTH domain-containing family protein 1 OS=Homo sapiens OX=9606 GN=YTHDF1 PE=1 SV=1	0.443371	0.78324
	O43143	Pre-mRNA-splicing factor ATP-dependent RNA helicase DHX15 OS=Homo sapiens OX=9606 GN=DHX15 PE=1 SV=2	0.767621	0.392802
	Q9UBB4	Ataxin-10 OS=Homo sapiens OX=9606 GN=ATXN10 PE=1 SV=1	0.392249	0.606445
	Q92841	Probable ATP-dependent RNA helicase DDX17 OS=Homo sapiens OX=9606 GN=DDX17 PE=1 SV=2	1.2747	0.500002
	Q96HS1	Serine/threonine-protein phosphatase PGAM5, mitochondrial OS=Homo sapiens OX=9606 GN=PGAM5 PE=1 SV=2	0.266515	0.233124
	P36871	Phosphoglucomutase-1 OS=Homo sapiens OX=9606 GN=PGM1 PE=1 SV=3	0.331889	0.391363
	Q9UBS4	DnaJ homolog subfamily B member 11 OS=Homo sapiens OX=9606 GN=DNAJB11 PE=1 SV=1	0.340192	0.328468
	P99999	Cytochrome c OS=Homo sapiens OX=9606 GN=CYCS PE=1 SV=2	0.365537	0.490381
	P84098	60S ribosomal protein L19 OS=Homo sapiens OX=9606 GN=RPL19 PE=1 SV=1	0.386412	1.17686
	Q14152	Eukaryotic translation initiation factor 3 subunit A OS=Homo sapiens OX=9606 GN=EIF3A PE=1 SV=1	0.438942	0.610038
	P18583	Protein SON OS=Homo sapiens OX=9606 GN=SON PE=1 SV=4	0.361298	1.15329
	Q96F63	Coiled-coil domain-containing protein 97 OS=Homo sapiens OX=9606 GN=CCDC97 PE=1 SV=1	0.335133	0.238499
	Q9BVK6	Transmembrane emp24 domain-containing protein 9 OS=Homo sapiens OX=9606 GN=TMED9 PE=1 SV=2	0.34854	1.26934
	O95747	Serine/threonine-protein kinase OSR1 OS=Homo sapiens OX=9606 GN=OXSR1 PE=1 SV=1	0.319848	0.347657
	P62244	40S ribosomal protein S15a OS=Homo sapiens OX=9606 GN=RPS15A PE=1 SV=2	0.498142	0.384686
	P46778	60S ribosomal protein L21 OS=Homo sapiens OX=9606 GN=RPL21 PE=1 SV=2	0.286495	0.428154
	Q9NXG2	THUMP domain-containing protein 1 OS=Homo sapiens OX=9606 GN=THUMPD1 PE=1 SV=2	0.301696	1.09531
	Q13867	Bleomycin hydrolase OS=Homo sapiens OX=9606 GN=BLMH PE=1 SV=1	0.313527	0.676604
	P62263	40S ribosomal protein S14 OS=Homo sapiens OX=9606 GN=RPS14 PE=1 SV=3	0.423127	0.352374
	Q06787	Synaptic functional regulator FMR1 OS=Homo sapiens OX=9606 GN=FMR1 PE=1 SV=1	0.319146	0.77099
	P49354	Protein farnesyltransferase/geranylgeranyltransferase type-1 subunit alpha OS=Homo sapiens OX=9606 GN=FNTA PE=1 SV=1	0.361788	0.528161
	O95302	Peptidyl-prolyl cis-trans isomerase FKBP9 OS=Homo sapiens OX=9606 GN=FKBP9 PE=1 SV=2	0.27223	0.42006
	O43175	D-3-phosphoglycerate dehydrogenase OS=Homo sapiens OX=9606 GN=PHGDH PE=1 SV=4	0.358273	0.461781
	Q6FI81	Anamorsin OS=Homo sapiens OX=9606 GN=CIAPIN1 PE=1 SV=2	0.269423	0.569065
	P46459	Vesicle-fusing ATPase OS=Homo sapiens OX=9606 GN=NSF PE=1 SV=3	0.224647	0.285703
	P46379	Large proline-rich protein BAG6 OS=Homo sapiens OX=9606 GN=BAG6 PE=1 SV=2	0.26398	0.52336
	P08243	Asparagine synthetase [glutamine-hydrolyzing] OS=Homo sapiens OX=9606 GN=ASNS PE=1 SV=4	0.324989	0.417997
	A6NFN3	RNA binding protein fox-1 homolog 3 OS=Homo sapiens OX=9606 GN=RBFOX3 PE=2 SV=4	0.300247	0.510826
	P54136	Arginine--tRNA ligase, cytoplasmic OS=Homo sapiens OX=9606 GN=RARS1 PE=1 SV=2	0.277786	0.929689
	Q5QNW6	Histone H2B type 2-F OS=Homo sapiens OX=9606 GN=H2BC18 PE=1 SV=3	0.271081	1.07204
	O14964	Hepatocyte growth factor-regulated tyrosine kinase substrate OS=Homo sapiens OX=9606 GN=HGS PE=1 SV=1	0.241039	0.487125
	Q8WWM7	Ataxin-2-like protein OS=Homo sapiens OX=9606 GN=ATXN2L PE=1 SV=2	0.267516	0.551426
	Q07065	Cytoskeleton-associated protein 4 OS=Homo sapiens OX=9606 GN=CKAP4 PE=1 SV=2	0.238628	1.04077
	P21333	Filamin-A OS=Homo sapiens OX=9606 GN=FLNA PE=1 SV=4	0.247766	0.840815
	Q03252	Lamin-B2 OS=Homo sapiens OX=9606 GN=LMNB2 PE=1 SV=4	0.271359	0.465257
	P47897	Glutamine--tRNA ligase OS=Homo sapiens OX=9606 GN=QARS1 PE=1 SV=1	0.236014	0.589445
	Q8WX93	Palladin OS=Homo sapiens OX=9606 GN=PALLD PE=1 SV=3	0.200448	0.229708
	Q99873	Protein arginine N-methyltransferase 1 OS=Homo sapiens OX=9606 GN=PRMT1 PE=1 SV=3	0.301199	0.308504
	O75874	Isocitrate dehydrogenase [NADP] cytoplasmic OS=Homo sapiens OX=9606 GN=IDH1 PE=1 SV=2	0.212953	0.615379
	P36873	Serine/threonine-protein phosphatase PP1-gamma catalytic subunit OS=Homo sapiens OX=9606 GN=PPP1CC PE=1 SV=1	0.213133	0.663072
	P30566	Adenylosuccinate lyase OS=Homo sapiens OX=9606 GN=ADSL PE=1 SV=2	0.208146	0.640482
	Q7Z739	YTH domain-containing family protein 3 OS=Homo sapiens OX=9606 GN=YTHDF3 PE=1 SV=1	0.197662	0.836412
	P20700	Lamin-B1 OS=Homo sapiens OX=9606 GN=LMNB1 PE=1 SV=2	0.229469	0.440093
	P62633	Cellular nucleic acid-binding protein OS=Homo sapiens OX=9606 GN=CNBP PE=1 SV=1	0.219575	0.372995
	P01116	GTPase KRas OS=Homo sapiens OX=9606 GN=KRAS PE=1 SV=1	0.170303	0.288573
	Q9H4A4	Aminopeptidase B OS=Homo sapiens OX=9606 GN=RNPEP PE=1 SV=2	0.217581	0.292953
	Q99436	Proteasome subunit beta type-7 OS=Homo sapiens OX=9606 GN=PSMB7 PE=1 SV=1	0.176611	0.555609
	O75152	Zinc finger CCCH domain-containing protein 11A OS=Homo sapiens OX=9606 GN=ZC3H11A PE=1 SV=3	0.155974	0.0832585
	P18621	60S ribosomal protein L17 OS=Homo sapiens OX=9606 GN=RPL17 PE=1 SV=3	0.163075	0.403059
	P49006	MARCKS-related protein OS=Homo sapiens OX=9606 GN=MARCKSL1 PE=1 SV=2	0.198978	0.408038
	P20810	Calpastatin OS=Homo sapiens OX=9606 GN=CAST PE=1 SV=4	0.172351	0.640163
	Q9BQ52	Zinc phosphodiesterase ELAC protein 2 OS=Homo sapiens OX=9606 GN=ELAC2 PE=1 SV=2	0.169823	0.607421
	Q15003	Condensin complex subunit 2 OS=Homo sapiens OX=9606 GN=NCAPH PE=1 SV=3	0.159111	0.381433
	Q6P2E9	Enhancer of mRNA-decapping protein 4 OS=Homo sapiens OX=9606 GN=EDC4 PE=1 SV=1	0.0216624	0.0145222
	P35613	Basigin OS=Homo sapiens OX=9606 GN=BSG PE=1 SV=2	0.158181	0.357586
	P50552	Vasodilator-stimulated phosphoprotein OS=Homo sapiens OX=9606 GN=VASP PE=1 SV=3	0.437983	0.247515
	O00505	Importin subunit alpha-4 OS=Homo sapiens OX=9606 GN=KPNA3 PE=1 SV=2	0.175181	0.267639
	Q96A49	Synapse-associated protein 1 OS=Homo sapiens OX=9606 GN=SYAP1 PE=1 SV=1	0.156082	0.407848
	Q5SW79	Centrosomal protein of 170 kDa OS=Homo sapiens OX=9606 GN=CEP170 PE=1 SV=1	0.143649	0.447744
	P35580	Myosin-10 OS=Homo sapiens OX=9606 GN=MYH10 PE=1 SV=3	0.0404046	0.0195831
	Q05682	Caldesmon OS=Homo sapiens OX=9606 GN=CALD1 PE=1 SV=3	0.225376	0.223997
	Q8NBS9	Thioredoxin domain-containing protein 5 OS=Homo sapiens OX=9606 GN=TXNDC5 PE=1 SV=2	0.135138	1.04334
	Q8TAT6	Nuclear protein localization protein 4 homolog OS=Homo sapiens OX=9606 GN=NPLOC4 PE=1 SV=3	0.240187	0.104644
	Q92900	Regulator of nonsense transcripts 1 OS=Homo sapiens OX=9606 GN=UPF1 PE=1 SV=2	0.122075	0.322464
	Q9NRY2	SOSS complex subunit C OS=Homo sapiens OX=9606 GN=INIP PE=1 SV=1	0.128778	0.335388
	P16333	Cytoplasmic protein NCK1 OS=Homo sapiens OX=9606 GN=NCK1 PE=1 SV=1	0.0716143	0.069314
	P62841	40S ribosomal protein S15 OS=Homo sapiens OX=9606 GN=RPS15 PE=1 SV=2	0.153449	0.235535
	Q15293	Reticulocalbin-1 OS=Homo sapiens OX=9606 GN=RCN1 PE=1 SV=1	0.112619	0.383996
	Q86WP2	Vasculin OS=Homo sapiens OX=9606 GN=GPBP1 PE=1 SV=1	0.112719	0.374643
	P30041	Peroxiredoxin-6 OS=Homo sapiens OX=9606 GN=PRDX6 PE=1 SV=3	1.17471	0.292701
	P52948	Nuclear pore complex protein Nup98-Nup96 OS=Homo sapiens OX=9606 GN=NUP98 PE=1 SV=4	0.411735	0.221037
	P61254	60S ribosomal protein L26 OS=Homo sapiens OX=9606 GN=RPL26 PE=1 SV=1	0.0874468	0.18264
	Q96T58	Msx2-interacting protein OS=Homo sapiens OX=9606 GN=SPEN PE=1 SV=1	0.118083	0.128499
	Q9P0L0	Vesicle-associated membrane protein-associated protein A OS=Homo sapiens OX=9606 GN=VAPA PE=1 SV=3	0.0976467	0.135674
	Q9Y6K9	NF-kappa-B essential modulator OS=Homo sapiens OX=9606 GN=IKBKG PE=1 SV=2	0.0341276	0.0355828
	A6NDG6	Glycerol-3-phosphate phosphatase OS=Homo sapiens OX=9606 GN=PGP PE=1 SV=1	0.0722669	0.222386
	Q96PK6	RNA-binding protein 14 OS=Homo sapiens OX=9606 GN=RBM14 PE=1 SV=2	0.234481	0.125751
	Q96SB3	Neurabin-2 OS=Homo sapiens OX=9606 GN=PPP1R9B PE=1 SV=3	0.0779069	0.234473
	Q9Y508	E3 ubiquitin-protein ligase RNF114 OS=Homo sapiens OX=9606 GN=RNF114 PE=1 SV=1	0.0759366	0.0596665
	Q08211	ATP-dependent RNA helicase A OS=Homo sapiens OX=9606 GN=DHX9 PE=1 SV=4	0.178042	0.160055
	P62280	40S ribosomal protein S11 OS=Homo sapiens OX=9606 GN=RPS11 PE=1 SV=3	0.0835304	0.207626
	O95347	Structural maintenance of chromosomes protein 2 OS=Homo sapiens OX=9606 GN=SMC2 PE=1 SV=2	0.0683702	0.0532476
	Q9UBC2	Epidermal growth factor receptor substrate 15-like 1 OS=Homo sapiens OX=9606 GN=EPS15L1 PE=1 SV=1	0.0817045	0.067364
	Q16851	UTP--glucose-1-phosphate uridylyltransferase OS=Homo sapiens OX=9606 GN=UGP2 PE=1 SV=5	0.0308533	0.0206794
	Q9P2J5	Leucine--tRNA ligase, cytoplasmic OS=Homo sapiens OX=9606 GN=LARS1 PE=1 SV=2	0.0594686	0.169269
	Q08379	Golgin subfamily A member 2 OS=Homo sapiens OX=9606 GN=GOLGA2 PE=1 SV=3	0.0864913	0.100218
	Q9P2R7	Succinate--CoA ligase [ADP-forming] subunit beta, mitochondrial OS=Homo sapiens OX=9606 GN=SUCLA2 PE=1 SV=3	0.0398636	0.0844733
	P41240	Tyrosine-protein kinase CSK OS=Homo sapiens OX=9606 GN=CSK PE=1 SV=1	0.0481081	0.101498
	A0AVT1	Ubiquitin-like modifier-activating enzyme 6 OS=Homo sapiens OX=9606 GN=UBA6 PE=1 SV=1	0.301454	0.13708
	P31948	Stress-induced-phosphoprotein 1 OS=Homo sapiens OX=9606 GN=STIP1 PE=1 SV=1	0.461782	0.182438
	P61586	Transforming protein RhoA OS=Homo sapiens OX=9606 GN=RHOA PE=1 SV=1	0.030625	0.180008
	Q9H7D7	WD repeat-containing protein 26 OS=Homo sapiens OX=9606 GN=WDR26 PE=1 SV=3	-0.0166327	0.0117201
	Q9H7C9	Mth938 domain-containing protein OS=Homo sapiens OX=9606 GN=AAMDC PE=1 SV=1	-0.0470095	0.029784
	Q9BWU0	Kanadaptin OS=Homo sapiens OX=9606 GN=SLC4A1AP PE=1 SV=1	0.00209554	0.00297401
	P52732	Kinesin-like protein KIF11 OS=Homo sapiens OX=9606 GN=KIF11 PE=1 SV=2	0.383905	0.213567
	Q14166	Tubulin--tyrosine ligase-like protein 12 OS=Homo sapiens OX=9606 GN=TTLL12 PE=1 SV=2	-0.0544624	0.0311837
	Q9NVP1	ATP-dependent RNA helicase DDX18 OS=Homo sapiens OX=9606 GN=DDX18 PE=1 SV=2	0.00949224	0.0147381
	Q96HR8	H/ACA ribonucleoprotein complex non-core subunit NAF1 OS=Homo sapiens OX=9606 GN=NAF1 PE=1 SV=2	0.0435133	0.0736961
	P06737	Glycogen phosphorylase, liver form OS=Homo sapiens OX=9606 GN=PYGL PE=1 SV=4	0.103211	0.100359
	Q6NXE6	Armadillo repeat-containing protein 6 OS=Homo sapiens OX=9606 GN=ARMC6 PE=1 SV=2	0.063563	0.070387
	Q15633	RISC-loading complex subunit TARBP2 OS=Homo sapiens OX=9606 GN=TARBP2 PE=1 SV=3	-0.0865463	0.0514915
	P62873	Guanine nucleotide-binding protein G(I)/G(S)/G(T) subunit beta-1 OS=Homo sapiens OX=9606 GN=GNB1 PE=1 SV=3	0.0167872	0.0320875
	Q16555	Dihydropyrimidinase-related protein 2 OS=Homo sapiens OX=9606 GN=DPYSL2 PE=1 SV=1	0.00620143	0.0200125
	P46777	60S ribosomal protein L5 OS=Homo sapiens OX=9606 GN=RPL5 PE=1 SV=3	-0.00192642	0.00444444
	P61513	60S ribosomal protein L37a OS=Homo sapiens OX=9606 GN=RPL37A PE=1 SV=2	-0.0881449	0.0670824
	Q7RTV0	PHD finger-like domain-containing protein 5A OS=Homo sapiens OX=9606 GN=PHF5A PE=1 SV=1	0.0678285	0.06215
	Q9NUU7	ATP-dependent RNA helicase DDX19A OS=Homo sapiens OX=9606 GN=DDX19A PE=1 SV=1	-0.00391324	0.021072
	Q13642	Four and a half LIM domains protein 1 OS=Homo sapiens OX=9606 GN=FHL1 PE=1 SV=4	-0.0222022	0.040429
	Q14839	Chromodomain-helicase-DNA-binding protein 4 OS=Homo sapiens OX=9606 GN=CHD4 PE=1 SV=2	-0.0163434	0.00956596
	P55196	Afadin OS=Homo sapiens OX=9606 GN=AFDN PE=1 SV=3	0.0203622	0.028913
	P26373	60S ribosomal protein L13 OS=Homo sapiens OX=9606 GN=RPL13 PE=1 SV=4	0.0604617	0.0539726
	P18124	60S ribosomal protein L7 OS=Homo sapiens OX=9606 GN=RPL7 PE=1 SV=1	-0.0339775	0.0496801
	P14174	Macrophage migration inhibitory factor OS=Homo sapiens OX=9606 GN=MIF PE=1 SV=4	-0.0229505	0.0250377
	Q96EV2	RNA-binding protein 33 OS=Homo sapiens OX=9606 GN=RBM33 PE=1 SV=3	0.0861092	0.0596008
	O00264	Membrane-associated progesterone receptor component 1 OS=Homo sapiens OX=9606 GN=PGRMC1 PE=1 SV=3	-0.0339235	0.0483355
	P40222	Alpha-taxilin OS=Homo sapiens OX=9606 GN=TXLNA PE=1 SV=3	-0.0415338	0.0498228
	P42166	Lamina-associated polypeptide 2, isoform alpha OS=Homo sapiens OX=9606 GN=TMPO PE=1 SV=2	-0.0610186	0.138488
	Q8NFQ8	Torsin-1A-interacting protein 2 OS=Homo sapiens OX=9606 GN=TOR1AIP2 PE=1 SV=1	-0.343522	0.171334
	Q96RL1	BRCA1-A complex subunit RAP80 OS=Homo sapiens OX=9606 GN=UIMC1 PE=1 SV=2	-0.097949	0.202748
	O75533	Splicing factor 3B subunit 1 OS=Homo sapiens OX=9606 GN=SF3B1 PE=1 SV=3	-0.0978425	0.192982
	P62753	40S ribosomal protein S6 OS=Homo sapiens OX=9606 GN=RPS6 PE=1 SV=1	-0.090641	0.111664
	Q2TAY7	WD40 repeat-containing protein SMU1 OS=Homo sapiens OX=9606 GN=SMU1 PE=1 SV=2	-0.202184	0.136745
	Q9Y277	Voltage-dependent anion-selective channel protein 3 OS=Homo sapiens OX=9606 GN=VDAC3 PE=1 SV=1	-0.128065	0.114044
	Q9BVM2	Protein DPCD OS=Homo sapiens OX=9606 GN=DPCD PE=1 SV=2	-0.0928866	0.14271
	P04632	Calpain small subunit 1 OS=Homo sapiens OX=9606 GN=CAPNS1 PE=1 SV=1	0.405739	0.144818
	P13639	Elongation factor 2 OS=Homo sapiens OX=9606 GN=EEF2 PE=1 SV=4	-0.109214	0.150619
	P27695	DNA-(apurinic or apyrimidinic site) endonuclease OS=Homo sapiens OX=9606 GN=APEX1 PE=1 SV=2	-0.206994	0.193113
	P02545	Prelamin-A/C OS=Homo sapiens OX=9606 GN=LMNA PE=1 SV=1	-0.167784	0.533722
	Q8TC07	TBC1 domain family member 15 OS=Homo sapiens OX=9606 GN=TBC1D15 PE=1 SV=2	-0.135677	0.191461
	O95456	Proteasome assembly chaperone 1 OS=Homo sapiens OX=9606 GN=PSMG1 PE=1 SV=1	-0.164762	0.607067
	O43805	Sjoegren syndrome nuclear autoantigen 1 OS=Homo sapiens OX=9606 GN=SSNA1 PE=1 SV=2	-0.175567	0.510237
	O94776	Metastasis-associated protein MTA2 OS=Homo sapiens OX=9606 GN=MTA2 PE=1 SV=1	-0.126007	0.148687
	Q6PD74	Alpha- and gamma-adaptin-binding protein p34 OS=Homo sapiens OX=9606 GN=AAGAB PE=1 SV=1	-0.135318	0.0744798
	P55327	Tumor protein D52 OS=Homo sapiens OX=9606 GN=TPD52 PE=1 SV=2	-0.143029	0.147399
	O00232	26S proteasome non-ATPase regulatory subunit 12 OS=Homo sapiens OX=9606 GN=PSMD12 PE=1 SV=3	-0.186196	0.566594
	P62258	14-3-3 protein epsilon OS=Homo sapiens OX=9606 GN=YWHAE PE=1 SV=1	-0.156068	0.276672
	Q9BY44	Eukaryotic translation initiation factor 2A OS=Homo sapiens OX=9606 GN=EIF2A PE=1 SV=3	-0.185427	0.945264
	Q14697	Neutral alpha-glucosidase AB OS=Homo sapiens OX=9606 GN=GANAB PE=1 SV=3	-0.205595	0.245018
	Q9Y5J1	U3 small nucleolar RNA-associated protein 18 homolog OS=Homo sapiens OX=9606 GN=UTP18 PE=1 SV=3	-0.229283	0.301303
	P54819	Adenylate kinase 2, mitochondrial OS=Homo sapiens OX=9606 GN=AK2 PE=1 SV=2	-0.123409	0.114014
	Q96D71	RalBP1-associated Eps domain-containing protein 1 OS=Homo sapiens OX=9606 GN=REPS1 PE=1 SV=3	-0.212386	0.479063
	P55265	Double-stranded RNA-specific adenosine deaminase OS=Homo sapiens OX=9606 GN=ADAR PE=1 SV=4	-0.0939223	0.0736293
	O43776	Asparagine--tRNA ligase, cytoplasmic OS=Homo sapiens OX=9606 GN=NARS1 PE=1 SV=1	-0.207198	1.11787
	Q6Y7W6	GRB10-interacting GYF protein 2 OS=Homo sapiens OX=9606 GN=GIGYF2 PE=1 SV=1	-0.196948	0.630433
	Q96FX7	tRNA (adenine(58)-N(1))-methyltransferase catalytic subunit TRMT61A OS=Homo sapiens OX=9606 GN=TRMT61A PE=1 SV=1	-0.220019	1.02557
	Q8IZ21	Phosphatase and actin regulator 4 OS=Homo sapiens OX=9606 GN=PHACTR4 PE=1 SV=1	-0.438677	0.324164
	P04899	Guanine nucleotide-binding protein G(i) subunit alpha-2 OS=Homo sapiens OX=9606 GN=GNAI2 PE=1 SV=3	-0.203499	0.312818
	O75179	Ankyrin repeat domain-containing protein 17 OS=Homo sapiens OX=9606 GN=ANKRD17 PE=1 SV=3	-0.192412	0.317217
	P35249	Replication factor C subunit 4 OS=Homo sapiens OX=9606 GN=RFC4 PE=1 SV=2	-0.238904	0.753804
	Q14247	Src substrate cortactin OS=Homo sapiens OX=9606 GN=CTTN PE=1 SV=2	-0.261049	0.928207
	Q14683	Structural maintenance of chromosomes protein 1A OS=Homo sapiens OX=9606 GN=SMC1A PE=1 SV=2	-0.298051	0.339431
	Q14739	Delta(14)-sterol reductase LBR OS=Homo sapiens OX=9606 GN=LBR PE=1 SV=2	-0.219542	0.108027
	Q969T7	7-methylguanosine phosphate-specific 5'-nucleotidase OS=Homo sapiens OX=9606 GN=NT5C3B PE=1 SV=4	-0.219542	0.108027
	P62266	40S ribosomal protein S23 OS=Homo sapiens OX=9606 GN=RPS23 PE=1 SV=3	-0.253123	0.96755
	Q96GX9	Methylthioribulose-1-phosphate dehydratase OS=Homo sapiens OX=9606 GN=APIP PE=1 SV=1	-0.170977	0.113771
	P83881	60S ribosomal protein L36a OS=Homo sapiens OX=9606 GN=RPL36A PE=1 SV=2	-0.260966	0.526786
	P56270	Myc-associated zinc finger protein OS=Homo sapiens OX=9606 GN=MAZ PE=1 SV=1	-0.244656	0.412628
	O43169	Cytochrome b5 type B OS=Homo sapiens OX=9606 GN=CYB5B PE=1 SV=3	-0.328267	0.358251
	P09211	Glutathione S-transferase P OS=Homo sapiens OX=9606 GN=GSTP1 PE=1 SV=2	-0.277292	1.0097
	P80303	Nucleobindin-2 OS=Homo sapiens OX=9606 GN=NUCB2 PE=1 SV=3	-0.239129	0.376559
	P49755	Transmembrane emp24 domain-containing protein 10 OS=Homo sapiens OX=9606 GN=TMED10 PE=1 SV=2	-0.321713	0.574894
	Q9GZT9	Egl nine homolog 1 OS=Homo sapiens OX=9606 GN=EGLN1 PE=1 SV=1	-0.252979	0.318891
	P63000	Ras-related C3 botulinum toxin substrate 1 OS=Homo sapiens OX=9606 GN=RAC1 PE=1 SV=1	-0.358255	0.347954
	P32929	Cystathionine gamma-lyase OS=Homo sapiens OX=9606 GN=CTH PE=1 SV=3	-0.300272	0.780793
	P50914	60S ribosomal protein L14 OS=Homo sapiens OX=9606 GN=RPL14 PE=1 SV=4	-0.274508	0.661307
	P35659	Protein DEK OS=Homo sapiens OX=9606 GN=DEK PE=1 SV=1	-0.261496	0.412786
	O14744	Protein arginine N-methyltransferase 5 OS=Homo sapiens OX=9606 GN=PRMT5 PE=1 SV=4	-0.242634	0.363514
	Q9UJZ1	Stomatin-like protein 2, mitochondrial OS=Homo sapiens OX=9606 GN=STOML2 PE=1 SV=1	-0.323699	0.658799
	P62241	40S ribosomal protein S8 OS=Homo sapiens OX=9606 GN=RPS8 PE=1 SV=2	-0.236644	0.207551
	Q9NR46	Endophilin-B2 OS=Homo sapiens OX=9606 GN=SH3GLB2 PE=1 SV=1	-0.368603	0.422513
	Q9UGP4	LIM domain-containing protein 1 OS=Homo sapiens OX=9606 GN=LIMD1 PE=1 SV=1	-0.22486	0.237098
	O00139	Kinesin-like protein KIF2A OS=Homo sapiens OX=9606 GN=KIF2A PE=1 SV=3	-0.239096	0.266333
	O14950	Myosin regulatory light chain 12B OS=Homo sapiens OX=9606 GN=MYL12B PE=1 SV=2	1.09115	0.310095
	Q86XN8	RNA-binding protein MEX3D OS=Homo sapiens OX=9606 GN=MEX3D PE=1 SV=3	-0.308677	0.196383
	Q00577	Transcriptional activator protein Pur-alpha OS=Homo sapiens OX=9606 GN=PURA PE=1 SV=2	-0.137613	0.0917308
	P53396	ATP-citrate synthase OS=Homo sapiens OX=9606 GN=ACLY PE=1 SV=3	-0.315264	0.672801
	Q14789	Golgin subfamily B member 1 OS=Homo sapiens OX=9606 GN=GOLGB1 PE=1 SV=2	-0.204541	0.139101
	Q9NR31	GTP-binding protein SAR1a OS=Homo sapiens OX=9606 GN=SAR1A PE=1 SV=1	-0.357696	0.493287
	E9PRG8	Uncharacterized protein C11orf98 OS=Homo sapiens OX=9606 GN=C11orf98 PE=4 SV=2	-0.405605	0.643983
	P16402	Histone H1.3 OS=Homo sapiens OX=9606 GN=H1-3 PE=1 SV=2	-0.0295397	0.0147512
	Q9P035	Very-long-chain (3R)-3-hydroxyacyl-CoA dehydratase 3 OS=Homo sapiens OX=9606 GN=HACD3 PE=1 SV=2	-0.398713	0.499952
	Q9NYV4	Cyclin-dependent kinase 12 OS=Homo sapiens OX=9606 GN=CDK12 PE=1 SV=2	-0.355393	1.20345
	Q9UPN9	E3 ubiquitin-protein ligase TRIM33 OS=Homo sapiens OX=9606 GN=TRIM33 PE=1 SV=3	-0.382395	0.640294
	P27694	Replication protein A 70 kDa DNA-binding subunit OS=Homo sapiens OX=9606 GN=RPA1 PE=1 SV=2	-0.380913	1.05826
	O75643	U5 small nuclear ribonucleoprotein 200 kDa helicase OS=Homo sapiens OX=9606 GN=SNRNP200 PE=1 SV=2	-0.331817	0.411138
	Q9UKJ3	G patch domain-containing protein 8 OS=Homo sapiens OX=9606 GN=GPATCH8 PE=1 SV=2	-0.41691	0.593978
	Q9BZE4	GTP-binding protein 4 OS=Homo sapiens OX=9606 GN=GTPBP4 PE=1 SV=3	-0.276653	0.247462
	Q8TDN6	Ribosome biogenesis protein BRX1 homolog OS=Homo sapiens OX=9606 GN=BRIX1 PE=1 SV=2	-0.358543	0.640603
	Q5W0B1	ORC ubiquitin ligase 1 OS=Homo sapiens OX=9606 GN=OBI1 PE=1 SV=1	-0.120342	0.0614579
	P14678	Small nuclear ribonucleoprotein-associated proteins B and B' OS=Homo sapiens OX=9606 GN=SNRPB PE=1 SV=2	-0.388344	0.89183
	P62847	40S ribosomal protein S24 OS=Homo sapiens OX=9606 GN=RPS24 PE=1 SV=1	0.355789	0.126011
	Q13564	NEDD8-activating enzyme E1 regulatory subunit OS=Homo sapiens OX=9606 GN=NAE1 PE=1 SV=1	-0.364526	0.302324
	Q14160	Protein scribble homolog OS=Homo sapiens OX=9606 GN=SCRIB PE=1 SV=4	-0.449888	1.03081
	Q8WXD5	Gem-associated protein 6 OS=Homo sapiens OX=9606 GN=GEMIN6 PE=1 SV=1	-0.558645	0.527659
	P63010	AP-2 complex subunit beta OS=Homo sapiens OX=9606 GN=AP2B1 PE=1 SV=1	-0.435105	0.859033
	P83731	60S ribosomal protein L24 OS=Homo sapiens OX=9606 GN=RPL24 PE=1 SV=1	-0.418333	1.08849
	P62857	40S ribosomal protein S28 OS=Homo sapiens OX=9606 GN=RPS28 PE=1 SV=1	-0.436282	1.06247
	Q7KZ85	Transcription elongation factor SPT6 OS=Homo sapiens OX=9606 GN=SUPT6H PE=1 SV=2	-0.422838	0.273673
	Q9NPH2	Inositol-3-phosphate synthase 1 OS=Homo sapiens OX=9606 GN=ISYNA1 PE=1 SV=1	-0.455738	1.29128
	O60271	C-Jun-amino-terminal kinase-interacting protein 4 OS=Homo sapiens OX=9606 GN=SPAG9 PE=1 SV=4	-0.438312	1.12755
	Q9HD26	Golgi-associated PDZ and coiled-coil motif-containing protein OS=Homo sapiens OX=9606 GN=GOPC PE=1 SV=1	-0.489143	0.9823
	Q16527	Cysteine and glycine-rich protein 2 OS=Homo sapiens OX=9606 GN=CSRP2 PE=1 SV=3	-0.259493	0.130802
	P07814	Bifunctional glutamate/proline--tRNA ligase OS=Homo sapiens OX=9606 GN=EPRS1 PE=1 SV=5	-0.443499	0.696338
	Q96QK1	Vacuolar protein sorting-associated protein 35 OS=Homo sapiens OX=9606 GN=VPS35 PE=1 SV=2	-0.497535	0.877571
	P42766	60S ribosomal protein L35 OS=Homo sapiens OX=9606 GN=RPL35 PE=1 SV=2	-0.244619	0.157745
	Q86WR7	Proline and serine-rich protein 2 OS=Homo sapiens OX=9606 GN=PROSER2 PE=1 SV=2	-0.476576	1.26856
	P04637	Cellular tumor antigen p53 OS=Homo sapiens OX=9606 GN=TP53 PE=1 SV=4	0.0178	0.00668857
	P46013	Proliferation marker protein Ki-67 OS=Homo sapiens OX=9606 GN=MKI67 PE=1 SV=2	-0.472759	0.653148
	P49189	4-trimethylaminobutyraldehyde dehydrogenase OS=Homo sapiens OX=9606 GN=ALDH9A1 PE=1 SV=3	-0.481819	0.599948
	Q13813	Spectrin alpha chain, non-erythrocytic 1 OS=Homo sapiens OX=9606 GN=SPTAN1 PE=1 SV=3	-0.338649	0.24434
	P46781	40S ribosomal protein S9 OS=Homo sapiens OX=9606 GN=RPS9 PE=1 SV=3	-0.53204	1.1913
	P49588	Alanine--tRNA ligase, cytoplasmic OS=Homo sapiens OX=9606 GN=AARS1 PE=1 SV=2	0.0917873	0.0313575
	Q00341	Vigilin OS=Homo sapiens OX=9606 GN=HDLBP PE=1 SV=2	-0.523665	0.742057
	P13804	Electron transfer flavoprotein subunit alpha, mitochondrial OS=Homo sapiens OX=9606 GN=ETFA PE=1 SV=1	-0.51066	0.638307
	Q9Y5U2	Protein TSSC4 OS=Homo sapiens OX=9606 GN=TSSC4 PE=1 SV=3	-0.701799	0.653835
	Q9BRK5	45 kDa calcium-binding protein OS=Homo sapiens OX=9606 GN=SDF4 PE=1 SV=1	-0.533494	0.592617
	P30044	Peroxiredoxin-5, mitochondrial OS=Homo sapiens OX=9606 GN=PRDX5 PE=1 SV=4	-0.544094	0.539573
	Q99700	Ataxin-2 OS=Homo sapiens OX=9606 GN=ATXN2 PE=1 SV=2	-0.636285	1.19421
	P50402	Emerin OS=Homo sapiens OX=9606 GN=EMD PE=1 SV=1	-0.90648	0.658481
	Q96PM5	RING finger and CHY zinc finger domain-containing protein 1 OS=Homo sapiens OX=9606 GN=RCHY1 PE=1 SV=1	-0.662803	1.22692
	O14757	Serine/threonine-protein kinase Chk1 OS=Homo sapiens OX=9606 GN=CHEK1 PE=1 SV=2	-0.622625	1.11657
	P49593	Protein phosphatase 1F OS=Homo sapiens OX=9606 GN=PPM1F PE=1 SV=3	-0.555072	0.476626
	Q8N3F8	MICAL-like protein 1 OS=Homo sapiens OX=9606 GN=MICALL1 PE=1 SV=2	-0.798939	0.644988
	Q16836	Hydroxyacyl-coenzyme A dehydrogenase, mitochondrial OS=Homo sapiens OX=9606 GN=HADH PE=1 SV=3	-0.82878	0.784194
	Q5PRF9	Protein Smaug homolog 2 OS=Homo sapiens OX=9606 GN=SAMD4B PE=1 SV=1	-0.726085	1.26773
	Q8IY63	Angiomotin-like protein 1 OS=Homo sapiens OX=9606 GN=AMOTL1 PE=1 SV=1	-0.665246	1.29573
	P23921	Ribonucleoside-diphosphate reductase large subunit OS=Homo sapiens OX=9606 GN=RRM1 PE=1 SV=1	-0.685018	0.890456
	Q15032	R3H domain-containing protein 1 OS=Homo sapiens OX=9606 GN=R3HDM1 PE=1 SV=3	-0.85124	0.907596
	P06576	ATP synthase subunit beta, mitochondrial OS=Homo sapiens OX=9606 GN=ATP5F1B PE=1 SV=3	-0.718334	1.12358
	O00151	PDZ and LIM domain protein 1 OS=Homo sapiens OX=9606 GN=PDLIM1 PE=1 SV=4	1.87992	0.371962
	P42677	40S ribosomal protein S27 OS=Homo sapiens OX=9606 GN=RPS27 PE=1 SV=3	-0.647672	0.36696
	Q96G03	Phosphoglucomutase-2 OS=Homo sapiens OX=9606 GN=PGM2 PE=1 SV=4	-1.00986	0.535768
	Q12959	Disks large homolog 1 OS=Homo sapiens OX=9606 GN=DLG1 PE=1 SV=2	-0.922343	0.652479
	Q02543	60S ribosomal protein L18a OS=Homo sapiens OX=9606 GN=RPL18A PE=1 SV=2	-0.905461	1.18557
	P30837	Aldehyde dehydrogenase X, mitochondrial OS=Homo sapiens OX=9606 GN=ALDH1B1 PE=1 SV=3	-0.592075	0.296057
	O14562	Ubiquitin domain-containing protein UBFD1 OS=Homo sapiens OX=9606 GN=UBFD1 PE=1 SV=2	-0.911353	1.21871
	Q14671	Pumilio homolog 1 OS=Homo sapiens OX=9606 GN=PUM1 PE=1 SV=3	-0.73159	0.61435
	Q7Z2W4	Zinc finger CCCH-type antiviral protein 1 OS=Homo sapiens OX=9606 GN=ZC3HAV1 PE=1 SV=3	-1.01554	0.816426
	P47914	60S ribosomal protein L29 OS=Homo sapiens OX=9606 GN=RPL29 PE=1 SV=2	-0.975863	1.26935
	P12814	Alpha-actinin-1 OS=Homo sapiens OX=9606 GN=ACTN1 PE=1 SV=2	-0.322184	0.129615
	P31040	Succinate dehydrogenase [ubiquinone] flavoprotein subunit, mitochondrial OS=Homo sapiens OX=9606 GN=SDHA PE=1 SV=2	-0.950618	1.21726
	P37108	Signal recognition particle 14 kDa protein OS=Homo sapiens OX=9606 GN=SRP14 PE=1 SV=2	-0.934257	1.17408
	P47974	mRNA decay activator protein ZFP36L2 OS=Homo sapiens OX=9606 GN=ZFP36L2 PE=1 SV=3	-0.794464	0.707739
	O75821	Eukaryotic translation initiation factor 3 subunit G OS=Homo sapiens OX=9606 GN=EIF3G PE=1 SV=2	0.236481	0.0452093
	Q8TBC4	NEDD8-activating enzyme E1 catalytic subunit OS=Homo sapiens OX=9606 GN=UBA3 PE=1 SV=2	1.29364	0.267732
	P46776	60S ribosomal protein L27a OS=Homo sapiens OX=9606 GN=RPL27A PE=1 SV=2	-1.17343	1.05956
	P35527	Keratin, type I cytoskeletal 9 OS=Homo sapiens OX=9606 GN=KRT9 PE=1 SV=3	-0.566843	0.201003
	P15151	Poliovirus receptor OS=Homo sapiens OX=9606 GN=PVR PE=1 SV=2	-1.11304	1.05553
	Q96AY3	Peptidyl-prolyl cis-trans isomerase FKBP10 OS=Homo sapiens OX=9606 GN=FKBP10 PE=1 SV=1	-1.05186	1.06649
	P23381	Tryptophan--tRNA ligase, cytoplasmic OS=Homo sapiens OX=9606 GN=WARS1 PE=1 SV=2	-0.5086	0.164323
	P31930	Cytochrome b-c1 complex subunit 1, mitochondrial OS=Homo sapiens OX=9606 GN=UQCRC1 PE=1 SV=3	-1.52213	0.947601
	P10515	Dihydrolipoyllysine-residue acetyltransferase component of pyruvate dehydrogenase complex, mitochondrial OS=Homo sapiens OX=9606 GN=DLAT PE=1 SV=3	-1.45792	1.0722
	O95831	Apoptosis-inducing factor 1, mitochondrial OS=Homo sapiens OX=9606 GN=AIFM1 PE=1 SV=1	-1.19247	0.866255
	P62899	60S ribosomal protein L31 OS=Homo sapiens OX=9606 GN=RPL31 PE=1 SV=1	-1.47169	0.884366
	Q06547	GA-binding protein subunit beta-1 OS=Homo sapiens OX=9606 GN=GABPB1 PE=1 SV=2	-1.12875	0.376219
	O43865	S-adenosylhomocysteine hydrolase-like protein 1 OS=Homo sapiens OX=9606 GN=AHCYL1 PE=1 SV=2	-1.85585	0.879775
	P36551	Oxygen-dependent coproporphyrinogen-III oxidase, mitochondrial OS=Homo sapiens OX=9606 GN=CPOX PE=1 SV=3	-1.42488	1.14647
	P40925	Malate dehydrogenase, cytoplasmic OS=Homo sapiens OX=9606 GN=MDH1 PE=1 SV=4	-0.707443	0.196461
	P11177	Pyruvate dehydrogenase E1 component subunit beta, mitochondrial OS=Homo sapiens OX=9606 GN=PDHB PE=1 SV=3	-1.32252	0.759762
	O95817	BAG family molecular chaperone regulator 3 OS=Homo sapiens OX=9606 GN=BAG3 PE=1 SV=3	-1.03185	0.356701
	O14980	Exportin-1 OS=Homo sapiens OX=9606 GN=XPO1 PE=1 SV=1	-1.51398	1.00932
	P04264	Keratin, type II cytoskeletal 1 OS=Homo sapiens OX=9606 GN=KRT1 PE=1 SV=6	-2.49776	0.92459
	Q02818	Nucleobindin-1 OS=Homo sapiens OX=9606 GN=NUCB1 PE=1 SV=4	-1.16471	0.43292
	P35908	Keratin, type II cytoskeletal 2 epidermal OS=Homo sapiens OX=9606 GN=KRT2 PE=1 SV=2	-4.72643	1.07237
	P08779	Keratin, type I cytoskeletal 16 OS=Homo sapiens OX=9606 GN=KRT16 PE=1 SV=4	-2.70973	1.20958
	Q9H9B4	Sideroflexin-1 OS=Homo sapiens OX=9606 GN=SFXN1 PE=1 SV=4	-2.22725	0.346207
	O00410	Importin-5 OS=Homo sapiens OX=9606 GN=IPO5 PE=1 SV=4	-3.55505	1.16023
	Q15813	Tubulin-specific chaperone E OS=Homo sapiens OX=9606 GN=TBCE PE=1 SV=1	-2.31307	0.314584
	P68036	Ubiquitin-conjugating enzyme E2 L3 OS=Homo sapiens OX=9606 GN=UBE2L3 PE=1 SV=1	-2.6415	0.662517
	P49756	RNA-binding protein 25 OS=Homo sapiens OX=9606 GN=RBM25 PE=1 SV=3	-6.41581	0.99044
	Q9NP77	RNA polymerase II subunit A C-terminal domain phosphatase SSU72 OS=Homo sapiens OX=9606 GN=SSU72 PE=1 SV=1	-3.17873	0.978898
	Q6IBS0	Twinfilin-2 OS=Homo sapiens OX=9606 GN=TWF2 PE=1 SV=2	0.978696	0.870348	singleton
	Q9NR56	Muscleblind-like protein 1 OS=Homo sapiens OX=9606 GN=MBNL1 PE=1 SV=2	1.1004	0.7394	singleton
	A6NDU8	UPF0600 protein C5orf51 OS=Homo sapiens OX=9606 GN=C5orf51 PE=1 SV=1	1.1053	0.76251	singleton
	O15397	Importin-8 OS=Homo sapiens OX=9606 GN=IPO8 PE=1 SV=2	1.49722	1.2963	singleton
	Q9ULX6	A-kinase anchor protein 8-like OS=Homo sapiens OX=9606 GN=AKAP8L PE=1 SV=4	0.569741	0.232579	singleton
	Q9NUQ9	CYFIP-related Rac1 interactor B OS=Homo sapiens OX=9606 GN=CYRIB PE=1 SV=1	1.2143	0.651292	singleton
	P53384	Cytosolic Fe-S cluster assembly factor NUBP1 OS=Homo sapiens OX=9606 GN=NUBP1 PE=1 SV=2	0.818529	0.892514	singleton
	Q8TBZ6	tRNA methyltransferase 10 homolog A OS=Homo sapiens OX=9606 GN=TRMT10A PE=1 SV=1	0.654387	1.23713	singleton
+	Q9H4A3	Serine/threonine-protein kinase WNK1 OS=Homo sapiens OX=9606 GN=WNK1 PE=1 SV=2	0.687334	3.16372	singleton
	O43395	U4/U6 small nuclear ribonucleoprotein Prp3 OS=Homo sapiens OX=9606 GN=PRPF3 PE=1 SV=2	1.89117	0.792758	singleton
	Q8WWH5	Probable tRNA pseudouridine synthase 1 OS=Homo sapiens OX=9606 GN=TRUB1 PE=1 SV=1	0.738268	0.722702	singleton
+	Q8NCW5	NAD(P)H-hydrate epimerase OS=Homo sapiens OX=9606 GN=NAXE PE=1 SV=2	2.2605	1.43427	singleton
+	Q9BTA9	WW domain-containing adapter protein with coiled-coil OS=Homo sapiens OX=9606 GN=WAC PE=1 SV=3	1.71368	1.51354	singleton
	Q9NRS6	Sorting nexin-15 OS=Homo sapiens OX=9606 GN=SNX15 PE=1 SV=1	0.497867	0.332426	singleton
	P17858	ATP-dependent 6-phosphofructokinase, liver type OS=Homo sapiens OX=9606 GN=PFKL PE=1 SV=6	1.5655	0.580436	singleton
	Q99661	Kinesin-like protein KIF2C OS=Homo sapiens OX=9606 GN=KIF2C PE=1 SV=2	0.213713	0.271401	singleton
	Q13404	Ubiquitin-conjugating enzyme E2 variant 1 OS=Homo sapiens OX=9606 GN=UBE2V1 PE=1 SV=2	2.5655	1.19388	singleton
	Q96IZ0	PRKC apoptosis WT1 regulator protein OS=Homo sapiens OX=9606 GN=PAWR PE=1 SV=1	0.831392	0.644211	singleton
	O95777	U6 snRNA-associated Sm-like protein LSm8 OS=Homo sapiens OX=9606 GN=LSM8 PE=1 SV=3	2.25075	0.98519	singleton
	Q8N1F7	Nuclear pore complex protein Nup93 OS=Homo sapiens OX=9606 GN=NUP93 PE=1 SV=2	1.49233	1.12824	singleton
	Q96IJ6	Mannose-1-phosphate guanyltransferase alpha OS=Homo sapiens OX=9606 GN=GMPPA PE=1 SV=1	1.25854	0.964069	singleton
	P21399	Cytoplasmic aconitate hydratase OS=Homo sapiens OX=9606 GN=ACO1 PE=1 SV=3	0.980728	0.598153	singleton
	Q9Y5Y2	Cytosolic Fe-S cluster assembly factor NUBP2 OS=Homo sapiens OX=9606 GN=NUBP2 PE=1 SV=1	1.63035	0.939987	singleton
	P29083	General transcription factor IIE subunit 1 OS=Homo sapiens OX=9606 GN=GTF2E1 PE=1 SV=2	0.247675	0.156895	singleton
+	Q08209	Serine/threonine-protein phosphatase 2B catalytic subunit alpha isoform OS=Homo sapiens OX=9606 GN=PPP3CA PE=1 SV=1	-0.680814	2.47878	singleton
+	P21281	V-type proton ATPase subunit B, brain isoform OS=Homo sapiens OX=9606 GN=ATP6V1B2 PE=1 SV=3	2.07545	1.42637	singleton
	Q8IVD9	NudC domain-containing protein 3 OS=Homo sapiens OX=9606 GN=NUDCD3 PE=1 SV=3	1.41797	0.571087	singleton
	Q8IWJ2	GRIP and coiled-coil domain-containing protein 2 OS=Homo sapiens OX=9606 GN=GCC2 PE=1 SV=4	0.875282	0.972367	singleton
	Q9UJC3	Protein Hook homolog 1 OS=Homo sapiens OX=9606 GN=HOOK1 PE=1 SV=2	1.09419	1.05859	singleton
	Q86YP4	Transcriptional repressor p66-alpha OS=Homo sapiens OX=9606 GN=GATAD2A PE=1 SV=1	1.10371	1.12279	singleton
	Q15648	Mediator of RNA polymerase II transcription subunit 1 OS=Homo sapiens OX=9606 GN=MED1 PE=1 SV=4	-0.0848344	0.115807	singleton
	P18847	Cyclic AMP-dependent transcription factor ATF-3 OS=Homo sapiens OX=9606 GN=ATF3 PE=1 SV=2	1.00027	1.14205	singleton
	Q13885	Tubulin beta-2A chain OS=Homo sapiens OX=9606 GN=TUBB2A PE=1 SV=1	3.18508	0.885083	singleton
	Q9Y3E1	Hepatoma-derived growth factor-related protein 3 OS=Homo sapiens OX=9606 GN=HDGFL3 PE=1 SV=1	1.30784	0.83206	singleton
	Q8N6M0	Deubiquitinase OTUD6B OS=Homo sapiens OX=9606 GN=OTUD6B PE=1 SV=1	1.52062	0.715903	singleton
	Q6WKZ4	Rab11 family-interacting protein 1 OS=Homo sapiens OX=9606 GN=RAB11FIP1 PE=1 SV=3	0.591495	0.261406	singleton
	Q9BW91	ADP-ribose pyrophosphatase, mitochondrial OS=Homo sapiens OX=9606 GN=NUDT9 PE=1 SV=1	0.488881	0.272136	singleton
	Q5QJE6	Deoxynucleotidyltransferase terminal-interacting protein 2 OS=Homo sapiens OX=9606 GN=DNTTIP2 PE=1 SV=2	1.07215	0.724014	singleton
	Q15061	WD repeat-containing protein 43 OS=Homo sapiens OX=9606 GN=WDR43 PE=1 SV=3	0.646511	0.465182	singleton
	P53990	IST1 homolog OS=Homo sapiens OX=9606 GN=IST1 PE=1 SV=1	0.945288	0.764256	singleton
	P48163	NADP-dependent malic enzyme OS=Homo sapiens OX=9606 GN=ME1 PE=1 SV=1	1.53518	1.21814	singleton
	Q9NPJ6	Mediator of RNA polymerase II transcription subunit 4 OS=Homo sapiens OX=9606 GN=MED4 PE=1 SV=1	0.890547	0.377029	singleton
+	P83916	Chromobox protein homolog 1 OS=Homo sapiens OX=9606 GN=CBX1 PE=1 SV=1	1.8001	1.3208	singleton
	Q06546	GA-binding protein alpha chain OS=Homo sapiens OX=9606 GN=GABPA PE=1 SV=1	1.94112	1.03756	singleton
	Q16890	Tumor protein D53 OS=Homo sapiens OX=9606 GN=TPD52L1 PE=1 SV=1	2.67554	0.761715	singleton
	Q14318	Peptidyl-prolyl cis-trans isomerase FKBP8 OS=Homo sapiens OX=9606 GN=FKBP8 PE=1 SV=2	0.981422	1.05927	singleton
	P0CG31	Putative zinc finger protein 286B OS=Homo sapiens OX=9606 GN=ZNF286B PE=5 SV=1	-0.519023	0.871893	singleton
	Q13153	Serine/threonine-protein kinase PAK 1 OS=Homo sapiens OX=9606 GN=PAK1 PE=1 SV=2	0.591302	0.365267	singleton
+	Q14691	DNA replication complex GINS protein PSF1 OS=Homo sapiens OX=9606 GN=GINS1 PE=1 SV=1	2.02364	1.38371	singleton
+	P0DP25	Calmodulin-3 OS=Homo sapiens OX=9606 GN=CALM3 PE=1 SV=1	3.94978	4.0564	singleton
+	P54687	Branched-chain-amino-acid aminotransferase, cytosolic OS=Homo sapiens OX=9606 GN=BCAT1 PE=1 SV=3	3.74043	3.31715	singleton
+	O94913	Pre-mRNA cleavage complex 2 protein Pcf11 OS=Homo sapiens OX=9606 GN=PCF11 PE=1 SV=3	2.18213	2.18515	singleton
+	Q99714	3-hydroxyacyl-CoA dehydrogenase type-2 OS=Homo sapiens OX=9606 GN=HSD17B10 PE=1 SV=3	5.90729	3.91027	singleton
+	O95825	Quinone oxidoreductase-like protein 1 OS=Homo sapiens OX=9606 GN=CRYZL1 PE=1 SV=2	3.9854	5.31927	singleton
+	Q9P287	BRCA2 and CDKN1A-interacting protein OS=Homo sapiens OX=9606 GN=BCCIP PE=1 SV=1	4.86156	3.74224	singleton
+	O94842	TOX high mobility group box family member 4 OS=Homo sapiens OX=9606 GN=TOX4 PE=1 SV=1	1.89813	1.60876	singleton
+	Q96IU4	Protein ABHD14B OS=Homo sapiens OX=9606 GN=ABHD14B PE=1 SV=1	4.2651	5.71444	singleton
+	P35269	General transcription factor IIF subunit 1 OS=Homo sapiens OX=9606 GN=GTF2F1 PE=1 SV=2	1.21457	2.36089	singleton
+	Q9NX46	ADP-ribose glycohydrolase ARH3 OS=Homo sapiens OX=9606 GN=ADPRS PE=1 SV=1	1.76015	1.9946	singleton
	Q7Z5H3	Rho GTPase-activating protein 22 OS=Homo sapiens OX=9606 GN=ARHGAP22 PE=1 SV=1	0.995042	0.918769	singleton
+	Q9UKK9	ADP-sugar pyrophosphatase OS=Homo sapiens OX=9606 GN=NUDT5 PE=1 SV=1	6.73609	6.26727	singleton
	O75792	Ribonuclease H2 subunit A OS=Homo sapiens OX=9606 GN=RNASEH2A PE=1 SV=2	1.12238	0.876943	singleton
+	Q6I9Y2	THO complex subunit 7 homolog OS=Homo sapiens OX=9606 GN=THOC7 PE=1 SV=3	2.2161	2.78595	singleton
+	Q8IVM0	Coiled-coil domain-containing protein 50 OS=Homo sapiens OX=9606 GN=CCDC50 PE=1 SV=1	2.94574	2.44767	singleton
+	Q8N6H7	ADP-ribosylation factor GTPase-activating protein 2 OS=Homo sapiens OX=9606 GN=ARFGAP2 PE=1 SV=1	1.90286	2.77985	singleton
+	Q92769	Histone deacetylase 2 OS=Homo sapiens OX=9606 GN=HDAC2 PE=1 SV=2	5.08239	4.76141	singleton
+	Q96ST2	Protein IWS1 homolog OS=Homo sapiens OX=9606 GN=IWS1 PE=1 SV=2	1.96036	3.79438	singleton
+	O14979	Heterogeneous nuclear ribonucleoprotein D-like OS=Homo sapiens OX=9606 GN=HNRNPDL PE=1 SV=3	8.85244	6.17157	singleton
+	P68400	Casein kinase II subunit alpha OS=Homo sapiens OX=9606 GN=CSNK2A1 PE=1 SV=1	2.836	2.66545	singleton
+	Q99627	COP9 signalosome complex subunit 8 OS=Homo sapiens OX=9606 GN=COPS8 PE=1 SV=1	5.79994	3.92381	singleton
+	Q92804	TATA-binding protein-associated factor 2N OS=Homo sapiens OX=9606 GN=TAF15 PE=1 SV=1	5.82073	5.28916	singleton
+	Q8TEA8	D-aminoacyl-tRNA deacylase 1 OS=Homo sapiens OX=9606 GN=DTD1 PE=1 SV=2	1.96338	2.41593	singleton
	P78406	mRNA export factor OS=Homo sapiens OX=9606 GN=RAE1 PE=1 SV=1	1.02173	1.23156	singleton
+	Q9Y3D0	Cytosolic iron-sulfur assembly component 2B OS=Homo sapiens OX=9606 GN=CIAO2B PE=1 SV=1	3.17724	3.79143	singleton
+	P61011	Signal recognition particle 54 kDa protein OS=Homo sapiens OX=9606 GN=SRP54 PE=1 SV=1	2.98123	3.17388	singleton
+	Q9Y2W2	WW domain-binding protein 11 OS=Homo sapiens OX=9606 GN=WBP11 PE=1 SV=1	4.43776	3.868	singleton
+	Q68EM7	Rho GTPase-activating protein 17 OS=Homo sapiens OX=9606 GN=ARHGAP17 PE=1 SV=1	3.36824	5.17331	singleton
+	Q13596	Sorting nexin-1 OS=Homo sapiens OX=9606 GN=SNX1 PE=1 SV=3	1.60044	1.63163	singleton
+	Q9P013	Spliceosome-associated protein CWC15 homolog OS=Homo sapiens OX=9606 GN=CWC15 PE=1 SV=2	1.95478	2.3579	singleton
+	Q16222	UDP-N-acetylhexosamine pyrophosphorylase OS=Homo sapiens OX=9606 GN=UAP1 PE=1 SV=3	5.15185	5.28597	singleton
+	O95229	ZW10 interactor OS=Homo sapiens OX=9606 GN=ZWINT PE=1 SV=2	2.40645	3.37451	singleton
+	Q6VN20	Ran-binding protein 10 OS=Homo sapiens OX=9606 GN=RANBP10 PE=1 SV=1	6.29206	5.34268	singleton
+	P52306	Rap1 GTPase-GDP dissociation stimulator 1 OS=Homo sapiens OX=9606 GN=RAP1GDS1 PE=1 SV=3	4.14211	1.88265	singleton
+	Q92530	Proteasome inhibitor PI31 subunit OS=Homo sapiens OX=9606 GN=PSMF1 PE=1 SV=2	2.92087	3.63851	singleton
+	O94906	Pre-mRNA-processing factor 6 OS=Homo sapiens OX=9606 GN=PRPF6 PE=1 SV=1	1.68866	2.31779	singleton
+	Q13242	Serine/arginine-rich splicing factor 9 OS=Homo sapiens OX=9606 GN=SRSF9 PE=1 SV=1	7.51056	5.50317	singleton
+	Q5JTV8	Torsin-1A-interacting protein 1 OS=Homo sapiens OX=9606 GN=TOR1AIP1 PE=1 SV=2	1.90244	3.02487	singleton
+	Q6UN15	Pre-mRNA 3'-end-processing factor FIP1 OS=Homo sapiens OX=9606 GN=FIP1L1 PE=1 SV=1	4.63548	3.77728	singleton
+	Q9BUK6	Protein misato homolog 1 OS=Homo sapiens OX=9606 GN=MSTO1 PE=1 SV=1	2.12934	2.98635	singleton
+	P06730	Eukaryotic translation initiation factor 4E OS=Homo sapiens OX=9606 GN=EIF4E PE=1 SV=2	5.54977	4.04293	singleton
+	O14530	Thioredoxin domain-containing protein 9 OS=Homo sapiens OX=9606 GN=TXNDC9 PE=1 SV=2	2.36169	2.57188	singleton
+	Q9UJA5	tRNA (adenine(58)-N(1))-methyltransferase non-catalytic subunit TRM6 OS=Homo sapiens OX=9606 GN=TRMT6 PE=1 SV=1	2.38301	1.90321	singleton
+	Q8NFP7	Diphosphoinositol polyphosphate phosphohydrolase 3-alpha OS=Homo sapiens OX=9606 GN=NUDT10 PE=1 SV=1	2.33109	3.56658	singleton
	Q9Y4E8	Ubiquitin carboxyl-terminal hydrolase 15 OS=Homo sapiens OX=9606 GN=USP15 PE=1 SV=3	1.18715	0.663908	singleton
+	Q96CP2	FLYWCH family member 2 OS=Homo sapiens OX=9606 GN=FLYWCH2 PE=1 SV=1	2.43952	3.43801	singleton
+	Q9H0E2	Toll-interacting protein OS=Homo sapiens OX=9606 GN=TOLLIP PE=1 SV=1	2.162	2.48887	singleton
+	Q96RU3	Formin-binding protein 1 OS=Homo sapiens OX=9606 GN=FNBP1 PE=1 SV=2	3.31105	2.44515	singleton
+	P62140	Serine/threonine-protein phosphatase PP1-beta catalytic subunit OS=Homo sapiens OX=9606 GN=PPP1CB PE=1 SV=3	2.76952	3.19431	singleton
+	Q6UX04	Spliceosome-associated protein CWC27 homolog OS=Homo sapiens OX=9606 GN=CWC27 PE=1 SV=1	2.4455	2.86334	singleton
+	Q66K74	Microtubule-associated protein 1S OS=Homo sapiens OX=9606 GN=MAP1S PE=1 SV=2	1.6595	2.19133	singleton
+	Q06323	Proteasome activator complex subunit 1 OS=Homo sapiens OX=9606 GN=PSME1 PE=1 SV=1	4.05228	3.53205	singleton
+	P20839	Inosine-5'-monophosphate dehydrogenase 1 OS=Homo sapiens OX=9606 GN=IMPDH1 PE=1 SV=2	2.21357	1.94543	singleton
	Q8N999	Uncharacterized protein C12orf29 OS=Homo sapiens OX=9606 GN=C12orf29 PE=1 SV=2	1.31224	1.28541	singleton
+	O60701	UDP-glucose 6-dehydrogenase OS=Homo sapiens OX=9606 GN=UGDH PE=1 SV=1	3.04353	3.7131	singleton
+	Q04726	Transducin-like enhancer protein 3 OS=Homo sapiens OX=9606 GN=TLE3 PE=1 SV=2	4.7996	3.58218	singleton
+	Q9HCD5	Nuclear receptor coactivator 5 OS=Homo sapiens OX=9606 GN=NCOA5 PE=1 SV=2	1.54911	1.90395	singleton
+	P31483	Nucleolysin TIA-1 isoform p40 OS=Homo sapiens OX=9606 GN=TIA1 PE=1 SV=3	1.5336	3.29372	singleton
+	Q15398	Disks large-associated protein 5 OS=Homo sapiens OX=9606 GN=DLGAP5 PE=1 SV=2	2.65792	2.05062	singleton
+	Q8NBF2	NHL repeat-containing protein 2 OS=Homo sapiens OX=9606 GN=NHLRC2 PE=1 SV=1	2.46976	1.67486	singleton
+	P11387	DNA topoisomerase 1 OS=Homo sapiens OX=9606 GN=TOP1 PE=1 SV=2	0.919136	3.28488	singleton
+	Q8N806	Putative E3 ubiquitin-protein ligase UBR7 OS=Homo sapiens OX=9606 GN=UBR7 PE=1 SV=2	2.4885	3.48234	singleton
+	Q13243	Serine/arginine-rich splicing factor 5 OS=Homo sapiens OX=9606 GN=SRSF5 PE=1 SV=1	3.66204	3.07806	singleton
+	P78344	Eukaryotic translation initiation factor 4 gamma 2 OS=Homo sapiens OX=9606 GN=EIF4G2 PE=1 SV=1	3.73418	2.62046	singleton
+	P36969	Phospholipid hydroperoxide glutathione peroxidase OS=Homo sapiens OX=9606 GN=GPX4 PE=1 SV=3	2.69525	4.01179	singleton
+	P05387	60S acidic ribosomal protein P2 OS=Homo sapiens OX=9606 GN=RPLP2 PE=1 SV=1	4.24801	3.17991	singleton
+	Q92783	Signal transducing adapter molecule 1 OS=Homo sapiens OX=9606 GN=STAM PE=1 SV=3	3.03788	2.13172	singleton
+	P61289	Proteasome activator complex subunit 3 OS=Homo sapiens OX=9606 GN=PSME3 PE=1 SV=1	7.03112	5.61159	singleton
+	P46940	Ras GTPase-activating-like protein IQGAP1 OS=Homo sapiens OX=9606 GN=IQGAP1 PE=1 SV=1	2.83836	3.04958	singleton
+	O75935	Dynactin subunit 3 OS=Homo sapiens OX=9606 GN=DCTN3 PE=1 SV=1	2.30009	4.09431	singleton
+	Q5JST6	EF-hand domain-containing family member C2 OS=Homo sapiens OX=9606 GN=EFHC2 PE=1 SV=2	2.42581	2.67754	singleton
+	O43809	Cleavage and polyadenylation specificity factor subunit 5 OS=Homo sapiens OX=9606 GN=NUDT21 PE=1 SV=1	3.67338	3.99348	singleton
+	P55081	Microfibrillar-associated protein 1 OS=Homo sapiens OX=9606 GN=MFAP1 PE=1 SV=2	1.49145	1.49694	singleton
+	O94888	UBX domain-containing protein 7 OS=Homo sapiens OX=9606 GN=UBXN7 PE=1 SV=2	4.65068	3.90079	singleton
+	Q9H6T3	RNA polymerase II-associated protein 3 OS=Homo sapiens OX=9606 GN=RPAP3 PE=1 SV=2	2.30181	3.11066	singleton
+	Q9HB07	MYG1 exonuclease OS=Homo sapiens OX=9606 GN=MYG1 PE=1 SV=3	6.16358	6.67905	singleton
+	P34931	Heat shock 70 kDa protein 1-like OS=Homo sapiens OX=9606 GN=HSPA1L PE=1 SV=2	3.24725	3.69619	singleton
	Q9BRX2	Protein pelota homolog OS=Homo sapiens OX=9606 GN=PELO PE=1 SV=2	0.0202363	0.0157019	singleton
+	O75494	Serine/arginine-rich splicing factor 10 OS=Homo sapiens OX=9606 GN=SRSF10 PE=1 SV=1	4.74703	5.75828	singleton
+	P35250	Replication factor C subunit 2 OS=Homo sapiens OX=9606 GN=RFC2 PE=1 SV=3	2.45781	2.69713	singleton
+	Q9BU76	Multiple myeloma tumor-associated protein 2 OS=Homo sapiens OX=9606 GN=MMTAG2 PE=1 SV=1	1.16363	3.32753	singleton
+	Q96AT9	Ribulose-phosphate 3-epimerase OS=Homo sapiens OX=9606 GN=RPE PE=1 SV=1	3.74258	4.62076	singleton
+	Q9GZN8	UPF0687 protein C20orf27 OS=Homo sapiens OX=9606 GN=C20orf27 PE=1 SV=3	3.8944	3.19114	singleton
+	Q5TFE4	5'-nucleotidase domain-containing protein 1 OS=Homo sapiens OX=9606 GN=NT5DC1 PE=1 SV=1	4.67136	2.64652	singleton
+	Q99417	c-Myc-binding protein OS=Homo sapiens OX=9606 GN=MYCBP PE=1 SV=3	3.98242	6.85745	singleton
+	Q9Y248	DNA replication complex GINS protein PSF2 OS=Homo sapiens OX=9606 GN=GINS2 PE=1 SV=1	1.74072	1.76386	singleton
+	Q5TDH0	Protein DDI1 homolog 2 OS=Homo sapiens OX=9606 GN=DDI2 PE=1 SV=1	2.76441	4.42797	singleton
+	Q13610	Periodic tryptophan protein 1 homolog OS=Homo sapiens OX=9606 GN=PWP1 PE=1 SV=1	1.91437	1.70902	singleton
+	Q14019	Coactosin-like protein OS=Homo sapiens OX=9606 GN=COTL1 PE=1 SV=3	4.86201	3.21618	singleton
+	Q9BQE3	Tubulin alpha-1C chain OS=Homo sapiens OX=9606 GN=TUBA1C PE=1 SV=1	7.25735	3.60383	singleton
+	Q9Y3B4	Splicing factor 3B subunit 6 OS=Homo sapiens OX=9606 GN=SF3B6 PE=1 SV=1	4.88904	4.08453	singleton
+	Q8WWK9	Cytoskeleton-associated protein 2 OS=Homo sapiens OX=9606 GN=CKAP2 PE=1 SV=1	2.52409	2.74797	singleton
+	Q9UK41	Vacuolar protein sorting-associated protein 28 homolog OS=Homo sapiens OX=9606 GN=VPS28 PE=1 SV=1	1.93661	3.06897	singleton
+	Q52LJ0	Protein FAM98B OS=Homo sapiens OX=9606 GN=FAM98B PE=1 SV=2	3.74743	3.7213	singleton
+	Q6UXN9	WD repeat-containing protein 82 OS=Homo sapiens OX=9606 GN=WDR82 PE=1 SV=1	3.11951	3.29649	singleton
+	Q8NFH4	Nucleoporin Nup37 OS=Homo sapiens OX=9606 GN=NUP37 PE=1 SV=1	3.76325	4.70162	singleton
+	Q8NFH3	Nucleoporin Nup43 OS=Homo sapiens OX=9606 GN=NUP43 PE=1 SV=1	4.84057	3.59192	singleton
+	Q9UI30	Multifunctional methyltransferase subunit TRM112-like protein OS=Homo sapiens OX=9606 GN=TRMT112 PE=1 SV=1	6.10714	3.85567	singleton
+	O43290	U4/U6.U5 tri-snRNP-associated protein 1 OS=Homo sapiens OX=9606 GN=SART1 PE=1 SV=1	2.97436	2.57906	singleton
+	Q96C23	Galactose mutarotase OS=Homo sapiens OX=9606 GN=GALM PE=1 SV=1	2.50865	1.53582	singleton
+	Q9NZW5	Protein PALS2 OS=Homo sapiens OX=9606 GN=PALS2 PE=1 SV=2	1.68147	2.38469	singleton
+	Q9UHY7	Enolase-phosphatase E1 OS=Homo sapiens OX=9606 GN=ENOPH1 PE=1 SV=1	3.85008	5.02401	singleton
+	O95400	CD2 antigen cytoplasmic tail-binding protein 2 OS=Homo sapiens OX=9606 GN=CD2BP2 PE=1 SV=1	2.6489	2.1997	singleton
+	Q9NQ29	Putative RNA-binding protein Luc7-like 1 OS=Homo sapiens OX=9606 GN=LUC7L PE=1 SV=1	3.48782	3.28796	singleton
+	Q92522	Histone H1.10 OS=Homo sapiens OX=9606 GN=H1-10 PE=1 SV=1	4.30408	4.43424	singleton
+	O00429	Dynamin-1-like protein OS=Homo sapiens OX=9606 GN=DNM1L PE=1 SV=2	2.80061	2.21742	singleton
+	P46821	Microtubule-associated protein 1B OS=Homo sapiens OX=9606 GN=MAP1B PE=1 SV=2	2.65754	2.31535	singleton
+	O15381	Nuclear valosin-containing protein-like OS=Homo sapiens OX=9606 GN=NVL PE=1 SV=1	1.95071	2.3004	singleton
+	Q9UMX0	Ubiquilin-1 OS=Homo sapiens OX=9606 GN=UBQLN1 PE=1 SV=2	7.07112	4.59505	singleton
	Q9H1B7	Probable E3 ubiquitin-protein ligase IRF2BPL OS=Homo sapiens OX=9606 GN=IRF2BPL PE=1 SV=1	0.614918	0.702393	singleton
+	Q96ST3	Paired amphipathic helix protein Sin3a OS=Homo sapiens OX=9606 GN=SIN3A PE=1 SV=2	3.05166	1.97999	singleton
+	P62318	Small nuclear ribonucleoprotein Sm D3 OS=Homo sapiens OX=9606 GN=SNRPD3 PE=1 SV=1	6.9603	4.73385	singleton
+	Q14676	Mediator of DNA damage checkpoint protein 1 OS=Homo sapiens OX=9606 GN=MDC1 PE=1 SV=3	4.56953	3.52773	singleton
+	Q86V88	Magnesium-dependent phosphatase 1 OS=Homo sapiens OX=9606 GN=MDP1 PE=1 SV=1	2.86876	2.75479	singleton
+	Q13451	Peptidyl-prolyl cis-trans isomerase FKBP5 OS=Homo sapiens OX=9606 GN=FKBP5 PE=1 SV=2	2.81589	2.81635	singleton
+	Q9NX58	Cell growth-regulating nucleolar protein OS=Homo sapiens OX=9606 GN=LYAR PE=1 SV=2	5.25927	6.28676	singleton
+	Q8N684	Cleavage and polyadenylation specificity factor subunit 7 OS=Homo sapiens OX=9606 GN=CPSF7 PE=1 SV=1	4.96878	4.50541	singleton
+	Q9HCN8	Stromal cell-derived factor 2-like protein 1 OS=Homo sapiens OX=9606 GN=SDF2L1 PE=1 SV=2	3.31375	3.39218	singleton
+	P48507	Glutamate--cysteine ligase regulatory subunit OS=Homo sapiens OX=9606 GN=GCLM PE=1 SV=1	1.96023	2.87023	singleton
+	P04350	Tubulin beta-4A chain OS=Homo sapiens OX=9606 GN=TUBB4A PE=1 SV=2	3.40179	3.11166	singleton
+	P47755	F-actin-capping protein subunit alpha-2 OS=Homo sapiens OX=9606 GN=CAPZA2 PE=1 SV=3	1.7377	1.78809	singleton
+	Q15785	Mitochondrial import receptor subunit TOM34 OS=Homo sapiens OX=9606 GN=TOMM34 PE=1 SV=2	2.05645	3.12975	singleton
+	Q9BRT9	DNA replication complex GINS protein SLD5 OS=Homo sapiens OX=9606 GN=GINS4 PE=1 SV=1	2.30212	2.22006	singleton
+	Q13098	COP9 signalosome complex subunit 1 OS=Homo sapiens OX=9606 GN=GPS1 PE=1 SV=4	2.87341	3.13446	singleton
+	P49770	Translation initiation factor eIF-2B subunit beta OS=Homo sapiens OX=9606 GN=EIF2B2 PE=1 SV=3	3.79743	4.1967	singleton
+	Q8WUA2	Peptidyl-prolyl cis-trans isomerase-like 4 OS=Homo sapiens OX=9606 GN=PPIL4 PE=1 SV=1	2.64439	1.96105	singleton
+	Q15050	Ribosome biogenesis regulatory protein homolog OS=Homo sapiens OX=9606 GN=RRS1 PE=1 SV=2	3.77026	1.92005	singleton
+	O43665	Regulator of G-protein signaling 10 OS=Homo sapiens OX=9606 GN=RGS10 PE=1 SV=3	1.28093	2.78556	singleton
+	Q6NXS1	Protein phosphatase inhibitor 2 family member B OS=Homo sapiens OX=9606 GN=PPP1R2B PE=1 SV=2	2.17419	3.28008	singleton
+	Q9BZZ5	Apoptosis inhibitor 5 OS=Homo sapiens OX=9606 GN=API5 PE=1 SV=3	2.88582	2.10364	singleton
+	Q15007	Pre-mRNA-splicing regulator WTAP OS=Homo sapiens OX=9606 GN=WTAP PE=1 SV=2	2.0907	2.43545	singleton
+	P14859	POU domain, class 2, transcription factor 1 OS=Homo sapiens OX=9606 GN=POU2F1 PE=1 SV=2	2.6973	2.07456	singleton
	P61962	DDB1- and CUL4-associated factor 7 OS=Homo sapiens OX=9606 GN=DCAF7 PE=1 SV=1	1.11206	0.971537	singleton
+	Q9NQ48	Leucine zipper transcription factor-like protein 1 OS=Homo sapiens OX=9606 GN=LZTFL1 PE=1 SV=1	2.05081	1.80655	singleton
+	Q9C037	E3 ubiquitin-protein ligase TRIM4 OS=Homo sapiens OX=9606 GN=TRIM4 PE=1 SV=2	8.24481	4.7454	singleton
+	O00506	Serine/threonine-protein kinase 25 OS=Homo sapiens OX=9606 GN=STK25 PE=1 SV=1	1.97957	1.5993	singleton
+	Q9C0B1	Alpha-ketoglutarate-dependent dioxygenase FTO OS=Homo sapiens OX=9606 GN=FTO PE=1 SV=3	2.65621	2.7874	singleton
	Q96EB6	NAD-dependent protein deacetylase sirtuin-1 OS=Homo sapiens OX=9606 GN=SIRT1 PE=1 SV=2	1.58797	1.11103	singleton
+	P54578	Ubiquitin carboxyl-terminal hydrolase 14 OS=Homo sapiens OX=9606 GN=USP14 PE=1 SV=3	4.49569	5.56941	singleton
+	Q15631	Translin OS=Homo sapiens OX=9606 GN=TSN PE=1 SV=1	2.95153	3.19971	singleton
+	Q8WW12	PEST proteolytic signal-containing nuclear protein OS=Homo sapiens OX=9606 GN=PCNP PE=1 SV=2	4.83044	4.01387	singleton
+	P13984	General transcription factor IIF subunit 2 OS=Homo sapiens OX=9606 GN=GTF2F2 PE=1 SV=2	3.97409	3.53054	singleton
	Q9BVP2	Guanine nucleotide-binding protein-like 3 OS=Homo sapiens OX=9606 GN=GNL3 PE=1 SV=2	1.9262	1.21826	singleton
+	Q5F1R6	DnaJ homolog subfamily C member 21 OS=Homo sapiens OX=9606 GN=DNAJC21 PE=1 SV=2	1.63789	2.40471	singleton
+	Q96KB5	Lymphokine-activated killer T-cell-originated protein kinase OS=Homo sapiens OX=9606 GN=PBK PE=1 SV=3	5.42916	5.02188	singleton
+	Q9BQ67	Glutamate-rich WD repeat-containing protein 1 OS=Homo sapiens OX=9606 GN=GRWD1 PE=1 SV=1	6.80025	4.13344	singleton
+	Q05639	Elongation factor 1-alpha 2 OS=Homo sapiens OX=9606 GN=EEF1A2 PE=1 SV=1	3.962	2.2958	singleton
+	Q53T59	HCLS1-binding protein 3 OS=Homo sapiens OX=9606 GN=HS1BP3 PE=1 SV=1	4.13662	3.24604	singleton
+	Q9C0J8	pre-mRNA 3' end processing protein WDR33 OS=Homo sapiens OX=9606 GN=WDR33 PE=1 SV=2	2.14025	1.68843	singleton
+	P51532	Transcription activator BRG1 OS=Homo sapiens OX=9606 GN=SMARCA4 PE=1 SV=2	1.52006	2.24635	singleton
+	Q9P1F3	Costars family protein ABRACL OS=Homo sapiens OX=9606 GN=ABRACL PE=1 SV=1	4.07282	3.29032	singleton
+	Q9BV57	1,2-dihydroxy-3-keto-5-methylthiopentene dioxygenase OS=Homo sapiens OX=9606 GN=ADI1 PE=1 SV=1	3.50065	3.8525	singleton
	O00625	Pirin OS=Homo sapiens OX=9606 GN=PIR PE=1 SV=1	0.18538	0.140476	singleton
+	P24941	Cyclin-dependent kinase 2 OS=Homo sapiens OX=9606 GN=CDK2 PE=1 SV=2	2.07984	2.85758	singleton
+	P63220	40S ribosomal protein S21 OS=Homo sapiens OX=9606 GN=RPS21 PE=1 SV=1	2.11408	2.61953	singleton
+	O43683	Mitotic checkpoint serine/threonine-protein kinase BUB1 OS=Homo sapiens OX=9606 GN=BUB1 PE=1 SV=1	1.16199	3.50378	singleton
+	Q9NR45	Sialic acid synthase OS=Homo sapiens OX=9606 GN=NANS PE=1 SV=2	4.47672	4.39238	singleton
+	P51668	Ubiquitin-conjugating enzyme E2 D1 OS=Homo sapiens OX=9606 GN=UBE2D1 PE=1 SV=1	4.84475	6.48038	singleton
+	Q9Y605	MORF4 family-associated protein 1 OS=Homo sapiens OX=9606 GN=MRFAP1 PE=1 SV=1	3.63177	4.04435	singleton
+	Q9Y6M1	Insulin-like growth factor 2 mRNA-binding protein 2 OS=Homo sapiens OX=9606 GN=IGF2BP2 PE=1 SV=2	1.71627	1.68684	singleton
+	Q8TAQ2	SWI/SNF complex subunit SMARCC2 OS=Homo sapiens OX=9606 GN=SMARCC2 PE=1 SV=1	3.84233	2.77027	singleton
+	P16220	Cyclic AMP-responsive element-binding protein 1 OS=Homo sapiens OX=9606 GN=CREB1 PE=1 SV=3	3.1717	3.19748	singleton
+	Q96GA3	Protein LTV1 homolog OS=Homo sapiens OX=9606 GN=LTV1 PE=1 SV=1	4.10565	2.76819	singleton
+	Q12888	TP53-binding protein 1 OS=Homo sapiens OX=9606 GN=TP53BP1 PE=1 SV=2	1.66535	2.85281	singleton
+	P30085	UMP-CMP kinase OS=Homo sapiens OX=9606 GN=CMPK1 PE=1 SV=3	2.34457	3.47433	singleton
+	P52298	Nuclear cap-binding protein subunit 2 OS=Homo sapiens OX=9606 GN=NCBP2 PE=1 SV=1	1.80171	2.19958	singleton
+	Q99543	DnaJ homolog subfamily C member 2 OS=Homo sapiens OX=9606 GN=DNAJC2 PE=1 SV=4	3.28259	3.77485	singleton
+	Q96P16	Regulation of nuclear pre-mRNA domain-containing protein 1A OS=Homo sapiens OX=9606 GN=RPRD1A PE=1 SV=1	5.71877	4.29894	singleton
+	A6NHL2	Tubulin alpha chain-like 3 OS=Homo sapiens OX=9606 GN=TUBAL3 PE=1 SV=2	4.9833	4.9257	singleton
+	Q96T37	RNA-binding protein 15 OS=Homo sapiens OX=9606 GN=RBM15 PE=1 SV=2	1.68322	2.87545	singleton
+	Q8WU90	Zinc finger CCCH domain-containing protein 15 OS=Homo sapiens OX=9606 GN=ZC3H15 PE=1 SV=1	3.58574	3.53687	singleton
+	P05783	Keratin, type I cytoskeletal 18 OS=Homo sapiens OX=9606 GN=KRT18 PE=1 SV=2	1.40601	2.01655	singleton
+	Q14011	Cold-inducible RNA-binding protein OS=Homo sapiens OX=9606 GN=CIRBP PE=1 SV=1	2.78183	2.16439	singleton
+	Q8N7H5	RNA polymerase II-associated factor 1 homolog OS=Homo sapiens OX=9606 GN=PAF1 PE=1 SV=2	1.44029	1.75892	singleton
+	Q92599	Septin-8 OS=Homo sapiens OX=9606 GN=SEPTIN8 PE=1 SV=4	4.61823	4.47576	singleton
+	Q14694	Ubiquitin carboxyl-terminal hydrolase 10 OS=Homo sapiens OX=9606 GN=USP10 PE=1 SV=2	2.79854	2.48188	singleton
+	Q9BZX2	Uridine-cytidine kinase 2 OS=Homo sapiens OX=9606 GN=UCK2 PE=1 SV=1	3.46271	4.53756	singleton
+	Q9BUF5	Tubulin beta-6 chain OS=Homo sapiens OX=9606 GN=TUBB6 PE=1 SV=1	4.70707	5.53625	singleton
+	O60925	Prefoldin subunit 1 OS=Homo sapiens OX=9606 GN=PFDN1 PE=1 SV=2	2.45731	2.60282	singleton
+	P46976	Glycogenin-1 OS=Homo sapiens OX=9606 GN=GYG1 PE=1 SV=4	3.82399	3.71262	singleton
+	P35244	Replication protein A 14 kDa subunit OS=Homo sapiens OX=9606 GN=RPA3 PE=1 SV=1	8.01357	3.86306	singleton
+	P57721	Poly(rC)-binding protein 3 OS=Homo sapiens OX=9606 GN=PCBP3 PE=1 SV=2	6.75281	4.01272	singleton
+	O60828	Polyglutamine-binding protein 1 OS=Homo sapiens OX=9606 GN=PQBP1 PE=1 SV=1	3.38199	6.17405	singleton
+	Q15014	Mortality factor 4-like protein 2 OS=Homo sapiens OX=9606 GN=MORF4L2 PE=1 SV=1	2.94805	2.18457	singleton
+	Q9BRP1	Programmed cell death protein 2-like OS=Homo sapiens OX=9606 GN=PDCD2L PE=1 SV=1	3.11487	3.4086	singleton
+	O14929	Histone acetyltransferase type B catalytic subunit OS=Homo sapiens OX=9606 GN=HAT1 PE=1 SV=1	2.90622	1.93382	singleton
+	O76094	Signal recognition particle subunit SRP72 OS=Homo sapiens OX=9606 GN=SRP72 PE=1 SV=3	1.23985	1.3874	singleton
+	P49005	DNA polymerase delta subunit 2 OS=Homo sapiens OX=9606 GN=POLD2 PE=1 SV=1	1.9952	2.1592	singleton
+	P30520	Adenylosuccinate synthetase isozyme 2 OS=Homo sapiens OX=9606 GN=ADSS2 PE=1 SV=3	3.86549	3.35488	singleton
+	O43172	U4/U6 small nuclear ribonucleoprotein Prp4 OS=Homo sapiens OX=9606 GN=PRPF4 PE=1 SV=2	2.08839	3.54745	singleton
+	Q15042	Rab3 GTPase-activating protein catalytic subunit OS=Homo sapiens OX=9606 GN=RAB3GAP1 PE=1 SV=3	-0.980146	1.70539	singleton
+	Q13158	FAS-associated death domain protein OS=Homo sapiens OX=9606 GN=FADD PE=1 SV=1	2.23647	2.09624	singleton
+	P62861	40S ribosomal protein S30 OS=Homo sapiens OX=9606 GN=FAU PE=1 SV=1	6.79442	4.36175	singleton
+	Q9NQG5	Regulation of nuclear pre-mRNA domain-containing protein 1B OS=Homo sapiens OX=9606 GN=RPRD1B PE=1 SV=1	3.9118	3.10789	singleton
+	Q9UHR4	Brain-specific angiogenesis inhibitor 1-associated protein 2-like protein 1 OS=Homo sapiens OX=9606 GN=BAIAP2L1 PE=1 SV=2	2.57815	3.75392	singleton
+	Q8IY81	pre-rRNA 2'-O-ribose RNA methyltransferase FTSJ3 OS=Homo sapiens OX=9606 GN=FTSJ3 PE=1 SV=2	1.95071	1.70026	singleton
+	O00231	26S proteasome non-ATPase regulatory subunit 11 OS=Homo sapiens OX=9606 GN=PSMD11 PE=1 SV=3	4.87047	3.29378	singleton
+	Q9Y3B2	Exosome complex component CSL4 OS=Homo sapiens OX=9606 GN=EXOSC1 PE=1 SV=1	3.15333	3.09103	singleton
+	Q96B26	Exosome complex component RRP43 OS=Homo sapiens OX=9606 GN=EXOSC8 PE=1 SV=1	3.07399	2.48047	singleton
+	Q8N4P3	Guanosine-3',5'-bis(diphosphate) 3'-pyrophosphohydrolase MESH1 OS=Homo sapiens OX=9606 GN=HDDC3 PE=1 SV=3	4.85331	4.70825	singleton
+	P62304	Small nuclear ribonucleoprotein E OS=Homo sapiens OX=9606 GN=SNRPE PE=1 SV=1	5.55353	3.53922	singleton
+	P00367	Glutamate dehydrogenase 1, mitochondrial OS=Homo sapiens OX=9606 GN=GLUD1 PE=1 SV=2	2.26026	2.78759	singleton
+	Q7L9L4	MOB kinase activator 1B OS=Homo sapiens OX=9606 GN=MOB1B PE=1 SV=3	4.56856	3.44174	singleton
	P49419	Alpha-aminoadipic semialdehyde dehydrogenase OS=Homo sapiens OX=9606 GN=ALDH7A1 PE=1 SV=5	0.930134	0.705166	singleton
+	Q9UBQ5	Eukaryotic translation initiation factor 3 subunit K OS=Homo sapiens OX=9606 GN=EIF3K PE=1 SV=1	4.37126	5.56039	singleton
+	Q9UK59	Lariat debranching enzyme OS=Homo sapiens OX=9606 GN=DBR1 PE=1 SV=2	2.64378	3.22838	singleton
+	P41567	Eukaryotic translation initiation factor 1 OS=Homo sapiens OX=9606 GN=EIF1 PE=1 SV=1	3.95291	4.32841	singleton
+	P62316	Small nuclear ribonucleoprotein Sm D2 OS=Homo sapiens OX=9606 GN=SNRPD2 PE=1 SV=1	3.02852	3.22682	singleton
+	Q9Y4Z0	U6 snRNA-associated Sm-like protein LSm4 OS=Homo sapiens OX=9606 GN=LSM4 PE=1 SV=1	4.31208	3.2663	singleton
+	P46108	Adapter molecule crk OS=Homo sapiens OX=9606 GN=CRK PE=1 SV=2	2.76082	2.43758	singleton
+	Q13951	Core-binding factor subunit beta OS=Homo sapiens OX=9606 GN=CBFB PE=1 SV=2	2.39676	2.89275	singleton
+	Q9BTE1	Dynactin subunit 5 OS=Homo sapiens OX=9606 GN=DCTN5 PE=1 SV=1	1.06967	1.54937	singleton
+	Q9GZP4	PITH domain-containing protein 1 OS=Homo sapiens OX=9606 GN=PITHD1 PE=1 SV=1	2.07116	3.02433	singleton
+	Q16656	Nuclear respiratory factor 1 OS=Homo sapiens OX=9606 GN=NRF1 PE=1 SV=1	3.1316	3.47815	singleton
+	P42771	Cyclin-dependent kinase inhibitor 2A OS=Homo sapiens OX=9606 GN=CDKN2A PE=1 SV=2	6.76667	5.58163	singleton
+	Q96AG4	Leucine-rich repeat-containing protein 59 OS=Homo sapiens OX=9606 GN=LRRC59 PE=1 SV=1	2.02072	2.5279	singleton
+	Q9Y678	Coatomer subunit gamma-1 OS=Homo sapiens OX=9606 GN=COPG1 PE=1 SV=1	2.65695	3.20198	singleton
+	Q9BVJ6	U3 small nucleolar RNA-associated protein 14 homolog A OS=Homo sapiens OX=9606 GN=UTP14A PE=1 SV=1	4.37863	3.14626	singleton
+	Q9BTT0	Acidic leucine-rich nuclear phosphoprotein 32 family member E OS=Homo sapiens OX=9606 GN=ANP32E PE=1 SV=1	5.01278	5.13927	singleton
+	Q15024	Exosome complex component RRP42 OS=Homo sapiens OX=9606 GN=EXOSC7 PE=1 SV=3	1.78307	2.07186	singleton
	Q8N9T8	Protein KRI1 homolog OS=Homo sapiens OX=9606 GN=KRI1 PE=1 SV=3	0.611053	0.916713	singleton
+	Q9UHV9	Prefoldin subunit 2 OS=Homo sapiens OX=9606 GN=PFDN2 PE=1 SV=1	5.54336	3.66516	singleton
+	Q9Y3C1	Nucleolar protein 16 OS=Homo sapiens OX=9606 GN=NOP16 PE=1 SV=2	4.00745	3.51268	singleton
+	Q9H492	Microtubule-associated proteins 1A/1B light chain 3A OS=Homo sapiens OX=9606 GN=MAP1LC3A PE=1 SV=2	2.53298	3.16019	singleton
+	P61326	Protein mago nashi homolog OS=Homo sapiens OX=9606 GN=MAGOH PE=1 SV=1	2.66745	4.01117	singleton
+	Q04727	Transducin-like enhancer protein 4 OS=Homo sapiens OX=9606 GN=TLE4 PE=1 SV=3	2.90613	2.90212	singleton
	O43318	Mitogen-activated protein kinase kinase kinase 7 OS=Homo sapiens OX=9606 GN=MAP3K7 PE=1 SV=1	-0.451075	0.757235	singleton
+	Q9UKY7	Protein CDV3 homolog OS=Homo sapiens OX=9606 GN=CDV3 PE=1 SV=1	3.07603	3.22435	singleton
+	Q96EP5	DAZ-associated protein 1 OS=Homo sapiens OX=9606 GN=DAZAP1 PE=1 SV=1	8.38508	4.10125	singleton
+	Q9Y2V2	Calcium-regulated heat-stable protein 1 OS=Homo sapiens OX=9606 GN=CARHSP1 PE=1 SV=2	3.46602	3.49401	singleton
+	P62308	Small nuclear ribonucleoprotein G OS=Homo sapiens OX=9606 GN=SNRPG PE=1 SV=1	8.19653	5.20635	singleton
+	Q9UHD9	Ubiquilin-2 OS=Homo sapiens OX=9606 GN=UBQLN2 PE=1 SV=2	2.09676	1.96375	singleton

## Sheet: LMNA
C: Student's T-test Significant ER_293T	T: Accession	T: Gene Symbol	N: Student's T-test Difference ER_293T	N: -Log Student's T-test p-value ER_293T	Note
+	P02545	LMNA	5.60675	4.81523	Significant
+	P20700	LMNB1	4.96454	6.27401	Significant
+	P12270	TPR	3.36841	4.70164	Significant
+	P52948	NUP98	2.93324	1.75233	Significant
+	P42166	TMPO	2.8274	3.44052	Significant
+	Q9UKX7	NUP50	2.62368	1.99763	Significant
+	Q03252	LMNB2	2.42509	3.15588	Significant
+	P09429	HMGB1	2.02405	1.77685	Significant
+	P49790	NUP153	1.69111	1.76323	Significant
+	Q96AE4	FUBP1	1.68067	2.55335	Significant
+	P26583	HMGB2	1.66	2.873	Significant
+	P49915	GMPS	1.55337	2.21147	Significant
+	Q14566	MCM6	1.47718	2.98149	Significant
+	Q92945	KHSRP	1.4175	4.10151	Significant
+	Q9NPD8	UBE2T	1.3275	2.19956	Significant
+	Q14320	FAM50A	1.31515	1.66849	Significant
+	P52597	HNRNPF	1.17102	2.75636	Significant
+	Q00610	CLTC	0.996529	2.15025	Significant
+	Q6EEV6	SUMO4	0.976556	2.78875	Significant
+	P30626	SRI	0.95733	2.22618	Significant
+	P52292	KPNA2	0.928467	1.56126	Significant
+	Q14257	RCN2	0.86726	1.81986	Significant
+	Q9H7S9	ZNF703	0.803848	2.33557	Significant
+	Q9NTZ6	RBM12	0.791958	1.38382	Significant
+	P11142	HSPA8	0.712979	1.40647	Significant
+	Q9Y5S9	RBM8A	0.70762	1.69932	Significant
+	Q15424	SAFB	0.683166	1.40113	Significant
+	P62826	RAN	0.670108	1.67307	Significant
+	O43852	CALU	0.629983	1.67795	Significant
+	Q7Z5L9	IRF2BP2	0.579664	1.34415	Significant
+	P18754	RCC1	0.577826	1.48766	Significant
+	Q15637	SF1	0.475653	1.50528
+	Q15717	ELAVL1	0.454797	1.62651
+	Q15293	RCN1	0.391944	1.90262
+	P30101	PDIA3	0.358548	1.78489
+	P58546	MTPN	-0.278315	3.64991
+	Q8NC51	SERBP1	-0.299156	1.38824
+	P27348	YWHAQ	-0.353015	1.4237
+	Q99729	HNRNPAB	-0.386539	1.38509
+	O00233	PSMD9	-0.388586	1.35913
+	Q9UNE7	STUB1	-0.389893	1.77082
+	P62910	RPL32	-0.406355	2.49139
+	P22314	UBA1	-0.424692	1.83031
+	Q13162	PRDX4	-0.433959	2.3442
+	Q15417	CNN3	-0.461074	1.53395
+	P22392	NME2	-0.468009	1.37987
+	Q9P258	RCC2	-0.469794	1.55846
+	Q13283	G3BP1	-0.479926	1.38971
+	O15067	PFAS	-0.492844	1.31047
+	P62979	RPS27A	-0.493091	1.41968
+	P61981	YWHAG	-0.517001	2.10379
+	P14625	HSP90B1	-0.521364	1.46291
+	P0DMV9	HSPA1B	-0.53253	1.75596
+	P25789	PSMA4	-0.560689	1.66154
+	Q86V81	ALYREF	-0.565186	1.89786
+	P26373	RPL13	-0.583561	1.43654
+	Q08211	DHX9	-0.602646	2.0195
+	Q14444	CAPRIN1	-0.605899	2.7142
+	P07437	TUBB	-0.609921	2.10076
+	Q15185	PTGES3	-0.612665	1.38392
+	O60506	SYNCRIP	-0.615095	1.88283
+	Q9BRA2	TXNDC17	-0.628638	2.02257
+	O95433	AHSA1	-0.632755	1.4926
+	Q15181	PPA1	-0.633788	1.77658
+	Q99436	PSMB7	-0.63663	1.77899
+	P60174	TPI1	-0.645062	2.61972
+	P08621	SNRNP70	-0.65073	1.59783
+	P06748	NPM1	-0.653393	1.7883
+	Q12906	ILF3	-0.6573	1.61321
+	Q92922	SMARCC1	-0.664874	2.63518
+	Q9Y266	NUDC	-0.668447	1.51118
+	P62277	RPS13	-0.670277	1.51585
+	Q99497	PARK7	-0.672396	1.33415
+	Q9NZI8	IGF2BP1	-0.673894	1.59006
+	P46782	RPS5	-0.676559	1.93302
+	P84098	RPL19	-0.681039	1.73132
+	P49207	RPL34	-0.681102	1.77042
+	Q969Q0	RPL36AL	-0.682938	2.68267
+	P15531	NME1	-0.68738	2.1723
+	P62899	RPL31	-0.689442	1.59544
+	Q02790	FKBP4	-0.690627	1.96688
+	P09936	UCHL1	-0.719615	2.86474
+	P17987	TCP1	-0.719999	1.89085
+	P53634	CTSC	-0.721472	1.99635
+	Q96C01	FAM136A	-0.722155	2.32802
+	Q9H1E3	NUCKS1	-0.729417	1.46984
+	Q02878	RPL6	-0.738064	2.52374
+	O00767	SCD	-0.742221	1.67139
+	P49327	FASN	-0.74532	2.0802
+	P62805	H4-16;H4C1;H4C11;H4C12;H4C13;H4C14;H4C15;H4C2;H4C3;H4C4;H4C5;H4C6;H4C8;H4C9	-0.746264	1.70545
+	O43765	SGTA	-0.747917	2.61606
+	P46779	RPL28	-0.751832	2.30242
+	Q9HCS4	TCF7L1	-0.760593	2.1585
+	P29692	EEF1D	-0.766921	1.98398
+	P14618	PKM	-0.768959	1.89843
+	P78371	CCT2	-0.77197	2.07088
+	Q14157	UBAP2L	-0.772165	2.79019
+	P07900	HSP90AA1	-0.775403	2.12623
+	Q9Y3U8	RPL36	-0.777962	3.10151
+	Q08378	GOLGA3	-0.77881	2.32632
+	Q9Y3D3	MRPS16	-0.779599	1.79478
+	P00918	CA2	-0.794017	2.026
+	P18621	RPL17	-0.795464	2.25747
+	P61221	ABCE1	-0.798874	1.39463
+	Q13409	DYNC1I2	-0.80318	1.46309
+	Q16643	DBN1	-0.805436	2.64193
+	O60749	SNX2	-0.806255	1.61233
+	P07737	PFN1	-0.807686	1.94287
+	P61204	ARF3	-0.807912	2.36194
+	Q99733	NAP1L4	-0.819462	1.72411
+	Q16891	IMMT	-0.82265	3.04987
+	P50991	CCT4	-0.823772	1.74124
+	O75534	CSDE1	-0.825799	2.43328
+	Q13561	DCTN2	-0.826054	2.76224
+	Q01518	CAP1	-0.830663	1.74671
+	O75369	FLNB	-0.832139	3.65114
+	O00148	DDX39A	-0.838137	2.75669
+	Q9NX63	CHCHD3	-0.838707	2.74885
+	P62906	RPL10A	-0.856575	1.98067
+	P40429	RPL13A	-0.857705	1.95263
+	P04075	ALDOA	-0.872439	3.29464
+	P15880	RPS2	-0.873374	2.08061
+	Q8WUM4	PDCD6IP	-0.876117	1.43911
+	Q12904	AIMP1	-0.878658	2.82094
+	Q96RQ3	MCCC1	-0.878702	3.48138
+	Q5QNW6	H2BC18	-0.881896	2.49058
+	Q99541	PLIN2	-0.885352	2.1062
+	Q12840	KIF5A	-0.892773	1.80392
+	P08238	HSP90AB1	-0.892923	2.83231
+	P36578	RPL4	-0.894424	1.40215
+	P00492	HPRT1	-0.902037	2.75069
+	O15027	SEC16A	-0.904234	2.10697
+	P50990	CCT8	-0.906118	2.72269
+	Q7KZF4	SND1	-0.908327	2.77966
+	Q14247	CTTN	-0.909058	1.75549
+	Q14204	DYNC1H1	-0.913627	2.06594
+	P15170	GSPT1	-0.918355	2.13471
+	P62266	RPS23	-0.921293	1.89832
+	P08134	RHOC	-0.923758	1.47844
+	Q16850	CYP51A1	-0.930318	3.97778
+	Q07065	CKAP4	-0.935644	3.21787
+	Q16527	CSRP2	-0.937087	1.34633
+	P06753	TPM3	-0.947903	2.42342
+	P25398	RPS12	-0.94836	1.51619
+	P11940	PABPC1	-0.950526	2.7883
+	P45880	VDAC2	-0.952947	1.68291
+	P60900	PSMA6	-0.954154	1.60805
+	O43175	PHGDH	-0.963327	2.815
+	P60891	PRPS1	-0.963672	2.77339
+	P68363	TUBA1B	-0.967101	3.25629
+	P23528	CFL1	-0.967415	2.35256
+	P32119	PRDX2	-0.970198	1.42402
+	P17812	CTPS1	-0.97171	3.28432
+	P62753	RPS6	-0.978875	2.73458
+	P49588	AARS1	-0.981115	2.6349
+	P04632	CAPNS1	-0.983679	1.53737
+	P13639	EEF2	-0.986732	2.59918
+	P07195	LDHB	-0.999475	1.88165
+	P26641	EEF1G	-1.00055	1.92709
+	Q13813	SPTAN1	-1.00452	2.28738
+	P23396	RPS3	-1.00828	2.20346
+	Q9UJU6	DBNL	-1.01511	1.88344
+	P42766	RPL35	-1.01996	1.47167
+	Q99798	ACO2	-1.02175	1.96982
+	Q562R1	ACTBL2	-1.032	1.95249
+	P55010	EIF5	-1.03244	1.46599
+	Q9H2U2	PPA2	-1.03771	3.48294
+	Q96BR5	COA7	-1.04114	3.02355
+	P40222	TXLNA	-1.05216	1.62659
+	P62244	RPS15A	-1.05666	1.92594
+	Q00341	HDLBP	-1.05812	1.87001
+	Q92841	DDX17	-1.05978	1.90204
+	P05388	RPLP0	-1.06068	1.35822
+	P08865	RPSA	-1.06243	2.90138
+	P60660	MYL6	-1.06395	2.02717
+	P40227	CCT6A	-1.06518	2.10329
+	P21333	FLNA	-1.07164	3.8585
+	Q13085	ACACA	-1.08839	3.16304
+	P62241	RPS8	-1.09348	1.85642
+	P24534	EEF1B2	-1.10622	1.52558
+	P09211	GSTP1	-1.11469	2.0083
+	P60709	ACTB	-1.11588	2.67232
+	Q9NR28	DIABLO	-1.12345	2.12713
+	P68104	EEF1A1	-1.12514	2.72017
+	O60664	PLIN3	-1.13457	2.35787
+	P08708	RPS17	-1.14489	1.63985
+	P53597	SUCLG1	-1.14563	2.7992
+	Q9BSH4	TACO1	-1.14656	2.14726
+	P50502	ST13	-1.14773	1.92929
+	Q9UKD2	MRTO4	-1.15762	3.10534
+	P62269	RPS18	-1.15762	2.64535
+	P05091	ALDH2	-1.16237	4.4103
+	P12814	ACTN1	-1.1645	3.49792
+	P10809	HSPD1	-1.16978	3.72099
+	P62917	RPL8	-1.17303	1.34499
+	P31930	UQCRC1	-1.1877	2.72059
+	Q9Y3B7	MRPL11	-1.1978	2.26521
+	Q9Y3D7	PAM16	-1.20454	4.42017
+	P60842	EIF4A1	-1.20644	1.84855
+	Q15019	SEPTIN2	-1.21325	2.32617
+	P00338	LDHA	-1.21753	1.66029
+	P14868	DARS1	-1.2318	1.51764
+	Q00688	FKBP3	-1.23377	1.66008
+	P62273	RPS29	-1.236	1.36287
+	P11586	MTHFD1	-1.23623	2.35744
+	P07814	EPRS1	-1.23933	1.70726
+	P13647	KRT5	-1.25589	2.3364
+	P05165	PCCA	-1.26021	3.42912
+	Q9HAV7	GRPEL1	-1.27038	2.73095
+	Q99538	LGMN	-1.29917	1.60504
+	P38646	HSPA9	-1.30897	1.66639
+	O60812	HNRNPCL1	-1.31424	2.10738
+	P23526	AHCY	-1.31525	2.79627
+	P27635	LOC100768740;LOC101344695;LOC105294701;LOC112632580;Rpl10;RPL10	-1.32211	2.11714
+	P07919	UQCRH	-1.33071	2.33119
+	P40926	MDH2	-1.3324	3.07559
+	Q01082	SPTBN1	-1.34402	3.57881
+	P20674	COX5A	-1.35605	2.55397
+	P30048	PRDX3	-1.36595	2.79944
+	P04406	GAPDH	-1.38139	2.68048
+	P62424	RPL7A	-1.3988	2.1385
+	P22102	GART	-1.40432	1.38899
+	P02533	KRT14	-1.41063	2.2842
+	Q9H3G5	CPVL	-1.41509	3.60239
+	P15311	EZR	-1.45161	3.44887
+	Q5T1J5	CHCHD2P9	-1.46948	2.04682
+	Q9ULV4	CORO1C	-1.47248	2.95045
+	P46778	RPL21	-1.5071	1.53428
+	P16402	H1-3	-1.5434	2.06846
+	P32322	PYCR1	-1.54524	2.36479
+	P11177	PDHB	-1.56897	1.48082
+	P49411	TUFM	-1.59115	4.74089
+	Q4VCS5	AMOT	-1.59153	2.44965
+	O43707	ACTN4	-1.61077	2.40818
+	P09622	DLD	-1.69422	1.33384
+	P30084	ECHS1	-1.73858	2.5705
+	P24752	ACAT1	-1.75384	1.62063
+	P99999	CYCS	-1.79691	2.62512
+	Q9BRK5	SDF4	-1.84613	2.40923
+	P46783	RPS10	-1.94382	1.32985
+	P36551	CPOX	-2.09643	2.42415
+	P06576	ATP5F1B	-2.17555	2.24296
+	P13797	PLS3	-2.23798	3.305
+	P04259	KRT6B	-3.13139	1.51061
+	Q16629	SRSF7	-3.20735	1.36387
	P42167	TMPO	1.82011	1.20393
	Q16630	CPSF6	1.71905	1.05553
	P31942	HNRNPH3	1.1614	1.0424
	Q02818	NUCB1	0.873339	0.42132
	Q16576	RBBP7	0.980361	0.947453
	Q9BS26	ERP44	0.717055	0.755879
	Q8IWX8	CHERP	0.823348	0.924551
	P55060	CSE1L	1.09502	0.56066
	P61970	NUTF2	0.779288	1.22338
	Q15428	SF3A2	1.05381	0.629539
	P33240	CSTF2	0.803361	1.07726
	Q92688	ANP32B	0.696951	1.06978
	P62258	YWHAE	0.340059	0.152676
	O00193	SMAP	0.756233	0.993675
	P05455	SSB	0.760761	0.639173
	Q15365	PCBP1	0.567484	1.28908
	P31943	HNRNPH1	0.384323	0.346761
	Q9BT78	COPS4	0.403641	0.341975
	O43719	HTATSF1	0.531942	0.862397
	O15355	PPM1G	0.491921	1.15405
	Q96IU4	ABHD14B	0.424334	0.842715
	O95881	TXNDC12	0.400265	0.590832
	P49321	NASP	0.4259	0.638943
	P50454	SERPINH1	0.48292	0.254286
	Q96I24	FUBP3	0.473667	0.459163
	P22061	PCMT1	0.377439	0.538492
	P12004	PCNA	0.353804	0.750896
	P09651	HNRNPA1	0.21556	0.0817986
	Q15366	PCBP2	0.329511	0.378864
	P35637	FUS	0.154553	0.162106
	P30533	LRPAP1	0.287685	0.320005
	P67809	YBX1	0.131451	0.0877533
	Q12874	SF3A3	0.213266	0.201818
	O00264	PGRMC1	0.209963	0.298179
	P33316	DUT	0.166425	0.671544
	P39687	ANP32A	0.149218	0.448662
	Q8NBS9	TXNDC5	0.157487	0.606458
	O15347	HMGB3	0.199795	0.168607
	P27797	CALR	0.136349	0.32391
	Q13263	TRIM28	0.118004	0.32531
	P37198	NUP62	0.0790412	0.237688
	O76003	GLRX3	0.0636705	0.292978
	Q5T8P6	RBM26	0.0427326	0.129385
	P52272	HNRNPM	0.0349172	0.0571777
	Q9BQ04	RBM4B	0.0280279	0.0560998
	Q16778	H2BC21	-0.0670452	0.0481739
	P55072	VCP	0.190325	0.135999
	P31689	DNAJA1	-0.0918064	0.0473497
	P14314	PRKCSH	0.00569216	0.0118345
	P14866	HNRNPL	-0.00300026	0.00936166
	Q8NCK7	SLC16A11	-0.0246588	0.0487523
	P23246	SFPQ	-0.0334625	0.067257
	P02765	AHSG	-0.0224972	0.0517465
	P43243	MATR3	-0.0341721	0.223556
	Q15393	SF3B3	-0.0750589	0.0567877
	Q15233	NONO	-0.065588	0.0919757
	Q86TC9	MYPN	-0.0499218	0.048351
	P49773	HINT1	-0.0791194	0.147402
	P62847	RPS24	-0.161724	0.185488
	Q71UM5	RPS27L	-0.107514	0.237034
	Q14974	KPNB1	-0.00735219	0.00490848
	Q13642	FHL1	-0.22282	0.231552
	O00151	PDLIM1	-0.148829	0.444174
	Q9H3K6	BOLA2;BOLA2B	-0.102911	0.0838991
	Q15084	PDIA6	-0.128136	0.176886
	P30043	BLVRB	-0.156053	0.640633
	Q14103	HNRNPD	-0.19512	0.18884
	Q9NYF8	BCLAF1	-0.0723839	0.0613109
	O43402	EMC8	-0.198982	0.423061
	P61978	HNRNPK	-0.203492	0.804693
	Q9H3P7	ACBD3	-0.198887	0.336354
	Q16777	H2AC20	-0.156931	0.157399
	P07237	P4HB	-0.248744	1.05555
	Q9Y3F4	STRAP	-0.0893281	0.0506354
	Q9Y4L1	HYOU1	-0.258684	1.29835
	O00170	AIP	-0.278691	0.315174
	Q9BQA1	WDR77	-0.303558	0.506437
	Q9HC38	GLOD4	-0.284936	0.651435
	O60885	BRD4	-0.294537	1.04972
	P18669	PGAM1	-0.295022	0.940542
	P63241	EIF5A	-0.317191	0.774985
	Q92499	DDX1	-0.331458	0.97661
	Q01081	U2AF1	-0.282284	0.443209
	Q15427	SF3B4	-0.316066	0.80992
	P13667	PDIA4	-0.35256	1.2112
	P13489	RNH1	-0.34902	0.97779
	Q14697	GANAB	-0.363873	1.19116
	Q9BXP5	SRRT	-0.375355	0.600869
	Q00839	HNRNPU	-0.389193	0.869439
	Q13151	HNRNPA0	-0.346181	0.641573
	Q6IAA8	LAMTOR1	-0.309926	0.299625
	Q96AY3	FKBP10	-0.389173	1.15399
	Q99615	DNAJC7	-0.409624	1.13994
	Q9NT62	ATG3	-0.321502	0.0868799
	Q9Y224	RTRAF	-0.415787	0.733483
	P62633	CNBP	-0.43728	1.02044
	P25786	PSMA1	-0.300006	0.277492
	Q9NUQ3	TXLNG	-0.416306	0.837968
	Q99832	CCT7	-0.311295	0.230166
	P31948	STIP1	-0.403942	0.799864
	P02768	ALB	-0.446802	1.13239
	Q9Y2B0	CNPY2	-0.48485	0.799105
	P78417	GSTO1	-0.460147	0.988064
	Q16658	FSCN1	-0.398977	0.554628
	P46781	RPS9	-0.448168	0.840958
	P62937	PPIA	-0.467459	1.16257
	P08670	VIM	-0.456327	0.46375
	Q05519	SRSF11	-0.438333	0.621872
	P29401	TKT	-0.459077	1.24725
	P18124	RPL7	-0.439761	0.721198
	P46776	RPL27A	-0.170695	0.0864094
	Q6Y7W6	GIGYF2	-0.503772	1.25222
	P11498	PC	-0.504637	1.26629
	Q13435	SF3B2	-0.509065	0.655859
	Q8WWM7	ATXN2L	-0.509507	1.11434
	P06733	ENO1	-0.532449	1.13235
	P54886	ALDH18A1	-0.31115	0.184787
	P26639	TARS1	-0.545069	0.930405
	Q9Y383	LUC7L2	-0.439777	0.520808
	P62891	RPL39	-0.540478	0.56405
	P12268	IMPDH2	-0.521971	0.917056
	P35659	DEK	-0.443446	0.361499
	Q14498	RBM39	-0.52245	0.986046
	P61313	RPL15	-0.54542	1.16495
	Q07020	RPL18	-0.546754	0.572262
	P51991	HNRNPA3	-0.521785	0.880542
	Q06830	PRDX1	-0.536433	0.852084
	P80303	NUCB2	-0.511099	0.655857
	A0A0B4J2D5	GATD3B	-0.567625	1.2863
	P69905	HBA1;HBA2	-0.54281	1.16361
	P27708	CAD	-0.620335	1.1145
	Q9UQ80	PA2G4	-0.562293	0.86469
	P26640	VARS1	-0.630149	0.823288
	Q92839	HAS1	-0.564183	1.08151
	P00387	CYB5R3	-0.628328	1.12978
	P43487	RANBP1	-0.564346	1.22796
	Q9UQ35	SRRM2	-0.587867	1.11411
	P68402	PAFAH1B2	-0.522168	0.530775
	P49368	CCT3	-0.569468	0.922201
	Q04760	GLO1	-0.70332	0.666543
	P54819	AK2	-0.686556	1.01133
	Q15003	NCAPH	-0.624407	0.801075
	P10176	COX8A	-0.661399	1.10487
	P31946	YWHAB	-0.681258	1.29255
	Q99460	PSMD1	-0.624357	1.08964
	P10599	TXN	-0.657324	1.18319
	P04264	KRT1	-0.443584	0.171149
	P46060	RANGAP1	-0.686255	0.785827
	P30050	RPL12	-0.724077	1.1373
	Q07021	C1QBP	-0.66985	0.556855
	Q7Z4V5	HDGFL2	-0.601418	0.555397
	P13645	KRT10	-0.673171	0.59648
	P61254	RPL26	-0.784868	1.00625
	Q9H8Y8	GORASP2	-0.89734	1.20103
	P12277	CKB	-0.822653	1.29713
	Q9Y2W1	THRAP3	-0.644138	0.463229
	P22234	PAICS	-0.894931	1.11598
	P63244	RACK1	-0.970743	1.24869
	P35527	KRT9	-0.896217	0.592769
	P53396	ACLY	-0.873817	0.784422
	P83731	RPL24	-1.094	0.956021
	P62280	RPS11	-1.02799	1.23759
	P30086	PEBP1	-1.02028	0.952429
	P62851	RPS25	-0.795494	0.442714
	P12956	XRCC6	-1.04845	1.14633
	P00558	PGK1	-1.3118	1.07893
	P12532	CKMT1A;CKMT1B	-1.37308	1.28746
	P39019	RPS19	-1.19076	1.1096
	Q16181	SEPTIN7	-1.51516	1.21
	P84103	SRSF3	-1.00342	0.492341
	P61353	RPL27	-1.43696	1.13437
	P22626	HNRNPA2B1	-1.45191	1.08175
	P19338	NCL	-1.32866	0.809588
	Q13247	SRSF6	-1.86381	0.966497
	Q01130	SRSF2	-2.08726	0.808353
	P53999	SUB1	-2.38013	0.748557
+	Q9Y6D9	MAD1L1	2.74711	3.69514	singleton
+	Q04726	TLE3	1.38593	1.72931	singleton
+	Q9HCN8	SDF2L1	2.07692	3.96306	singleton
	Q01844	EWSR1	1.94283	1.24729	singleton
+	O75531	BANF1	5.23921	3.79849	singleton
