# Supplementary material for: Spatiotemporal-resolved protein networks profiling with photoactivation dependent proximity labeling
Source: Nat Commun. 2022 Aug 20;13:4906. doi: 10.1038/s41467-022-32689-z (PMC9392063; doi:10.1038/s41467-022-32689-z)
Supplement: Supplementary file 6 — Supplementary Data 3 [file 41467_2022_32689_MOESM6_ESM.xlsx]

## Sheet: BRD4_2min
C: Student's T-test Significant 2min_Ctrl	T: Accession	T: Gene Symbol	N: Student's T-test Difference 2min_Ctrl	N: -Log Student's T-test p-value 2min_Ctrl	Note
+	O60885	BRD4	3.86125	1.3256	Significant
+	O14770	MEIS2	2.40152	2.09883	Significant
+	Q9Y618	NCOR2	2.22435	1.44173	Significant
+	Q8WXI9	GATAD2B	2.19799	2.19928	Significant
+	Q15648	MED1	2.10249	2.77961	Significant
+	Q02543	RPL18A	2.05289	3.01535	Significant
+	Q9Y3B7	MRPL11	2.05245	3.36792	Significant
+	Q01167	FOXK2	2.03917	3.5571	Significant
+	Q9NZM4	BICRA	2.00194	1.57008	Significant
+	P33240	CSTF2	1.93952	3.25787	Significant
+	Q09028	RBBP4	1.8693	1.4072	Significant
+	Q9H0E3	SAP130	1.8409	2.55253	Significant
+	Q8TAQ2	SMARCC2	1.78709	2.62135	Significant
+	P49756	RBM25	1.76375	1.54725	Significant
+	Q8N4P3	HDDC3	1.76294	2.06862	Significant
+	Q04726	TLE3	1.74693	3.82437	Significant
+	Q969G3	SMARCE1	1.57667	1.50409	Significant
+	Q6W2J9	BCOR	1.50687	2.54195	Significant
+	O75643	SNRNP200	1.44163	1.30591	Significant
+	Q13085	ACACA	1.44041	3.03964	Significant
+	O94776	MTA2	1.38896	1.75818	Significant
+	Q8WXF1	PSPC1	1.38137	1.75479	Significant
+	Q7Z5L9	IRF2BP2	1.38065	2.36482	Significant
+	Q04837	SSBP1	1.36115	1.31013	Significant
+	O00767	SCD	1.28429	1.33109	Significant
+	Q71UI9	H2AZ2	1.23048	1.46017	Significant
+	Q16630	CPSF6	1.22684	1.46175	Significant
+	Q6P2Q9	PRPF8	1.18095	2.76977	Significant
+	P27708	CAD	1.13237	1.7089	Significant
+	Q2KHR3	QSER1	1.10364	2.78576	Significant
+	P09429	HMGB1	1.09798	1.72354	Significant
+	Q14320	FAM50A	1.08412	1.3351	Significant
+	Q07020	RPL18	1.03257	1.47169	Significant
+	Q14166	TTLL12	0.969736	1.79676
+	Q96FV2	SCRN2	0.95644	1.74764
+	O00193	SMAP	0.930922	1.36915
+	Q01105	SET	0.915499	1.83243
+	Q14980	NUMA1	0.87936	2.92804
+	Q9UGI8	TES	0.862391	2.67691
+	P05455	SSB	0.857054	1.51159
+	P26583	HMGB2	0.855845	1.37693
+	Q9H4I2	ZHX3	0.839495	1.60116
+	P62851	RPS25	0.828274	2.49113
+	P00338	LDHA	0.813955	2.26499
+	P63167	DYNLL1	0.811122	1.68932
+	Q00688	FKBP3	0.802771	1.60156
+	P82979	SARNP	0.800762	2.02862
+	P09874	PARP1	0.799865	1.70696
+	Q7Z4V5	HDGFL2	0.799493	1.85922
+	O14776	TCERG1	0.797611	1.55124
+	P51858	HDGF	0.791264	1.94821
+	Q15428	SF3A2	0.774157	1.73258
+	Q16576	RBBP7	0.773076	1.76203
+	Q9UKV3	ACIN1	0.756508	1.68961
+	P39023	RPL3	0.755803	1.305
+	P17987	TCP1	0.745493	1.95076
+	Q00610	CLTC	0.739051	1.98166
+	P05165	PCCA	0.721411	1.98514
+	Q9Y3B8	REXO2	0.705603	2.27551
+	P51610	HCFC1	0.687843	1.43945
+	P61956	SUMO2	0.684298	1.48655
+	P58546	MTPN	0.674182	1.84093
+	P40429	RPL13A	0.665785	1.92208
+	P63165	SUMO1	0.659079	1.4253
+	P33991	MCM4	0.657619	1.8739
+	P61313	RPL15	0.653763	1.85438
+	P04637	TP53	0.649301	1.59937
+	P46776	RPL27A	0.644294	2.22009
+	P34897	SHMT2	0.644261	2.57163
+	O15347	HMGB3	0.605615	1.67528
+	P25205	MCM3	0.593953	2.53608
+	O94888	UBXN7	0.575221	1.30969
+	Q13642	FHL1	0.533369	1.40671
+	P46779	RPL28	0.527283	1.32473
+	Q8NFC6	BOD1L1	0.513528	1.33589
+	Q00839	HNRNPU	0.460341	1.61422
+	P16220	CREB1	0.450314	1.4885
+	Q9UQ35	SRRM2	0.433985	1.43287
+	P14866	HNRNPL	0.42589	1.88877
+	Q86VP6	CAND1	0.391815	2.58963
+	P22314	UBA1	0.38543	1.46145
+	P07814	EPRS1	0.338352	1.49324
+	Q12906	ILF3	0.300954	1.83276
+	P49327	FASN	0.265099	1.4162
+	P06733	ENO1	-0.370569	1.4637
+	P68363	TUBA1B	-0.391942	1.47869
+	P31689	DNAJA1	-0.42911	1.46424
+	P08238	HSP90AB1	-0.494095	1.7727
+	Q14697	GANAB	-0.502944	1.50058
+	Q15365	PCBP1	-0.503118	1.33877
+	P14618	PKM	-0.526603	1.70509
+	O75369	FLNB	-0.534646	1.53662
+	P11586	MTHFD1	-0.543393	1.90972
+	Q9UQ80	PA2G4	-0.548348	1.42198
+	Q9NQX3	GPHN	-0.581702	1.81335
+	P07437	TUBB	-0.588036	1.88452
+	O00233	PSMD9	-0.591827	1.4403
+	P60709	ACTB	-0.611841	2.12843
+	P40227	CCT6A	-0.614495	2.8798
+	P31946	YWHAB	-0.625868	1.78411
+	P55072	VCP	-0.628418	2.79968
+	Q96I24	FUBP3	-0.633023	1.60225
+	P54105	CLNS1A	-0.640722	1.69995
+	Q15276	RABEP1	-0.646274	1.75175
+	P49790	NUP153	-0.65145	2.10244
+	P54819	AK2	-0.652803	1.342
+	Q9Y617	PSAT1	-0.656398	1.96266
+	Q9Y3A5	SBDS	-0.672793	2.18486
+	P09496	CLTA	-0.674405	1.47373
+	P61981	YWHAG	-0.682703	1.82783
+	O00469	PLOD2	-0.696259	1.73316
+	P42166	TMPO	-0.703331	1.97949
+	Q99700	ATXN2	-0.706823	1.59085
+	Q9NPJ3	ACOT13	-0.712194	3.10165
+	Q6L8Q7	PDE12	-0.715193	1.3777
+	P54727	RAD23B	-0.721418	1.83482
+	Q9Y6G9	DYNC1LI1	-0.722778	1.70715
+	Q15424	SAFB	-0.733046	2.76808
+	O94979	SEC31A	-0.73366	1.66946
+	P78330	PSPH	-0.736476	1.35646
+	P25789	PSMA4	-0.760618	1.60435
+	Q9UHD9	UBQLN2	-0.761892	1.30897
+	Q8IYT4	KATNAL2	-0.768454	1.77479
+	Q6I9Y2	THOC7	-0.771043	1.33914
+	P61026	RAB10	-0.780409	2.06009
+	P27816	MAP4	-0.802858	1.3707
+	P07900	HSP90AA1	-0.806178	1.93645
+	P13489	RNH1	-0.816084	1.39237
+	Q12931	TRAP1	-0.818736	2.12839
+	P60891	PRPS1	-0.830665	1.62683
+	P78371	CCT2	-0.835199	1.73645
+	Q15102	PAFAH1B3	-0.842489	1.56476
+	P31948	STIP1	-0.844352	2.02896
+	Q9NRR5	UBQLN4	-0.846004	2.39912
+	P29966	MARCKS	-0.849493	1.98425
+	Q02790	FKBP4	-0.854937	2.74595
+	P26368	U2AF2	-0.86091	1.86332
+	P68371	TUBB4B	-0.889043	3.66502
+	P55196	AFDN	-0.891399	1.59743
+	Q06830	PRDX1	-0.895535	2.05799
+	P60660	MYL6	-0.916893	1.92011
+	Q32MZ4	LRRFIP1	-0.936098	1.67596
+	Q99436	PSMB7	-0.938721	2.01973
+	P63241	EIF5A	-0.948598	1.70551
+	Q13177	PAK2	-0.950219	2.01082
+	Q92734	TFG	-0.953017	1.84651
+	Q9Y266	NUDC	-0.962273	1.95949
+	P31930	UQCRC1	-0.968214	1.80053
+	O75832	PSMD10	-0.970482	1.57997
+	Q13162	PRDX4	-0.975837	1.77708
+	P21333	FLNA	-0.977787	2.83773
+	Q71RC2	LARP4	-0.977843	1.4378
+	Q01518	CAP1	-0.985353	2.69099
+	Q9NYL9	TMOD3	-0.993587	2.10787
+	P13797	PLS3	-0.99499	1.5199
+	P15170	GSPT1	-0.99847	3.69671
+	P07737	PFN1	-1.00606	2.33402
+	Q58FF6	HSP90AB4P	-1.00994	1.68347
+	P46379	BAG6	-1.01298	2.18776
+	Q9C0C2	TNKS1BP1	-1.01484	1.542
+	Q9UNE7	STUB1	-1.02875	1.45174
+	Q9HAV7	GRPEL1	-1.0291	1.76333
+	P09622	DLD	-1.03361	1.72268
+	P13693	TPT1	-1.03528	1.40823
+	Q8TD16	BICD2	-1.03706	2.69192
+	P05141	SLC25A5	-1.03752	3.95605
+	P11142	HSPA8	-1.04469	2.21268
+	P68402	PAFAH1B2	-1.05603	1.99815
+	Q99733	NAP1L4	-1.05884	3.67575
+	P09936	UCHL1	-1.06043	2.11509
+	Q15691	MAPRE1	-1.07736	1.42303
+	P67809	YBX1	-1.07846	2.39825
+	P60866	RPS20	-1.08272	1.87879
+	Q9NP79	VTA1	-1.08519	2.83665
+	O95817	BAG3	-1.08557	2.17165
+	P06576	ATP5F1B	-1.09423	2.15387
+	P04075	ALDOA	-1.10228	2.19173
+	O43707	ACTN4	-1.10738	2.88334
+	P02765	AHSG	-1.11674	1.30939
+	P26641	EEF1G	-1.1171	1.55745
+	Q8WUM4	PDCD6IP	-1.13433	1.92757
+	P42566	EPS15	-1.16259	1.41152
+	P08670	VIM	-1.1768	2.19532
+	Q16891	IMMT	-1.18622	3.56853
+	P02545	LMNA	-1.18982	2.42046
+	P46060	RANGAP1	-1.19339	2.58157
+	Q15084	PDIA6	-1.19664	1.3373
+	Q9H9B4	SFXN1	-1.20466	2.71853
+	P04406	GAPDH	-1.20599	2.08627
+	P43487	RANBP1	-1.20629	1.66784
+	Q9HAV0	GNB4	-1.20935	1.3585
+	P53597	SUCLG1	-1.21769	2.61312
+	P22392	NME2	-1.22259	2.24131
+	O14654	IRS4	-1.22333	1.46325
+	P50502	ST13	-1.22379	1.36361
+	Q9BRK5	SDF4	-1.2261	1.89106
+	Q16531	DDB1	-1.22895	2.21726
+	P30050	RPL12	-1.2339	3.09749
+	P49773	HINT1	-1.23822	1.77931
+	P13667	PDIA4	-1.23953	2.52925
+	O00264	PGRMC1	-1.24487	2.66618
+	Q9UHD1	CHORDC1	-1.25436	1.35345
+	P15311	EZR	-1.28337	2.46749
+	Q8IWJ2	GCC2	-1.28355	2.89412
+	O95433	AHSA1	-1.29604	3.11537
+	Q9H7Z7	PTGES2	-1.33041	1.55327
+	Q9UGP4	LIMD1	-1.33061	1.57066
+	P11940	PABPC1	-1.33544	1.52202
+	Q14247	CTTN	-1.34017	2.57432
+	Q96C01	FAM136A	-1.34267	2.51308
+	P68133	ACTA1	-1.34337	1.65374
+	P0DMV9	HSPA1B	-1.35201	2.91283
+	P45880	VDAC2	-1.36595	2.07154
+	Q15654	TRIP6	-1.39069	4.35729
+	O15027	SEC16A	-1.39283	2.21016
+	Q16643	DBN1	-1.39372	2.34564
+	Q9NX40	OCIAD1	-1.39721	3.24901
+	Q15075	EEA1	-1.39896	2.42071
+	Q9Y5K5	UCHL5	-1.40124	2.35033
+	P18206	VCL	-1.40686	2.32353
+	O43402	EMC8	-1.4093	2.32464
+	P33176	KIF5B	-1.41892	3.20456
+	Q13813	SPTAN1	-1.43171	3.27041
+	P12277	CKB	-1.43948	1.95502
+	Q14444	CAPRIN1	-1.44181	2.97235
+	Q12904	AIMP1	-1.44678	1.86359
+	Q99460	PSMD1	-1.44807	2.35608
+	Q9P2E9	RRBP1	-1.45273	2.26282
+	P00374	DHFR	-1.47322	2.91366
+	P07858	CTSB	-1.47995	2.13532
+	Q8WWM7	ATXN2L	-1.49065	2.17851
+	P49411	TUFM	-1.49083	3.64304
+	Q9HD26	GOPC	-1.49348	3.10396
+	Q9NX63	CHCHD3	-1.49419	3.53947
+	P14625	HSP90B1	-1.50831	2.09966
+	P69905	HBA1;HBA2	-1.52603	2.96344
+	Q15417	CNN3	-1.52885	2.65783
+	P13995	MTHFD2	-1.53295	2.28817
+	Q9UJU6	DBNL	-1.54344	2.22535
+	Q8WX93	PALLD	-1.54568	1.52765
+	P20700	LMNB1	-1.56268	3.03785
+	Q9NUQ3	TXLNG	-1.56655	2.31386
+	Q16836	HADH	-1.57485	1.64962
+	P23588	EIF4B	-1.57967	2.9734
+	Q16204	CCDC6	-1.5807	1.37174
+	Q00341	HDLBP	-1.61394	2.78644
+	P62993	GRB2	-1.61609	1.32967
+	Q9BSH4	TACO1	-1.62101	3.75181
+	P40926	MDH2	-1.62596	3.09138
+	Q8NC51	SERBP1	-1.62683	2.98484
+	Q9H3P7	ACBD3	-1.63798	2.46406
+	Q9H2U2	PPA2	-1.63981	2.5305
+	Q15942	ZYX	-1.64148	2.2275
+	Q9UNZ2	NSFL1C	-1.64605	1.69367
+	P10809	HSPD1	-1.65727	3.03518
+	O75439	PMPCB	-1.66833	1.94904
+	O60884	DNAJA2	-1.68194	1.62286
+	Q03252	LMNB2	-1.6833	4.53837
+	Q9UN86	G3BP2	-1.69355	4.04484
+	P15531	NME1	-1.69726	3.78647
+	O95831	AIFM1	-1.69989	1.84042
+	P61586	RHOA	-1.70081	2.32068
+	Q14789	GOLGB1	-1.71971	2.30962
+	P29692	EEF1D	-1.73374	2.61375
+	Q9H078	CLPB	-1.73382	2.60085
+	P04632	CAPNS1	-1.74583	1.79767
+	O75534	CSDE1	-1.76241	3.30287
+	P50213	IDH3A	-1.79302	3.82133
+	P55010	EIF5	-1.80078	1.92687
+	Q15003	NCAPH	-1.82955	3.73481
+	P51970	NDUFA8	-1.84913	2.30436
+	P45954	ACADSB	-1.86944	2.82813
+	Q8N8S7	ENAH	-1.88236	2.68309
+	Q9Y6A5	TACC3	-1.88539	2.8156
+	P23919	DTYMK	-1.95496	2.66732
+	P30046	DDT	-2.0274	3.92353
+	P30084	ECHS1	-2.0454	3.4201
+	Q9H3G5	CPVL	-2.04833	2.22592
+	P46109	CRKL	-2.07974	2.40324
+	P21796	VDAC1	-2.09539	5.02455
+	P27797	CALR	-2.1049	2.99409
+	O43491	EPB41L2	-2.10842	1.69054
+	P30043	BLVRB	-2.1106	2.53022
+	P09211	GSTP1	-2.12416	2.55636
+	Q86UP2	KTN1	-2.13377	2.80161
+	P30048	PRDX3	-2.15819	3.12391
+	P30101	PDIA3	-2.16162	3.72545
+	Q99961	SH3GL1	-2.17451	3.52467
+	P38646	HSPA9	-2.20225	3.85327
+	Q99538	LGMN	-2.21193	1.36635
+	Q9UBC2	EPS15L1	-2.23021	2.78757
+	P07237	P4HB	-2.24925	3.44488
+	P40222	TXLNA	-2.2537	2.65675
+	P13861	PRKAR2A	-2.26933	2.87724
+	Q01082	SPTBN1	-2.28111	5.80575
+	Q9Y6H1	CHCHD2	-2.29361	3.70903
+	P08865	RPSA	-2.29519	1.60596
+	Q8NHS4	CLHC1	-2.30263	2.76585
+	Q07065	CKAP4	-2.31017	3.1756
+	Q8NBS9	TXNDC5	-2.31544	3.14452
+	P16949	STMN1	-2.31987	4.03598
+	Q8N7H5	PAF1	-2.33205	1.92733
+	Q4VCS5	AMOT	-2.33984	4.48592
+	Q9NVA2	SEPTIN11	-2.37513	2.66028
+	Q9Y4L1	HYOU1	-2.49958	2.94383
+	Q02952	AKAP12	-2.52434	3.76349
+	O75629	CREG1	-2.52849	3.06299
+	Q8N0X7	SPART	-2.56747	1.6852
+	P36551	CPOX	-2.56888	2.86753
+	Q969H8	MYDGF	-2.56957	1.60951
+	Q96BR5	COA7	-2.59087	2.2153
+	O60493	SNX3	-2.61038	3.50378
+	Q5SW79	CEP170	-2.62345	2.14766
+	Q08378	GOLGA3	-2.66161	2.81151
+	P14314	PRKCSH	-2.68073	3.3485
+	Q14157	UBAP2L	-2.68583	3.38916
+	P53634	CTSC	-2.7094	3.86607
+	Q9H8Y8	GORASP2	-2.72682	1.94477
+	O00151	PDLIM1	-2.75953	1.35392
+	Q14257	RCN2	-2.79158	1.34469
+	Q92597	NDRG1	-2.79766	3.53437
+	Q13561	DCTN2	-2.806	3.58908
+	P20674	COX5A	-2.90985	3.28069
+	P13804	ETFA	-2.91306	4.43712
+	Q08379	GOLGA2	-2.9533	2.9786
+	Q15293	RCN1	-2.97722	3.5545
+	Q9BS26	ERP44	-2.97866	2.80693
+	Q96AY3	FKBP10	-3.00623	4.41096
+	Q9UNF0	PACSIN2	-3.04497	4.03464
+	P38606	ATP6V1A	-3.06236	4.01411
+	P10586	PTPRF	-3.08835	3.66903
+	O95881	TXNDC12	-3.09648	2.50361
+	P35613	BSG	-3.13699	4.89753
+	P08648	ITGA5	-3.19805	1.97899
+	Q9Y2B0	CNPY2	-3.2267	3.73595
+	P61204	ARF3	-3.25747	3.0877
+	Q15019	SEPTIN2	-3.2651	2.13319
+	P30533	LRPAP1	-3.30591	1.89341
+	Q02818	NUCB1	-3.53519	2.62082
+	O43852	CALU	-3.61734	3.6764
+	Q13308	PTK7	-3.64013	4.23942
+	P08397	HMBS	-3.82604	3.2809
+	P50454	SERPINH1	-4.29087	2.78904
+	P12532	CKMT1A;CKMT1B	-4.33188	1.80221
+	P80303	NUCB2	-4.52656	3.5267
	Q9Y6X8	ZHX2	3.94676	1.23209
	P78527	PRKDC	1.85477	1.17918
	Q92922	SMARCC1	4.07892	0.419064
	Q9NTZ6	RBM12	1.43534	1.10522
	Q13363	CTBP1	1.6036	0.985035
	Q14566	MCM6	1.24028	0.715584
	Q05519	SRSF11	1.05612	0.712218
	P18754	RCC1	1.22296	1.17951
	Q14204	DYNC1H1	1.22088	1.22654
	P18124	RPL7	1.01766	0.916341
	Q9NRY2	INIP	0.952703	0.663405
	O75152	ZC3H11A	0.917252	0.849143
	P18669	PGAM1	0.454475	0.190765
	Q9H0C8	ILKAP	1.00846	1.09213
	Q99459	CDC5L	1.1047	0.979841
	Q8IWX8	CHERP	0.957298	1.13761
	P56192	MARS1	1.2732	0.79322
	O75347	TBCA	0.930855	0.658018
	Q13838	DDX39B	0.772086	0.91626
	P62266	RPS23	0.988739	0.865035
	O60832	DKC1	0.923066	1.29024
	P23193	TCEA1	0.875795	0.869631
	Q8IYB3	SRRM1	0.943433	0.826978
	P83731	RPL24	0.867164	0.917544
	P63244	RACK1	0.829677	0.982746
	P46782	RPS5	0.738145	1.15253
	P07093	SERPINE2	0.939743	0.810052
	Q13428	TCOF1	0.769468	1.07105
	O75376	NCOR1	0.918926	0.760462
	P53396	ACLY	0.763421	1.2525
	O43719	HTATSF1	0.725536	1.10287
	P33993	MCM7	0.711484	1.04373
	P62241	RPS8	0.857628	0.76701
	P14678	SNRPB	0.686422	1.17977
	O60907	TBL1X	0.62347	0.830365
	P46778	RPL21	0.962236	0.592572
	Q9C0J8	WDR33	0.362145	0.178035
	P08708	RPS17	0.698212	1.05371
	Q96RQ3	MCCC1	0.659459	1.24784
	Q8NFD5	ARID1B	0.48448	0.379978
	P62249	RPS16	0.637289	0.966235
	P98175	RBM10	0.647311	1.24741
	Q92917	GPKOW	0.833125	0.490924
	Q8IWS0	PHF6	0.580677	1.11124
	Q12888	TP53BP1	0.693308	0.571762
	P51991	HNRNPA3	0.594418	1.25709
	Q9UPT8	ZC3H4	0.532896	0.455995
	P62910	RPL32	0.554499	0.970513
	P15336	ATF2	0.581678	0.813776
	Q04760	GLO1	0.561555	1.27048
	P42766	RPL35	0.441525	0.414727
	Q99541	PLIN2	0.508147	0.437216
	Q7Z6E9	RBBP6	0.730732	0.554334
	Q9P258	RCC2	0.509188	0.609296
	P29401	TKT	0.551666	1.17384
	Q9NZL9	MAT2B	0.614374	0.751961
	Q96EV2	RBM33	0.514842	1.17354
	Q92841	DDX17	0.533192	1.00426
	Q08211	DHX9	0.566847	1.1842
	Q14498	RBM39	0.539653	1.11746
	Q9Y490	TLN1	0.531949	1.19771
	Q96AE4	FUBP1	0.497633	1.03011
	P31942	HNRNPH3	0.493618	0.735826
	P13984	GTF2F2	0.684081	0.602779
	P39687	ANP32A	0.48698	1.14252
	P52272	HNRNPM	0.483277	1.19296
	Q9BXP5	SRRT	0.533451	0.581209
	O75937	DNAJC8	0.534938	0.896358
	P09234	SNRPC	0.474354	1.24113
	Q01130	SRSF2	0.439068	0.746206
	Q9Y4Z0	LSM4	0.480241	1.27653
	P62318	SNRPD3	0.441287	0.454439
	Q9UKJ3	GPATCH8	0.0870647	0.0321231
	Q8N163	CCAR2	0.469412	1.05913
	P15121	AKR1B1	0.427528	0.871301
	P62891	RPL39	0.470039	1.08551
	Q8N684	CPSF7	0.410435	0.497835
	P49207	RPL34	0.449882	1.28062
	P33316	DUT	0.447388	0.799577
	Q9UNM6	PSMD13	0.480135	0.838832
	Q5T8P6	RBM26	0.438527	0.756848
	Q13347	EIF3I	0.139526	0.0676924
	P49321	NASP	0.421658	0.785293
	Q13247	SRSF6	0.423346	0.697024
	Q96F45	ZNF503	0.447128	0.580254
	P60174	TPI1	0.43971	1.05608
	P46783	RPS10	0.460467	0.743197
	Q9Y383	LUC7L2	0.479227	0.674337
	P55060	CSE1L	0.425838	0.933472
	Q16777	H2AC20	0.437044	1.02972
	P54136	RARS1	0.418804	1.20529
	P10109	FDX1	0.379059	0.622283
	Q9H792	PEAK1	0.459024	0.710191
	Q13151	HNRNPA0	0.483967	0.344132
	O94788	ALDH1A2	0.305232	0.227005
	P78417	GSTO1	0.420104	1.01553
	O43447	PPIH	0.411933	0.769938
	P62805	H4-16;H4C1;H4C11;H4C12;H4C13;H4C14;H4C15;H4C2;H4C3;H4C4;H4C5;H4C6;H4C8;H4C9	0.400826	1.19494
	P61353	RPL27	0.404351	0.368959
	P09012	SNRPA	0.391928	1.08997
	P13010	XRCC5	0.360612	0.761303
	O43390	HNRNPR	0.37936	0.707214
	P28066	PSMA5	0.261878	0.154437
	Q14103	HNRNPD	0.367556	0.756154
	O14980	XPO1	0.558851	0.358378
	P08621	SNRNP70	0.375172	0.748821
	P61221	ABCE1	0.348872	0.694491
	P26373	RPL13	0.325965	0.521039
	P46777	RPL5	0.447168	0.296066
	P22626	HNRNPA2B1	0.35699	1.00235
	Q86VM9	ZC3H18	0.510948	0.177577
	P84098	RPL19	0.343727	0.809228
	Q9BU76	MMTAG2	0.335309	0.72096
	Q96T58	SPEN	0.369802	0.914747
	Q9Y3U8	RPL36	0.332214	0.665747
	P54886	ALDH18A1	0.289443	0.337908
	Q99497	PARK7	0.348764	0.96892
	P62263	RPS14	0.374364	0.331666
	O95197	RTN3	0.325914	1.15171
	P12004	PCNA	0.311803	0.941104
	P09972	ALDOC	0.837044	0.422851
	P49750	YLPM1	0.327591	0.353764
	Q9NYF8	BCLAF1	0.299254	0.666556
	P11498	PC	0.315514	0.794077
	P35659	DEK	0.322153	1.06675
	P15880	RPS2	0.312207	1.12737
	P25786	PSMA1	0.308615	1.23457
	Q13435	SF3B2	0.342738	0.656163
	Q86V81	ALYREF	0.330766	0.432755
	Q9Y3Y2	CHTOP	0.322809	0.401202
	Q9Y2W1	THRAP3	0.289235	0.448692
	P39019	RPS19	0.336406	0.586544
	P62854	RPS26	0.291877	1.08265
	Q01081	U2AF1	0.262488	0.34952
	Q9H7S9	ZNF703	0.303446	0.433593
	Q13263	TRIM28	0.0968291	0.053354
	P55265	ADAR	0.273724	0.490541
	P62244	RPS15A	0.324192	0.568753
	Q02878	RPL6	0.26966	0.55154
	O75533	SF3B1	0.310469	0.574503
	P55769	SNU13	0.261308	0.354885
	Q13573	SNW1	0.179097	0.132007
	P50914	RPL14	0.306768	0.59683
	B5ME19	EIF3CL	0.224258	0.335891
	O95336	PGLS	0.241383	0.322144
	Q15637	SF1	0.269332	0.304049
	P07910	HNRNPC	0.241999	0.656293
	P50993	ATP1A2	0.267859	0.542878
	Q9Y2W2	WBP11	0.325239	0.311801
	O60749	SNX2	0.093907	0.0525166
	P36578	RPL4	0.359695	0.224285
	P61513	RPL37A	0.214778	0.384407
	Q16658	FSCN1	0.253561	0.650653
	P15924	DSP	0.302638	0.318602
	P00558	PGK1	0.241487	0.673104
	P62847	RPS24	0.253683	0.273959
	Q9H307	PNN	0.24937	0.388375
	Q9NQG5	RPRD1B	0.226809	0.11215
	Q8IVF2	AHNAK2	0.197893	0.170306
	O43172	PRPF4	0.303452	0.303153
	P26640	VARS1	0.224628	1.16685
	Q9Y2Z0	SUGT1	0.199697	0.407229
	P62753	RPS6	0.228577	0.640288
	Q15181	PPA1	0.200662	0.333469
	P23246	SFPQ	0.19803	0.389033
	Q96PU8	QKI	0.32884	0.197539
	P49915	GMPS	0.199774	0.239478
	P62906	RPL10A	0.126189	0.0832659
	Q5QNW6	H2BC18	0.212744	0.418062
	Q7L7L0	H2AW	0.199973	0.48537
	P62269	RPS18	0.179836	0.187121
	P27635	RPL10	0.19929	0.547111
	O95232	LUC7L3	0.22185	0.40277
	P47914	RPL29	0.187939	0.442828
	P36776	LONP1	0.290506	0.267836
	P61247	RPS3A	0.189938	0.657762
	Q9Y5S9	RBM8A	0.194837	0.272513
	P30566	ADSL	0.126807	0.17088
	Q15459	SF3A1	0.158105	0.299049
	O15355	PPM1G	0.185186	0.419099
	P45974	USP5	0.142125	0.223707
	P84103	SRSF3	0.182463	0.234148
	P37802	TAGLN2	0.15582	0.279524
	Q96EP5	DAZAP1	0.0479857	0.0245633
	Q12874	SF3A3	0.162728	0.257195
	P10768	ESD	0.192006	0.211866
	Q9H6Z4	RANBP3	0.162193	0.273751
	P63104	YWHAZ	0.147736	0.32205
	P25788	PSMA3	0.152514	0.314486
	Q9UBQ7	GRHPR	0.119335	0.167352
	O15160	POLR1C	0.050375	0.0253201
	Q92688	ANP32B	0.183217	0.153811
	P62277	RPS13	0.156072	0.168622
	Q13148	TARDBP	0.137466	0.144067
	Q9Y265	RUVBL1	0.127954	0.265888
	P07195	LDHB	0.146059	0.274648
	O75934	BCAS2	0.100162	0.131414
	P31949	S100A11	0.286507	0.120387
	Q96AT9	RPE	0.135041	0.216719
	Q15427	SF3B4	0.153108	0.306035
	Q9H3K6	BOLA2;BOLA2B	0.134283	0.364392
	Q9UHX1	PUF60	0.0482712	0.0338449
	P46013	MKI67	-0.0383313	0.021662
	Q16778	H2BC21	0.136861	0.217784
	Q8NCK7	SLC16A11	0.114033	0.212873
	P62917	RPL8	0.115549	0.665965
	P62424	RPL7A	0.149314	0.208326
	P49736	MCM2	0.70529	0.168502
	P62308	SNRPG	0.109138	0.611757
	Q9H814	PHAX	0.0970713	0.160687
	P62701	RPS4X	0.0901871	0.12276
	P55209	NAP1L1	0.131985	0.187192
	Q9NPD8	UBE2T	0.20159	0.105202
	P35637	FUS	0.0662435	0.112707
	Q92785	DPF2	0.111548	0.144762
	Q16850	CYP51A1	0.0984205	0.177642
	P62829	RPL23	0.0873121	0.157637
	P62899	RPL31	0.230628	0.19333
	P49189	ALDH9A1	0.0924174	0.127787
	Q8IY67	RAVER1	0.197743	0.134481
	O95218	ZRANB2	0.0421384	0.0729949
	Q07021	C1QBP	-0.184719	0.0916682
	P55795	HNRNPH2	0.0116819	0.00859421
	Q9NP77	SSU72	0.0638078	0.0963076
	P85037	FOXK1	0.035078	0.0605217
	P13639	EEF2	0.0314452	0.0444219
	P22234	PAICS	0.0421079	0.0451169
	Q12873	CHD3	0.0694052	0.169897
	Q92804	TAF15	0.0601699	0.0877787
	O75475	PSIP1	-0.00739924	0.00369623
	Q9UMS4	PRPF19	0.102015	0.0695963
	Q5BKZ1	ZNF326	0.151252	0.112816
	Q13200	PSMD2	0.0230757	0.0464845
	Q96S59	RANBP9	0.0478942	0.115275
	Q96KR1	ZFR	0.010095	0.01704
	P60842	EIF4A1	0.0180117	0.0384456
	Q9Y237	PIN4	-0.0470187	0.0300892
	Q16629	SRSF7	0.0379969	0.0563338
	P49454	CENPF	-0.0568854	0.0467489
	P34932	HSPA4	0.0444832	0.0361118
	P23396	RPS3	-0.0378081	0.0458303
	O00299	CLIC1	-0.0627308	0.0513588
	P62826	RAN	0.00146039	0.00390078
	Q92499	DDX1	-0.00759188	0.00718052
	Q01844	EWSR1	0.0216789	0.0262595
	P43243	MATR3	-0.0334581	0.0598013
	P30041	PRDX6	-0.0361455	0.0281305
	Q9UBT2	UBA2	-0.00998433	0.0225138
	O75400	PRPF40A	0.0243104	0.0265925
	P26599	PTBP1	-0.0443675	0.0820794
	P43686	PSMC4	-0.0645459	0.071987
	P52597	HNRNPF	-0.0590731	0.0868565
	P49368	CCT3	-0.032718	0.0341768
	P19338	NCL	-0.018432	0.0296114
	P14174	MIF	-0.0725422	0.108513
	Q14974	KPNB1	-0.0270278	0.0505187
	Q9UKX7	NUP50	-0.0315367	0.0410968
	Q92945	KHSRP	-0.0826117	0.107889
	Q9BWU0	SLC4A1AP	0.0181932	0.013547
	P36405	ARL3	-0.0526568	0.0625969
	Q9Y3F4	STRAP	-0.0955302	0.128352
	P23528	CFL1	-0.0949643	0.117443
	Q99729	HNRNPAB	-0.0540676	0.0851384
	P83881	RPL36A	-0.0611515	0.125431
	Q12872	SFSWAP	-0.0169134	0.0100984
	Q14315	FLNC	-0.0768515	0.180238
	P05091	ALDH2	-0.0541897	0.0910548
	P62937	PPIA	-0.0983334	0.140486
	P15927	RPA2	-0.0843169	0.124093
	P18621	RPL17	-0.176475	0.101346
	P12270	TPR	-0.0790126	0.181764
	O95816	BAG2	-0.0274518	0.0183947
	Q16555	DPYSL2	-0.0840925	0.409883
	P09493	TPM1	-0.0739663	0.0655965
	P07951	TPM2	-0.0739663	0.0655965
	Q9Y520	PRRC2C	-0.0724812	0.11424
	P30837	ALDH1B1	-0.0724602	0.135496
	P10599	TXN	-0.0960655	0.163291
	O14979	HNRNPDL	-0.0954831	0.414562
	P31943	HNRNPH1	-0.105193	0.203814
	P05386	RPLP1	-0.0973949	0.259306
	P09651	HNRNPA1	-0.118853	0.194651
	P62995	TRA2B	-0.100653	0.250667
	Q96J01	THOC3	-0.0984745	0.34997
	P14868	DARS1	-0.114992	0.397219
	Q15393	SF3B3	-0.0589345	0.0685648
	Q9NQW6	ANLN	-0.133644	0.252639
	P62191	PSMC1	-0.131358	0.106315
	P62258	YWHAE	-0.151475	0.333285
	Q15185	PTGES3	-0.240319	0.250657
	P61978	HNRNPK	-0.184145	0.297545
	P49959	MRE11	-0.357336	0.184867
	P06730	EIF4E	-0.183322	0.188353
	O75607	NPM3	-0.172686	0.237346
	O43175	PHGDH	-0.155454	0.341765
	Q99829	CPNE1	-0.128289	0.061184
	P12956	XRCC6	-0.179844	0.326238
	Q92522	H1-10	-0.16016	0.23909
	A0A0B4J2D5	GATD3B	-0.201013	0.287924
	P20042	EIF2S2	-0.183105	0.376014
	Q6Y7W6	GIGYF2	-0.254768	0.260548
	P17980	PSMC3	-0.17016	0.465897
	P61970	NUTF2	-0.109882	0.131758
	Q9H0E9	BRD8	-0.189639	0.415883
	Q07666	KHDRBS1	-0.19297	0.352443
	P60981	DSTN	-0.209894	0.310746
	Q15233	NONO	-0.204224	0.41959
	P27348	YWHAQ	-0.193267	0.361051
	P23526	AHCY	-0.198107	0.703487
	P49588	AARS1	-0.201354	0.776536
	P30153	PPP2R1A	-0.308742	0.315309
	P27144	AK4	-0.29675	0.354489
	Q9Y5U2	TSSC4	-0.0967134	0.057497
	Q9NRN7	AASDHPPT	-0.213482	0.98533
	P60900	PSMA6	-0.222865	0.43925
	P51570	GALK1	0.835268	0.140562
	Q5T200	ZC3H13	-0.226545	0.992975
	P68104	EEF1A1	-0.230549	1.02339
	Q99832	CCT7	-0.241838	0.718637
	O15067	PFAS	-0.376214	0.341422
	P19623	SRM	-0.224803	0.809085
	Q7Z2W4	ZC3HAV1	-0.272999	0.990046
	Q15370	ELOB	-0.258968	1.26182
	Q15717	ELAVL1	-0.300566	0.324342
	O75083	WDR1	-0.283319	0.421741
	P38919	EIF4A3	-0.371243	0.259952
	P11021	HSPA5	-0.287182	0.583539
	P12268	IMPDH2	-0.292544	0.713573
	Q14676	MDC1	-0.543574	0.374954
	Q96I25	RBM17	-0.26612	0.100194
	P06748	NPM1	-0.308635	0.791968
	O00273	DFFA	-0.286308	0.60896
	P33992	MCM5	-0.277737	0.309668
	O60220	TIMM8A	-0.307154	0.379508
	Q8IUD2	ERC1	-0.0767994	0.0315006
	Q562R1	ACTBL2	-0.29812	0.583956
	Q8WZA9	IRGQ	-0.336332	0.471393
	P61254	RPL26	-0.294496	0.824809
	O43765	SGTA	-0.341038	0.644954
	P52565	ARHGDIA	-0.34104	0.437151
	P55036	PSMD4	-0.24684	0.191676
	P30086	PEBP1	-0.361498	0.706099
	P30520	ADSS2	-0.324096	0.472753
	O00267	SUPT5H	-0.401217	0.593062
	Q99615	DNAJC7	-0.363708	0.997948
	Q15435	PPP1R7	-0.36472	0.119009
	P55735	SEC13	-0.356707	0.610192
	P28072	PSMB6	-0.386442	0.694326
	Q99426	TBCB	-0.359129	1.04713
	P50991	CCT4	-0.402137	0.698809
	P47813	EIF1AX	-0.263261	0.215256
	Q16186	ADRM1	-0.376062	1.01658
	Q99614	TTC1	-0.502979	0.502946
	P62633	CNBP	-0.429795	0.607395
	Q96HS1	PGAM5	-1.12203	0.330698
	P35268	RPL22	-0.381828	0.458858
	Q92526	CCT6B	-0.379616	0.871657
	O76003	GLRX3	-0.44439	0.562719
	P78347	GTF2I	-0.42598	0.569901
	Q5T6F2	UBAP2	-0.568716	0.453172
	Q53H82	LACTB2	-0.437503	0.591239
	P00492	HPRT1	-0.407006	1.1844
	Q16543	CDC37	-0.418768	1.21481
	P31939	ATIC	-0.402845	0.297394
	P62979	RPS27A	-0.477516	0.706683
	Q9BQA1	WDR77	-0.459183	0.824635
	P61077	UBE2D3	-0.456384	0.626621
	P22102	GART	-0.440759	0.827466
	Q92598	HSPH1	-0.483675	0.722965
	O60506	SYNCRIP	-0.478484	0.544602
	P29590	PML	-0.454666	1.17314
	Q9NYB0	TERF2IP	-0.65057	0.359527
	P25398	RPS12	-0.508514	0.629395
	Q5JXB2	UBE2NL	-0.325047	0.145064
	P22061	PCMT1	-0.558796	0.725328
	P82094	TMF1	-0.495008	1.13916
	P56537	EIF6	-0.454857	0.485416
	Q9HC38	GLOD4	-0.497876	0.652749
	Q15366	PCBP2	-0.532474	1.12614
	Q9Y6D9	MAD1L1	-0.880371	0.356705
	O94913	PCF11	-0.478988	0.418516
	P61081	UBE2M	-0.54403	1.11499
	Q9BRA2	TXNDC17	-0.597814	0.898569
	P06753	TPM3	-0.586838	0.998309
	P25685	DNAJB1	-0.568122	0.57751
	O95861	BPNT1	-0.602265	1.05754
	P32119	PRDX2	-0.623479	0.961177
	Q8NBT2	SPC24	-0.577817	0.804216
	Q9H444	CHMP4B	-0.683139	0.831844
	P24752	ACAT1	-0.915029	0.532417
	Q96KB5	PBK	-0.671739	0.286341
	P35579	MYH9	-0.600466	0.955501
	P38159	RBMX	-0.702902	1.10207
	Q9BWF3	RBM4	-0.625107	0.709584
	P00918	CA2	-0.687424	1.15474
	O60869	EDF1	-0.713127	1.18126
	P30626	SRI	-0.726899	1.17387
	Q6FI81	CIAPIN1	-0.78185	0.877222
	P05388	RPLP0	-0.559623	0.390329
	P30519	HMOX2	-0.72351	0.885302
	Q15056	EIF4H	-0.700724	1.15735
	P62942	FKBP1A	-0.711779	1.1228
	Q9H773	DCTPP1	-0.729516	0.667103
	Q5VT52	RPRD2	-0.675626	1.06668
	P11177	PDHB	-0.736813	1.137
	Q12959	DLG1	-0.547747	0.405385
	O75312	ZPR1	-0.810671	0.961925
	P99999	CYCS	-0.828424	0.982369
	Q09666	AHNAK	-0.754789	1.09998
	Q9HB71	CACYBP	-0.881008	0.796127
	O75150	RNF40	-0.952436	1.02178
	Q96IU4	ABHD14B	-0.742956	0.327211
	O75663	TIPRL	-0.780825	0.711978
	P48634	PRRC2A	-0.940767	1.02561
	P62750	RPL23A	-0.953979	1.16011
	Q9NZI8	IGF2BP1	-0.971608	1.20901
	O00487	PSMD14	-0.95877	1.1645
	Q9BT78	COPS4	-0.88629	1.23656
	P52292	KPNA2	-0.816743	0.828235
	O43488	AKR7A2	-0.929393	1.29284
	P98179	RBM3	-0.857035	0.86043
	P02768	ALB	-1.13591	1.13825
	P12814	ACTN1	-1.0402	1.11889
	Q07866	KLC1	-1.09751	0.907827
	Q9NTK5	OLA1	-0.86249	0.557816
	P04181	OAT	-1.09215	0.959207
	Q9UKK9	NUDT5	-1.12866	0.824602
	Q13310	PABPC4	-1.1936	1.20897
	Q99798	ACO2	-1.26618	1.18389
	O75390	CS	-1.4815	0.813793
	Q9Y5K6	CD2AP	-1.19593	1.23293
	O00170	AIP	-1.19889	1.26662
	Q01581	HMGCS1	-1.50377	0.95971
	Q00059	TFAM	-1.29213	1.18746
	O60664	PLIN3	-1.26992	1.27974
	P07954	FH	-1.94223	0.812153
	Q14160	SCRIB	-1.97521	1.03763
	Q9H910	JPT2	-3.04193	0.951653
	O14737	PDCD5	-1.34251	0.898394
	O14773	TPP1	-1.58158	0.959455
	Q9NVP2	ASF1B	-1.41862	0.845689
	P50990	CCT8	-1.51796	1.21592
	Q96HC4	PDLIM5	-2.00759	1.25436
	P48643	CCT5	-2.20708	1.3007
	Q6UN15	FIP1L1	2.01178	0.927983	singleton
	Q12948	FOXC1	1.23853	0.347176	singleton
	Q6KC79	NIPBL	0.755993	0.762709	singleton
	O43670	ZNF207	1.55916	1.16764	singleton
	Q9NPJ6	MED4	1.08787	0.492377	singleton
	Q5VTR2	RNF20	0.521884	0.470998	singleton
	P34949	MPI	2.15923	0.956669	singleton
	O95400	CD2BP2	1.1053	1.05442	singleton
	Q9UPN9	TRIM33	1.6275	0.930074	singleton
	Q14919	DRAP1	1.77658	0.815762	singleton
	O75821	EIF3G	1.54277	0.852453	singleton
+	Q9UPW0	FOXJ3	1.30228	1.60034	singleton
	P20719	HOXA5	0.120973	0.187306	singleton
	O95777	LSM8	1.04628	0.578687	singleton
	Q8N1G0	ZNF687	0.777526	0.465223	singleton
+	O14497	ARID1A	3.60808	2.11504	singleton
+	P56545	CTBP2	3.65978	3.95405	singleton
+	Q96ST3	SIN3A	2.91229	2.47535	singleton
+	Q99590	SCAF11	3.93656	1.87213	singleton
+	P14859	POU2F1	1.39115	3.29556	singleton
+	Q9UGU0	TCF20	1.2646	2.23772	singleton
+	O94842	TOX4	2.30505	2.22994	singleton
+	Q08J23	NSUN2	1.00106	1.45223	singleton
	Q14683	SMC1A	2.22448	1.29331	singleton
+	Q01664	TFAP4	1.8593	1.92258	singleton
+	Q8N108	MIER1	1.40389	2.95814	singleton
+	Q9H1E3	NUCKS1	2.55017	3.54217	singleton
+	O14618	CCS	2.26373	2.8985	singleton
+	Q8WUZ0	BCL7C	3.83303	2.63243	singleton
+	O14964	HGS	3.64876	3.0694	singleton
+	Q9NUU7	DDX19A	5.90797	4.06497	singleton
+	Q9HCK8	CHD8	1.40397	2.01452	singleton

## Sheet: BRD4_5min
C: Student's T-test Significant 5min_Ctrl	T: Accession	T: Gene Symbol	N: Student's T-test Difference 5min_Ctrl	N: -Log Student's T-test p-value 5min_Ctrl	Note
+	O60885	BRD4	4.77389	1.60897	Significant
+	Q9H0E3	SAP130	3.38128	4.5167	Significant
+	O14770	MEIS2	3.3382	2.65299	Significant
+	Q15648	MED1	3.28815	4.08984	Significant
+	Q9Y618	NCOR2	3.19903	2.04694	Significant
+	Q9NZM4	BICRA	3.07908	2.22758	Significant
+	Q8WXI9	GATAD2B	3.00156	2.71704	Significant
+	Q8N4P3	HDDC3	2.9911	3.21147	Significant
+	Q8WXF1	PSPC1	2.8893	2.78235	Significant
+	Q01167	FOXK2	2.69931	3.06155	Significant
+	Q8TAQ2	SMARCC2	2.57792	3.351	Significant
+	Q13363	CTBP1	2.4952	1.54527	Significant
+	P49756	RBM25	2.39611	2.62985	Significant
+	Q969G3	SMARCE1	2.39493	2.22377	Significant
+	Q09028	RBBP4	2.36517	1.7836	Significant
+	Q9NTZ6	RBM12	2.353	2.3334	Significant
+	Q04726	TLE3	2.26907	4.50662	Significant
+	Q14566	MCM6	2.12801	1.57227	Significant
+	Q9NRY2	INIP	2.0461	1.92784	Significant
+	O94888	UBXN7	2.04172	4.0121	Significant
+	Q16630	CPSF6	2.04095	3.59575	Significant
+	O00193	SMAP	1.95032	3.03122	Significant
+	P18669	PGAM1	1.92635	4.00223	Significant
+	Q99459	CDC5L	1.90825	1.88344	Significant
+	Q7Z5L9	IRF2BP2	1.88868	2.94795	Significant
+	P33240	CSTF2	1.86921	2.24868	Significant
+	Q14320	FAM50A	1.8396	4.09499	Significant
+	Q15428	SF3A2	1.8004	3.65925	Significant
+	P05455	SSB	1.73324	3.08269	Significant
+	Q8IYB3	SRRM1	1.70911	1.62388	Significant
+	Q2KHR3	QSER1	1.6224	3.97983	Significant
+	Q9UPT8	ZC3H4	1.60828	2.02927	Significant
+	Q16576	RBBP7	1.58645	3.09744	Significant
+	Q7Z4V5	HDGFL2	1.58358	3.16946	Significant
+	O14776	TCERG1	1.56624	3.3027	Significant
+	Q6W2J9	BCOR	1.56602	2.49735	Significant
+	O75643	SNRNP200	1.559	1.40536	Significant
+	Q9C0J8	WDR33	1.55837	1.39878	Significant
+	Q9Y237	PIN4	1.55716	2.09126	Significant
+	O43719	HTATSF1	1.54443	1.73953	Significant
+	Q14980	NUMA1	1.52133	3.62596	Significant
+	P26583	HMGB2	1.44414	2.65153	Significant
+	O15347	HMGB3	1.44022	2.74055	Significant
+	P09429	HMGB1	1.41036	2.43052	Significant
+	Q01105	SET	1.39462	4.02361	Significant
+	Q8IWX8	CHERP	1.37647	1.85451	Significant
+	P51610	HCFC1	1.36959	2.97205	Significant
+	Q8NFC6	BOD1L1	1.35817	3.74048	Significant
+	P62191	PSMC1	1.35587	1.56719	Significant
+	O75152	ZC3H11A	1.3467	3.61441	Significant
+	O94776	MTA2	1.31559	1.58032	Significant
+	P98175	RBM10	1.29932	2.34826	Significant
+	Q05519	SRSF11	1.29887	1.30898	Significant
+	P82979	SARNP	1.22914	3.19239	Significant
+	Q9UKJ3	GPATCH8	1.20775	2.04271	Significant
+	Q12874	SF3A3	1.18948	1.93631	Significant
+	P33316	DUT	1.1852	2.13408	Significant
+	O15160	POLR1C	1.16863	1.39522	Significant
+	P00338	LDHA	1.16265	1.55983	Significant
+	Q8IWS0	PHF6	1.15852	3.2706	Significant
+	P61956	SUMO2	1.15712	3.2814	Significant
+	P51858	HDGF	1.14331	3.56094	Significant
+	Q7LBC6	KDM3B	1.11711	3.63227	Significant
+	P09874	PARP1	1.1121	2.66017	Significant
+	O75400	PRPF40A	1.1105	1.68946	Significant
+	Q9H7S9	ZNF703	1.09969	2.06468	Significant
+	Q71UI9	H2AZ2	1.09893	1.4944	Significant
+	P63244	RACK1	1.07841	1.43689	Significant
+	P49915	GMPS	1.05165	1.44843	Significant
+	O00767	SCD	1.04432	1.32506	Significant
+	Q13435	SF3B2	1.04044	1.95864	Significant
+	P62318	SNRPD3	1.03626	1.49201	Significant
+	Q9H307	PNN	1.0218	1.99259	Significant
+	Q13428	TCOF1	1.01664	1.5375	Significant
+	Q5T8P6	RBM26	1.01653	2.09381	Significant
+	P49750	YLPM1	0.997758	1.57142
+	Q9Y3B2	EXOSC1	0.988711	1.55916
+	Q99729	HNRNPAB	0.984751	2.05411
+	Q96AE4	FUBP1	0.984053	2.70697
+	P49321	NASP	0.96897	2.95229
+	O60907	TBL1X	0.96844	1.75867
+	P09012	SNRPA	0.961452	1.96653
+	Q13085	ACACA	0.936314	1.49938
+	Q9Y5S9	RBM8A	0.929216	1.7855
+	Q6P2Q9	PRPF8	0.929017	2.38518
+	O75937	DNAJC8	0.909682	1.52596
+	P08621	SNRNP70	0.89728	2.19121
+	P39687	ANP32A	0.893931	2.78354
+	Q9H4I2	ZHX3	0.872213	2.20559
+	Q96KR1	ZFR	0.87112	1.75024
+	Q15459	SF3A1	0.867198	2.67075
+	Q15427	SF3B4	0.863804	1.87587
+	Q9Y2W1	THRAP3	0.858209	2.01789
+	P25205	MCM3	0.840724	2.43118
+	Q14103	HNRNPD	0.78985	2.25662
+	P09234	SNRPC	0.784506	1.66956
+	Q86VP6	CAND1	0.773978	2.17428
+	Q92804	TAF15	0.768017	1.65143
+	P23246	SFPQ	0.767832	2.52167
+	Q96EV2	RBM33	0.759605	3.17485
+	P55060	CSE1L	0.746483	2.21074
+	Q9UGI8	TES	0.74173	1.63695
+	P04637	TP53	0.736193	1.53482
+	P16220	CREB1	0.722465	2.55299
+	Q12906	ILF3	0.715127	1.81671
+	Q9NRR5	UBQLN4	0.670555	3.08028
+	Q8N684	CPSF7	0.669761	2.25904
+	P15121	AKR1B1	0.647114	4.09709
+	P12270	TPR	0.645115	2.25575
+	P46013	MKI67	0.629685	1.36983
+	Q14166	TTLL12	0.608901	1.39803
+	P35637	FUS	0.605175	2.96355
+	Q15233	NONO	0.60132	2.05602
+	Q00610	CLTC	0.599403	2.00906
+	P22314	UBA1	0.592775	1.70203
+	Q9H0C8	ILKAP	0.585956	1.45993
+	P12004	PCNA	0.550576	2.53008
+	P13010	XRCC5	0.53664	1.31339
+	Q01130	SRSF2	0.475337	2.31483
+	Q13642	FHL1	0.461637	2.1745
+	Q9Y3B8	REXO2	0.452016	1.53943
+	P63167	DYNLL1	0.447887	1.91541
+	P62995	TRA2B	0.427885	1.3143
+	P52597	HNRNPF	0.396772	1.3041
+	Q9NYF8	BCLAF1	0.385394	2.43848
+	B5ME19	EIF3CL	0.369613	1.54268
+	P22626	HNRNPA2B1	0.369493	1.92411
+	P07910	HNRNPC	0.353136	2.12656
+	P62851	RPS25	0.349173	1.36644
+	Q00839	HNRNPU	0.346365	1.82141
+	P40429	RPL13A	0.321337	1.45486
+	P43243	MATR3	0.319717	1.64826
+	P14866	HNRNPL	0.318112	1.54318
+	P62308	SNRPG	0.313348	1.60991
+	P07814	EPRS1	0.22763	1.46547
+	Q9Y3F4	STRAP	-0.232666	1.46688
+	P28072	PSMB6	-0.295763	1.36501
+	P06748	NPM1	-0.297185	1.931
+	P68104	EEF1A1	-0.302172	1.47744
+	P62979	RPS27A	-0.3032	1.50902
+	P27144	AK4	-0.309854	1.35766
+	Q15365	PCBP1	-0.356568	2.21367
+	P11498	PC	-0.365555	1.46478
+	Q9UQ80	PA2G4	-0.379844	2.28942
+	P20042	EIF2S2	-0.405942	1.71064
+	P13797	PLS3	-0.409166	1.54084
+	O75150	RNF40	-0.409794	1.70445
+	P69905	HBA1;HBA2	-0.410187	1.46115
+	P62258	YWHAE	-0.414335	1.75441
+	P06733	ENO1	-0.419313	2.1004
+	P02765	AHSG	-0.443455	1.60595
+	P68363	TUBA1B	-0.449678	2.35823
+	Q15185	PTGES3	-0.450449	2.08779
+	Q14697	GANAB	-0.454821	1.33597
+	P14618	PKM	-0.466775	1.81696
+	P49588	AARS1	-0.480007	1.91945
+	Q96I24	FUBP3	-0.483171	1.92806
+	P12268	IMPDH2	-0.488005	1.68439
+	P82094	TMF1	-0.494818	1.46858
+	P29590	PML	-0.500968	2.77971
+	Q99426	TBCB	-0.50724	1.74571
+	O43765	SGTA	-0.521074	2.04466
+	P08238	HSP90AB1	-0.532267	1.53801
+	Q8NCK7	SLC16A11	-0.554264	1.33745
+	P68402	PAFAH1B2	-0.559568	1.66007
+	Q7Z2W4	ZC3HAV1	-0.573127	1.51604
+	Q99615	DNAJC7	-0.580169	2.59365
+	Q13177	PAK2	-0.588203	1.7067
+	Q12931	TRAP1	-0.592854	1.3905
+	Q9H444	CHMP4B	-0.598869	1.74378
+	P47914	RPL29	-0.603995	1.69018
+	P61981	YWHAG	-0.618283	2.21708
+	P11021	HSPA5	-0.622775	1.77844
+	P31948	STIP1	-0.629862	2.45709
+	P60866	RPS20	-0.630295	2.12018
+	P63241	EIF5A	-0.632947	2.94187
+	O75369	FLNB	-0.64386	1.95795
+	P62633	CNBP	-0.65372	1.70329
+	P12956	XRCC6	-0.660512	1.89778
+	Q13162	PRDX4	-0.667481	2.76567
+	P22061	PCMT1	-0.66857	2.32215
+	P99999	CYCS	-0.680642	2.07524
+	P11142	HSPA8	-0.687372	2.80011
+	Q15424	SAFB	-0.687426	2.94921
+	P05386	RPLP1	-0.695356	2.30294
+	P25398	RPS12	-0.707598	1.62257
+	Q06830	PRDX1	-0.739944	3.01059
+	P07900	HSP90AA1	-0.741739	2.46008
+	O00469	PLOD2	-0.754965	2.2811
+	Q8IYT4	KATNAL2	-0.759109	3.14574
+	P00918	CA2	-0.762451	2.0413
+	P55072	VCP	-0.763712	2.87056
+	P07437	TUBB	-0.767021	2.58935
+	Q96HC4	PDLIM5	-0.77092	2.1216
+	P23528	CFL1	-0.773855	2.33871
+	Q9NPJ3	ACOT13	-0.776876	2.89704
+	O14654	IRS4	-0.786516	2.00441
+	Q13685	AAMP	-0.788799	1.97528
+	Q9HC38	GLOD4	-0.789568	1.37462
+	Q09666	AHNAK	-0.79605	1.32158
+	P68371	TUBB4B	-0.796158	1.65681
+	P04075	ALDOA	-0.802469	2.79611
+	P23919	DTYMK	-0.806785	3.11805
+	P16949	STMN1	-0.813403	2.66122
+	P06753	TPM3	-0.81548	2.27547
+	P55196	AFDN	-0.817247	3.81784
+	P07737	PFN1	-0.823096	2.39343
+	Q9Y266	NUDC	-0.828969	3.20451
+	O94979	SEC31A	-0.853109	2.69249
+	P02545	LMNA	-0.865747	3.15532
+	P04406	GAPDH	-0.873811	2.4602
+	Q14160	SCRIB	-0.875923	2.23215
+	O75521	ECI2	-0.877242	1.77129
+	P26641	EEF1G	-0.877397	2.313
+	Q9Y6G9	DYNC1LI1	-0.886515	2.77211
+	Q9H2U2	PPA2	-0.890371	1.95694
+	Q99733	NAP1L4	-0.898368	2.98758
+	Q9C0C2	TNKS1BP1	-0.902715	1.73227
+	P61081	UBE2M	-0.904289	1.46328
+	P60660	MYL6	-0.905188	3.64946
+	P22392	NME2	-0.907063	3.85229
+	P31946	YWHAB	-0.907229	1.64345
+	P09936	UCHL1	-0.929007	2.14356
+	P08670	VIM	-0.933126	1.47657
+	P50502	ST13	-0.938899	1.94724
+	Q13347	EIF3I	-0.942034	2.62316
+	P42566	EPS15	-0.946794	2.33336
+	Q9NYL9	TMOD3	-0.954486	2.87126
+	P62750	RPL23A	-0.957188	2.28004
+	P30519	HMOX2	-0.957324	1.46579
+	Q9NZI8	IGF2BP1	-0.958438	1.46428
+	P45880	VDAC2	-0.9654	2.41979
+	P27824	CANX	-0.966721	2.31899
+	P60891	PRPS1	-0.97199	2.0228
+	P54105	CLNS1A	-0.972989	1.43527
+	Q92598	HSPH1	-0.975491	1.53581
+	Q9BSH4	TACO1	-0.978689	1.94451
+	P54819	AK2	-0.982886	2.28825
+	Q15276	RABEP1	-0.985276	2.01064
+	P0DMV9	HSPA1B	-0.996516	3.65032
+	Q92734	TFG	-0.998357	3.5203
+	Q9BQA1	WDR77	-0.999151	1.67689
+	P49790	NUP153	-1.00374	2.4491
+	Q9UHD9	UBQLN2	-1.01371	1.97293
+	Q8TD16	BICD2	-1.01432	2.69359
+	Q9HAV0	GNB4	-1.01988	2.90836
+	Q9UNE7	STUB1	-1.02244	1.46561
+	Q32MZ4	LRRFIP1	-1.03075	1.71612
+	P21333	FLNA	-1.04259	3.35673
+	Q99436	PSMB7	-1.04317	1.59206
+	P09622	DLD	-1.05175	3.31069
+	O75832	PSMD10	-1.05383	2.33233
+	P10253	GAA	-1.05785	1.67346
+	P15531	NME1	-1.05898	2.88992
+	Q9NQX3	GPHN	-1.05919	2.12597
+	Q15691	MAPRE1	-1.06009	1.49169
+	P33176	KIF5B	-1.07041	2.69674
+	Q16531	DDB1	-1.08586	2.63282
+	Q9H9B4	SFXN1	-1.09179	2.51512
+	P78371	CCT2	-1.0953	2.98575
+	P30050	RPL12	-1.10281	2.64868
+	Q12904	AIMP1	-1.10763	1.71332
+	P12814	ACTN1	-1.12819	1.48941
+	P27816	MAP4	-1.15187	3.15822
+	Q9HAV7	GRPEL1	-1.15247	3.27956
+	O60493	SNX3	-1.15296	2.57109
+	Q99798	ACO2	-1.16822	2.97846
+	O95817	BAG3	-1.18174	2.54506
+	Q15075	EEA1	-1.18961	2.20505
+	O43707	ACTN4	-1.19749	4.04962
+	P29966	MARCKS	-1.20364	2.44682
+	P43487	RANBP1	-1.2138	1.80482
+	P15311	EZR	-1.22407	2.01357
+	P15170	GSPT1	-1.23048	4.54688
+	P00374	DHFR	-1.23114	2.93261
+	P52594	AGFG1	-1.23445	1.78146
+	O00264	PGRMC1	-1.2349	3.48978
+	O43488	AKR7A2	-1.24338	1.96698
+	Q9UNZ2	NSFL1C	-1.24339	1.37937
+	Q16643	DBN1	-1.254	2.05102
+	Q53T59	HS1BP3	-1.2661	2.54382
+	Q8NC51	SERBP1	-1.2724	3.12558
+	P06576	ATP5F1B	-1.27669	4.27802
+	Q71RC2	LARP4	-1.27913	2.13459
+	P18206	VCL	-1.28274	1.56264
+	Q9UN86	G3BP2	-1.28522	4.10583
+	Q15417	CNN3	-1.29105	3.6086
+	P67809	YBX1	-1.30286	1.77751
+	P20700	LMNB1	-1.30422	3.55649
+	P31930	UQCRC1	-1.31182	3.72425
+	P01116	KRAS	-1.32527	3.27517
+	P07858	CTSB	-1.32528	4.77276
+	Q9BRK5	SDF4	-1.3274	2.29378
+	P14625	HSP90B1	-1.34795	3.14806
+	Q9NUQ3	TXLNG	-1.3497	2.97158
+	P46060	RANGAP1	-1.3552	2.41995
+	Q9UJU6	DBNL	-1.35587	2.58227
+	Q14247	CTTN	-1.36271	3.51149
+	O43491	EPB41L2	-1.3634	4.13579
+	Q8NFD5	ARID1B	-1.37073	2.60685
+	Q13263	TRIM28	-1.37092	2.18229
+	Q13310	PABPC4	-1.37912	2.78568
+	Q9P2E9	RRBP1	-1.37974	2.31052
+	Q9UHD8	SEPTIN9	-1.38507	2.30869
+	P48634	PRRC2A	-1.39015	1.54326
+	O95831	AIFM1	-1.39986	3.14469
+	Q9HD26	GOPC	-1.40476	3.52385
+	Q8WWM7	ATXN2L	-1.41168	3.30892
+	P53597	SUCLG1	-1.42416	4.29311
+	Q58FF6	HSP90AB4P	-1.43342	2.46361
+	P30405	PPIF	-1.44398	2.22047
+	P29692	EEF1D	-1.44689	3.5097
+	P13667	PDIA4	-1.45046	3.23085
+	Q96C01	FAM136A	-1.4812	3.19618
+	Q8IWJ2	GCC2	-1.48264	1.66894
+	Q13813	SPTAN1	-1.48353	3.50031
+	Q00341	HDLBP	-1.48694	3.26355
+	Q03252	LMNB2	-1.49487	2.05592
+	P12277	CKB	-1.49497	1.97242
+	Q9NX63	CHCHD3	-1.50286	4.07828
+	Q16891	IMMT	-1.50555	2.37262
+	P49411	TUFM	-1.53036	4.92115
+	P11177	PDHB	-1.53245	1.69301
+	O14908	GIPC1	-1.5474	2.52265
+	Q15654	TRIP6	-1.55681	2.30336
+	O15027	SEC16A	-1.55831	2.30666
+	P11940	PABPC1	-1.56649	2.98465
+	Q9UGP4	LIMD1	-1.56812	1.93112
+	P40926	MDH2	-1.5814	5.10184
+	Q14444	CAPRIN1	-1.58291	3.54339
+	P45954	ACADSB	-1.59436	2.55923
+	Q5SW79	CEP170	-1.59721	1.84591
+	O75083	WDR1	-1.61348	1.32381
+	P50213	IDH3A	-1.63036	2.53004
+	P04632	CAPNS1	-1.66526	1.61504
+	Q15942	ZYX	-1.66599	2.56017
+	P10809	HSPD1	-1.66772	4.19524
+	Q9H910	JPT2	-1.68047	3.03174
+	Q9Y6H1	CHCHD2	-1.7038	3.39918
+	Q9H3P7	ACBD3	-1.73589	3.46921
+	Q9NX40	OCIAD1	-1.73619	1.99861
+	P55010	EIF5	-1.73881	1.96561
+	O75439	PMPCB	-1.7496	3.09351
+	P40222	TXLNA	-1.75123	3.20591
+	P53634	CTSC	-1.77838	5.54027
+	P30043	BLVRB	-1.78158	2.89384
+	Q9H3G5	CPVL	-1.78547	2.63949
+	Q99961	SH3GL1	-1.8117	2.42056
+	P46109	CRKL	-1.82385	1.33009
+	O75534	CSDE1	-1.83112	3.38381
+	Q4VCS5	AMOT	-1.83785	3.70656
+	Q9Y4L1	HYOU1	-1.86253	4.16792
+	P51970	NDUFA8	-1.8715	2.30339
+	Q14789	GOLGB1	-1.89454	2.3876
+	P30101	PDIA3	-1.92456	3.85717
+	Q8NBS9	TXNDC5	-1.93049	3.65686
+	Q01082	SPTBN1	-1.93062	3.86806
+	P27797	CALR	-1.94233	4.00081
+	Q13308	PTK7	-1.95477	1.89259
+	P09211	GSTP1	-1.96474	3.97874
+	P07237	P4HB	-1.97007	3.99119
+	Q9ULV4	CORO1C	-1.97201	3.20491
+	P08648	ITGA5	-1.98812	2.37473
+	Q969H8	MYDGF	-1.98976	4.86253
+	P13995	MTHFD2	-2.01136	3.66532
+	O43852	CALU	-2.01493	2.36698
+	P14314	PRKCSH	-2.0178	3.91568
+	Q92597	NDRG1	-2.01827	1.5004
+	Q86UP2	KTN1	-2.02338	5.00188
+	P30048	PRDX3	-2.02867	4.51086
+	Q96T37	RBM15	-2.0317	2.24338
+	Q07065	CKAP4	-2.05465	4.53294
+	Q13561	DCTN2	-2.055	4.06019
+	P30084	ECHS1	-2.06212	3.49407
+	Q99538	LGMN	-2.06815	2.13187
+	Q08378	GOLGA3	-2.07446	3.41272
+	Q14157	UBAP2L	-2.08384	3.65178
+	Q9Y2B0	CNPY2	-2.09104	4.0608
+	P38646	HSPA9	-2.1127	5.13105
+	Q15019	SEPTIN2	-2.11318	1.9658
+	Q8NHS4	CLHC1	-2.11443	3.2322
+	Q9UNF0	PACSIN2	-2.11473	2.7287
+	O43402	EMC8	-2.13363	1.77897
+	Q9UBC2	EPS15L1	-2.14128	2.85353
+	P07954	FH	-2.15624	1.97049
+	Q15293	RCN1	-2.1652	4.49596
+	P38606	ATP6V1A	-2.172	1.43123
+	P13861	PRKAR2A	-2.17506	2.84443
+	Q96A49	SYAP1	-2.22344	2.07365
+	Q8N7H5	PAF1	-2.26288	1.66616
+	Q9NVA2	SEPTIN11	-2.29042	2.12182
+	P21796	VDAC1	-2.29473	3.81532
+	Q15003	NCAPH	-2.31758	2.06251
+	Q08379	GOLGA2	-2.38902	3.42676
+	Q9BS26	ERP44	-2.39621	3.35281
+	P13804	ETFA	-2.40451	3.08912
+	Q8N8S7	ENAH	-2.45136	2.46028
+	Q96AY3	FKBP10	-2.47908	3.95467
+	P20674	COX5A	-2.49365	3.40495
+	P30533	LRPAP1	-2.50838	2.34173
+	Q02818	NUCB1	-2.52218	4.73353
+	Q9H8Y8	GORASP2	-2.53001	2.40511
+	P35613	BSG	-2.54874	4.54896
+	Q02952	AKAP12	-2.57457	3.71124
+	P10586	PTPRF	-2.76605	4.13922
+	O75629	CREG1	-2.77415	3.29955
+	P36551	CPOX	-2.81581	1.97586
+	O95881	TXNDC12	-2.81944	3.53887
+	P50454	SERPINH1	-2.88978	2.89523
+	Q15084	PDIA6	-2.90016	2.10587
+	Q6IAA8	LAMTOR1	-2.99965	4.00173
+	Q96BR5	COA7	-3.00627	3.23698
+	P80303	NUCB2	-3.11557	4.08367
+	O75390	CS	-3.11619	3.3948
+	Q14257	RCN2	-3.16425	1.98217
+	Q8N0X7	SPART	-3.19519	5.62276
+	P08397	HMBS	-3.84758	3.37627
+	P12532	CKMT1A;CKMT1B	-5.56962	6.28887
	Q9Y6X8	ZHX2	4.05856	1.28733
	Q92922	SMARCC1	6.70101	0.999332
	Q9Y2W2	WBP11	1.65227	0.853396
	Q9NZL9	MAT2B	1.45548	0.952341
	Q02543	RPL18A	1.44661	1.24478
	Q92917	GPKOW	1.72313	1.03303
	P62244	RPS15A	1.164	0.60041
	Q86VM9	ZC3H18	1.85878	0.992095
	Q13151	HNRNPA0	1.47915	1.07557
	P78527	PRKDC	1.65006	1.06896
	Q04837	SSBP1	0.993984	0.617438
	Q9NQG5	RPRD1B	1.15753	0.623689
	P18124	RPL7	1.1288	0.952597
	Q9Y4Z0	LSM4	1.12356	1.04225
	P62249	RPS16	1.12806	1.28495
	Q12888	TP53BP1	1.2534	1.16243
	P53396	ACLY	0.962997	0.959352
	Q96PU8	QKI	1.15392	0.823238
	P13984	GTF2F2	1.19831	1.09769
	P18754	RCC1	1.06154	1.15634
	P35244	RPA3	0.960641	0.897484
	P15374	UCHL3	0.880618	1.05624
	Q9UHX1	PUF60	0.747506	0.531448
	Q99829	CPNE1	1.06085	0.675372
	P30041	PRDX6	0.823555	0.869984
	Q9UMS4	PRPF19	0.852769	0.781048
	Q96EP5	DAZAP1	0.681078	0.430275
	Q12872	SFSWAP	0.815229	0.573407
	P17987	TCP1	0.757837	0.966144
	Q9Y5U2	TSSC4	0.935646	0.778752
	P29401	TKT	0.7751	1.28693
	Q92688	ANP32B	0.871334	1.0681
	Q13573	SNW1	0.788973	1.18708
	Q9Y224	RTRAF	0.682054	0.533896
	Q9BSD7	NTPCR	0.967294	0.720223
	Q9NPD8	UBE2T	0.97721	0.777832
	O75533	SF3B1	0.751186	1.19011
	Q14204	DYNC1H1	0.840799	0.817436
	Q96S59	RANBP9	0.569225	0.498901
	P61353	RPL27	0.707105	0.817723
	P31942	HNRNPH3	0.684051	1.22183
	P27708	CAD	0.70649	1.17516
	Q7Z6E9	RBBP6	0.866021	0.70232
	Q15637	SF1	0.72408	1.27923
	Q9BWF3	RBM4	0.51993	0.306198
	Q92879	CELF1	0.602243	0.48385
	O95336	PGLS	0.656591	1.15631
	P26599	PTBP1	0.616086	1.10129
	O14980	XPO1	0.83636	0.591064
	Q9BXP5	SRRT	0.714216	0.996365
	Q96I25	RBM17	0.785599	0.389893
	Q96F45	ZNF503	0.60726	0.782586
	P23193	TCEA1	0.630447	0.915444
	Q8N163	CCAR2	0.597684	1.24134
	P62906	RPL10A	0.522371	0.419294
	P35659	DEK	0.470502	0.516318
	P51991	HNRNPA3	0.568803	1.28915
	Q9Y6D9	MAD1L1	0.518812	0.594351
	P62266	RPS23	0.705357	0.637348
	Q9Y383	LUC7L2	0.586381	0.778063
	Q15717	ELAVL1	0.577827	1.18362
	O94913	PCF11	0.494754	0.330268
	O75934	BCAS2	0.516575	0.845163
	P46778	RPL21	0.818394	0.488431
	P05388	RPLP0	0.386201	0.179245
	O60749	SNX2	0.534766	0.926268
	P83731	RPL24	0.590471	0.703411
	Q86V81	ALYREF	0.538807	0.961759
	O15355	PPM1G	0.49732	1.29572
	P98179	RBM3	0.607375	0.613211
	Q13247	SRSF6	0.488423	1.14308
	P55036	PSMD4	0.598454	0.619365
	P54136	RARS1	0.463508	1.11662
	P22234	PAICS	0.48503	1.04157
	Q07020	RPL18	0.450669	1.1077
	P33991	MCM4	0.430433	1.29666
	P52272	HNRNPM	0.410877	1.26093
	Q13838	DDX39B	0.335608	0.442463
	P78347	GTF2I	0.410987	0.872789
	Q9UKV3	ACIN1	0.413352	1.17972
	Q14315	FLNC	0.35493	0.59445
	Q13200	PSMD2	0.37466	0.948981
	Q9UNM6	PSMD13	0.357853	0.384664
	O43390	HNRNPR	0.395866	1.10474
	P23396	RPS3	0.321655	0.416091
	P49736	MCM2	1.52448	0.508676
	Q01844	EWSR1	0.38957	0.613424
	Q99417	MYCBP	0.336175	0.447327
	P58546	MTPN	0.353199	0.991057
	P55265	ADAR	0.355312	0.891454
	O75347	TBCA	0.349803	0.258715
	P31943	HNRNPH1	0.348766	1.29998
	Q14498	RBM39	0.363991	0.862009
	P39023	RPL3	0.353711	0.495303
	Q9P258	RCC2	0.342155	0.709644
	P55769	SNU13	0.329716	0.688685
	P09651	HNRNPA1	0.328835	1.20666
	P23526	AHCY	0.272177	0.412124
	Q14676	MDC1	0.293802	0.94592
	Q5T200	ZC3H13	0.291117	1.20557
	O75475	PSIP1	0.36687	0.342239
	Q9BU76	MMTAG2	0.251247	0.499675
	Q00688	FKBP3	0.287624	0.885304
	Q99541	PLIN2	0.291203	0.598914
	O94788	ALDH1A2	0.302127	0.480668
	P85037	FOXK1	0.254847	0.903801
	P61513	RPL37A	0.257697	1.21288
	O14979	HNRNPDL	0.241644	0.627562
	P84103	SRSF3	0.232157	0.240335
	Q92945	KHSRP	0.254649	0.893724
	P49454	CENPF	0.260571	0.483633
	P62826	RAN	0.249326	0.874823
	Q96T58	SPEN	0.252585	0.521417
	Q9NYB0	TERF2IP	0.15096	0.102436
	Q9Y490	TLN1	0.251988	0.644466
	P15336	ATF2	0.25036	0.35601
	P56192	MARS1	0.474548	0.239734
	Q9H792	PEAK1	0.270367	0.42609
	P05165	PCCA	0.230158	0.962506
	Q15393	SF3B3	0.237632	0.245428
	O00273	DFFA	0.231562	0.560613
	O00487	PSMD14	0.231746	0.576174
	P17980	PSMC3	0.210595	0.653306
	P63165	SUMO1	0.208579	0.343793
	P46783	RPS10	0.225473	0.323474
	Q96HE7	ERO1A	0.211839	0.711963
	Q96IU4	ABHD14B	0.456076	0.230595
	P62263	RPS14	0.0583324	0.0292253
	O00267	SUPT5H	0.196695	0.70975
	Q07021	C1QBP	-0.187132	0.0709003
	Q04760	GLO1	0.205183	0.861311
	P62277	RPS13	0.233949	0.324651
	Q5T6F2	UBAP2	0.19382	0.342915
	P10109	FDX1	0.175383	0.517666
	Q92841	DDX17	0.198605	0.506281
	Q9UQ35	SRRM2	0.184063	0.649327
	P39019	RPS19	0.149083	0.138011
	P46776	RPL27A	0.172191	0.950497
	Q13148	TARDBP	0.206332	0.2895
	Q5VT52	RPRD2	0.198716	0.252573
	P19338	NCL	0.180372	0.336004
	P07195	LDHB	0.181642	0.336256
	P61978	HNRNPK	0.156006	0.52179
	P49327	FASN	0.160704	0.704872
	Q16186	ADRM1	0.133145	0.208029
	Q96FV2	SCRN2	0.175198	0.252432
	Q16777	H2AC20	0.168187	0.429878
	Q92499	DDX1	0.181952	0.275354
	Q7L7L0	H2AW	0.152515	0.582657
	Q9UBQ7	GRHPR	0.109426	0.113216
	O95232	LUC7L3	0.171439	0.308546
	Q5JXB2	UBE2NL	0.340504	0.219926
	P50991	CCT4	0.077116	0.0854798
	Q9Y265	RUVBL1	0.13382	0.348483
	P62854	RPS26	0.12613	0.847227
	Q9H0E9	BRD8	0.121058	0.673869
	P25788	PSMA3	0.106457	0.159043
	P55795	HNRNPH2	0.0730712	0.0620881
	O60869	EDF1	0.105392	0.472582
	Q9NRN7	AASDHPPT	0.0994403	0.663404
	P61313	RPL15	0.0881888	0.3183
	Q9Y3Y2	CHTOP	0.122124	0.166966
	Q15181	PPA1	0.0888519	0.245443
	Q08211	DHX9	0.112841	0.19429
	Q9H814	PHAX	0.087134	0.221355
	P30566	ADSL	0.0730311	0.988053
	P33993	MCM7	0.107522	0.154274
	Q9NP77	SSU72	0.0867405	0.169906
	P25685	DNAJB1	0.0761363	0.0644722
	Q9Y3B7	MRPL11	-0.167305	0.0996108
	O60832	DKC1	0.120237	0.12482
	P34897	SHMT2	0.060283	0.382728
	P14678	SNRPB	0.0701408	0.11017
	P46782	RPS5	0.0766837	0.175651
	P30153	PPP2R1A	0.0593046	0.265723
	Q9UKK9	NUDT5	0.0959193	0.0704662
	O15067	PFAS	0.0542692	0.29464
	Q14974	KPNB1	0.0523618	0.0837008
	O00299	CLIC1	0.0791086	0.146057
	O95394	PGM3	0.0469704	0.0671259
	P62424	RPL7A	0.0601114	0.060291
	P49189	ALDH9A1	-0.0404193	0.0276635
	P63104	YWHAZ	0.037604	0.07326
	Q12873	CHD3	0.0560837	0.135431
	Q9H6Z4	RANBP3	0.0590312	0.123858
	Q96RQ3	MCCC1	0.0417945	0.0550783
	P46777	RPL5	0.187954	0.136635
	P15927	RPA2	0.0521698	0.108536
	P61221	ABCE1	-0.120204	0.0823285
	P60174	TPI1	0.0386779	0.0804878
	P31939	ATIC	0.0496267	0.0310434
	P49959	MRE11	-0.0354633	0.02269
	O00233	PSMD9	0.028801	0.0724039
	Q8IVF2	AHNAK2	0.0591863	0.0764229
	Q96AT9	RPE	0.0137056	0.0158868
	P61247	RPS3A	-0.00785764	0.0116732
	P49368	CCT3	0.0127316	0.0130769
	P25786	PSMA1	-0.00202688	0.00436927
	P54886	ALDH18A1	0.0176601	0.0307063
	P38159	RBMX	0.00789134	0.0238098
	P10768	ESD	0.0604439	0.0733409
	P62753	RPS6	0.0108604	0.0256235
	P19623	SRM	-0.0024662	0.00425114
	P43686	PSMC4	0.0118389	0.0233333
	P46379	BAG6	-0.205046	0.142295
	P20290	BTF3	0.101565	0.0481324
	P00558	PGK1	0.00371424	0.00994347
	P61077	UBE2D3	0.0110874	0.0187619
	P62891	RPL39	-0.014431	0.0198964
	Q01081	U2AF1	-0.0311457	0.0400693
	P52565	ARHGDIA	-0.00746028	0.0093921
	P30086	PEBP1	-0.0113004	0.0358147
	P07093	SERPINE2	0.107612	0.062235
	P62888	RPL30	0.00632858	0.00719713
	O00151	PDLIM1	-0.637295	0.164996
	P11586	MTHFD1	-0.0298042	0.0664764
	P78417	GSTO1	-0.00821686	0.0187756
	Q07666	KHDRBS1	-0.0170434	0.0513962
	P49207	RPL34	-0.0487423	0.0762805
	P36776	LONP1	0.069739	0.0538595
	P62993	GRB2	-0.0640755	0.106578
	P62701	RPS4X	-0.0222174	0.0469152
	P62269	RPS18	-0.0204919	0.0264656
	P06493	CDK1	-0.0633494	0.067043
	P06730	EIF4E	-0.0416896	0.0593589
	P60842	EIF4A1	-0.0741545	0.17978
	O43447	PPIH	-0.103356	0.112012
	P50993	ATP1A2	-0.0567799	0.0868739
	Q9BRA2	TXNDC17	-0.0674508	0.243281
	P26640	VARS1	-0.0868136	0.266646
	Q6I9Y2	THOC7	-0.0808843	0.225239
	P22102	GART	-0.130151	0.135413
	P54727	RAD23B	-0.067934	0.135211
	Q9UBT2	UBA2	-0.0801608	0.178713
	Q16850	CYP51A1	-0.0708071	0.134365
	P08758	ANXA5	-0.114141	0.0864383
	P14174	MIF	-0.137276	0.201705
	Q9Y2Z0	SUGT1	-0.17998	0.203415
	O95816	BAG2	-0.0317885	0.0224501
	Q16555	DPYSL2	-0.0983041	1.28029
	P42166	TMPO	-0.0993137	0.451357
	P62937	PPIA	-0.0979462	0.239717
	P47813	EIF1AX	-0.0258179	0.0173631
	O95197	RTN3	-0.141388	0.352062
	P13639	EEF2	-0.131783	0.366796
	O95861	BPNT1	-0.255409	0.217368
	P14868	DARS1	-0.126259	0.54128
	P08708	RPS17	-0.0862687	0.107615
	P36405	ARL3	-0.112916	0.224417
	O60506	SYNCRIP	-0.123801	0.188392
	Q15435	PPP1R7	-0.134215	0.041577
	P38919	EIF4A3	-0.13603	0.487896
	P62917	RPL8	-0.149459	1.10384
	Q15370	ELOB	-0.14813	0.67785
	Q5BKZ1	ZNF326	-0.0243111	0.0174326
	Q9NQW6	ANLN	-0.140715	0.38985
	P83881	RPL36A	-0.159271	0.437769
	Q02878	RPL6	-0.152901	0.625409
	P26368	U2AF2	-0.146701	0.230383
	P28066	PSMA5	-0.228883	0.161595
	O95218	ZRANB2	-0.197603	0.37309
	Q96J01	THOC3	-0.19194	0.313005
	P62847	RPS24	-0.132633	0.167725
	Q99497	PARK7	-0.15299	0.476329
	Q9UKX7	NUP50	-0.149755	0.282529
	P46779	RPL28	-0.212259	0.33815
	Q99832	CCT7	-0.324685	0.249751
	P30837	ALDH1B1	-0.190881	0.26457
	Q562R1	ACTBL2	-0.172759	0.328038
	Q9H3K6	BOLA2;BOLA2B	-0.200867	0.332874
	O75496	GMNN	-0.116716	0.0813626
	O43172	PRPF4	-0.111725	0.100259
	Q9BT78	COPS4	-0.182319	0.150931
	P52292	KPNA2	-0.0828177	0.0566516
	P54577	YARS1	-0.161878	0.11146
	P33992	MCM5	-0.181371	0.239259
	P30626	SRI	-0.196782	1.14539
	P15880	RPS2	-0.193434	0.996534
	Q02790	FKBP4	-0.225291	0.368839
	P62829	RPL23	-0.186114	0.437353
	P31689	DNAJA1	-0.204072	0.563874
	P61026	RAB10	-0.3128	0.33144
	P37802	TAGLN2	-0.251738	0.382498
	Q15102	PAFAH1B3	-0.204414	0.332046
	Q15366	PCBP2	-0.231075	0.894774
	O75663	TIPRL	-0.226247	0.140821
	P45974	USP5	-0.289511	0.50381
	P61254	RPL26	-0.245989	0.673107
	P34932	HSPA4	-0.227123	0.214095
	P84098	RPL19	-0.262185	1.0141
	Q16543	CDC37	-0.257692	1.14548
	P51570	GALK1	0.781517	0.127988
	P60709	ACTB	-0.280819	0.798443
	P10599	TXN	-0.258406	0.876398
	P62942	FKBP1A	-0.327049	0.283366
	P09496	CLTA	-0.261515	0.605395
	P42766	RPL35	-0.359682	0.445715
	P27635	RPL10	-0.277217	0.757786
	P32119	PRDX2	-0.293948	0.719397
	O76003	GLRX3	-0.317917	0.550412
	Q5QNW6	H2BC18	-0.283131	0.718802
	P62910	RPL32	-0.339852	0.469134
	P25325	MPST	-0.287267	0.285985
	P62241	RPS8	-0.395126	0.196219
	P31949	S100A11	-0.129381	0.0526498
	P18621	RPL17	-0.318858	0.60308
	P40227	CCT6A	-0.384174	0.493526
	O43175	PHGDH	-0.306469	1.0309
	Q9Y5K5	UCHL5	-0.403677	0.365826
	Q16658	FSCN1	-0.314465	1.08009
	Q8WZA9	IRGQ	-0.328926	0.833265
	O75607	NPM3	-0.338516	0.904851
	P62899	RPL31	-0.261826	0.186811
	Q9Y3D0	CIAO2B	-0.294294	0.402232
	Q92526	CCT6B	-0.346496	0.656745
	Q9H773	DCTPP1	-0.314877	0.37986
	P26373	RPL13	-0.404247	0.753838
	O60884	DNAJA2	-0.293877	0.260099
	P60981	DSTN	-0.402826	0.767721
	P60900	PSMA6	-0.362378	1.09888
	P04080	CSTB	-0.763571	0.443125
	O75376	NCOR1	-0.334805	0.191009
	Q99614	TTC1	-0.403515	1.06909
	Q6L8Q7	PDE12	-0.382036	0.744305
	Q99460	PSMD1	-0.570404	0.472206
	Q6Y7W6	GIGYF2	-0.456132	0.570064
	Q15056	EIF4H	-0.396631	0.695101
	P55735	SEC13	-0.374254	0.940337
	Q9Y617	PSAT1	-0.460674	0.747715
	P27348	YWHAQ	-0.396336	1.05282
	P36578	RPL4	-0.222583	0.157188
	P05141	SLC25A5	-0.627179	0.463614
	P61970	NUTF2	-0.839635	0.343028
	A0A0B4J2D5	GATD3B	-0.431867	1.04995
	Q9Y3U8	RPL36	-0.433863	1.09146
	Q16629	SRSF7	-0.437473	0.733442
	O75531	BANF1	-0.398017	0.514475
	Q16778	H2BC21	-0.411282	0.872356
	P49773	HINT1	-0.451298	1.25407
	O75312	ZPR1	-0.461496	0.879605
	Q92522	H1-10	-0.442975	1.07208
	Q53H82	LACTB2	-0.458483	1.1665
	P05091	ALDH2	-0.452329	1.20415
	Q9Y3A5	SBDS	-0.493588	1.23619
	Q9Y520	PRRC2C	-0.473472	1.13163
	O60220	TIMM8A	-0.474857	0.923044
	Q99700	ATXN2	-0.484651	1.11011
	Q9NP79	VTA1	-0.535124	1.11982
	P35268	RPL22	-0.468642	0.761686
	P41252	IARS1	-0.498106	0.651972
	P78330	PSPH	-0.556778	0.780927
	P02768	ALB	-0.552045	1.23705
	P62805	H4-16;H4C1;H4C11;H4C12;H4C13;H4C14;H4C15;H4C2;H4C3;H4C4;H4C5;H4C6;H4C8;H4C9	-0.564412	1.15076
	P55209	NAP1L1	-0.508116	0.81491
	P15924	DSP	-0.529128	0.483339
	O95433	AHSA1	-0.589245	0.932017
	P09493	TPM1	-0.491806	0.749894
	P07951	TPM2	-0.491806	0.749894
	P50914	RPL14	-0.695946	0.512625
	Q9BWU0	SLC4A1AP	-0.512795	0.604991
	P00492	HPRT1	-0.621024	1.26975
	P68133	ACTA1	-0.881238	0.620984
	P31153	MAT2A	-0.809649	0.490212
	Q9HB71	CACYBP	-0.656624	0.888706
	Q8NBT2	SPC24	-0.74317	0.597919
	P25789	PSMA4	-0.757378	1.23519
	Q9UHD1	CHORDC1	-0.661565	1.10332
	Q01518	CAP1	-0.762671	1.2802
	Q00059	TFAM	-0.76884	0.755599
	Q01581	HMGCS1	-1.05584	0.748035
	Q96KB5	PBK	-0.986695	0.316069
	O00170	AIP	-0.76217	0.730234
	Q16204	CCDC6	-1.02758	0.772286
	P35579	MYH9	-0.762501	1.2941
	P13693	TPT1	-0.788368	1.23157
	Q8WUM4	PDCD6IP	-0.940479	1.22258
	P13489	RNH1	-1.23147	0.894779
	O75179	ANKRD17	-1.05968	1.04039
	P50990	CCT8	-0.803862	0.568929
	O60664	PLIN3	-0.900709	0.995729
	Q9NR28	DIABLO	-0.91091	0.775547
	O00762	UBE2C	-1.01735	0.437838
	P24752	ACAT1	-1.23437	1.17792
	P61204	ARF3	-1.29363	1.15017
	P61586	RHOA	-1.26778	1.2129
	Q6FI81	CIAPIN1	-1.30421	1.1917
	P04181	OAT	-1.26355	0.912294
	P56537	EIF6	-1.09534	1.17865
	Q8WX93	PALLD	-1.14929	0.917795
	Q6UUV9	CRTC1	-1.15939	1.26751
	Q96HS1	PGAM5	-1.18816	1.16266
	Q07866	KLC1	-1.31938	1.06136
	O43464	HTRA2	-1.64403	0.844081
	P30046	DDT	-1.69558	0.862845
	O14737	PDCD5	-0.945089	0.611035
	P08195	SLC3A2	-1.39772	1.19456
	Q9NVP2	ASF1B	-1.19612	0.716851
	O14773	TPP1	-1.56559	1.11906
	Q96DB5	RMDN1	-1.71257	1.24803
	Q9Y6A5	TACC3	-2.67292	1.11271
	P08865	RPSA	-1.87568	1.19699
	P48643	CCT5	-1.66085	0.969035
	P25440	BRD2	0.993714	0.902699	singleton
	P14859	POU2F1	1.9216	0.823621	singleton
	Q6UN15	FIP1L1	2.25153	0.889003	singleton
	O43290	SART1	1.36609	1.19958	singleton
	P40424	PBX1	0.773194	0.430597	singleton
	Q15596	NCOA2	0.255756	0.242574	singleton
	Q86U42	PABPN1	1.47403	0.974438	singleton
	O75821	EIF3G	1.462	0.950065	singleton
	Q9H1E3	NUCKS1	2.06318	1.21442	singleton
	Q01085	TIAL1	1.64907	0.836168	singleton
	P55199	ELL	-0.18778	0.695745	singleton
+	Q14686	NCOA6	1.16913	1.60961	singleton
	O14618	CCS	1.92664	1.24484	singleton
	Q9NUU7	DDX19A	3.44329	0.851683	singleton
	P36402	TCF7	1.42321	0.628635	singleton
	O95983	MBD3	1.47196	0.942288	singleton
+	Q14149	MORC3	0.980577	1.32006	singleton
+	O14497	ARID1A	4.40103	3.06194	singleton
+	P56545	CTBP2	3.97267	4.89222	singleton
+	Q96ST3	SIN3A	3.41392	4.82732	singleton
+	Q99590	SCAF11	4.37035	4.12563	singleton
+	Q12948	FOXC1	2.25499	1.382	singleton
	Q9H1B7	IRF2BPL	0.421288	0.400175	singleton
+	Q9UGU0	TCF20	2.90095	2.40434	singleton
+	Q96P16	RPRD1A	2.94406	2.19217	singleton
+	O94842	TOX4	3.97906	3.52349	singleton
+	Q6KC79	NIPBL	2.65988	2.92743	singleton
+	O43670	ZNF207	3.59502	4.40192	singleton
+	Q9NPJ6	MED4	2.16666	2.98253	singleton
+	Q5VTR2	RNF20	2.23283	3.87425	singleton
+	Q9ULW0	TPX2	2.0598	2.2789	singleton
+	Q08J23	NSUN2	2.12574	2.74785	singleton
+	O95400	CD2BP2	1.91679	3.38698	singleton
+	Q9P2N5	RBM27	2.59747	4.79599	singleton
+	Q14683	SMC1A	2.83617	3.97378	singleton
+	Q01664	TFAP4	1.91947	3.47348	singleton
+	Q9UPN9	TRIM33	3.75331	3.44822	singleton
+	Q8N108	MIER1	1.43502	2.64232	singleton
+	Q96CP2	FLYWCH2	1.99555	1.82259	singleton
+	Q14919	DRAP1	2.74904	3.05286	singleton
+	Q9UPW0	FOXJ3	1.40884	2.49572	singleton
	P20719	HOXA5	0.340821	0.44051	singleton
	Q8IVH2	FOXP4	0.201895	0.198205	singleton
+	O95777	LSM8	2.42203	3.67908	singleton
+	Q2TAL8	QRICH1	1.1059	3.25667	singleton
+	Q9BXS6	NUSAP1	0.671847	2.05101	singleton
+	Q06547	GABPB1	1.57721	3.81728	singleton
	Q06124	PTPN11	0.409122	0.566273	singleton
+	Q15813	TBCE	1.20828	1.51755	singleton
+	Q8N1G0	ZNF687	1.38483	2.62063	singleton
+	Q9H334	FOXP1	2.02525	4.69103	singleton
	Q96T23	RSF1	0.435781	0.534596	singleton
+	Q96NX9	DACH2	1.33961	3.31893	singleton
+	Q9HCK8	CHD8	1.90896	3.29477	singleton
+	Q8WWH5	TRUB1	1.25131	3.08681	singleton

## Sheet: BRD4_10min
C: Student's T-test Significant 10min_Ctrl	T: Accession	T: Gene Symbol	N: Student's T-test Difference 10min_Ctrl	N: -Log Student's T-test p-value 10min_Ctrl	Note
+	Q9Y6X8	ZHX2	5.72878	2.26349	significant
+	O60885	BRD4	5.55734	1.82559	significant
+	Q9H0E3	SAP130	4.18826	5.90434	significant
+	Q8TAQ2	SMARCC2	4.1597	4.34148	significant
+	Q8WXF1	PSPC1	3.89362	3.30755	significant
+	Q15648	MED1	3.82081	4.38162	significant
+	Q969G3	SMARCE1	3.76397	4.51021	significant
+	Q9NZM4	BICRA	3.76304	2.74674	significant
+	O14770	MEIS2	3.74944	2.69934	significant
+	Q8N4P3	HDDC3	3.68249	3.56668	significant
+	Q13363	CTBP1	3.6596	2.10334	significant
+	Q9Y618	NCOR2	3.6151	2.31109	significant
+	O00193	SMAP	3.59843	4.66261	significant
+	Q8WXI9	GATAD2B	3.59593	3.0425	significant
+	Q01167	FOXK2	3.59087	6.1812	significant
+	Q09028	RBBP4	3.4656	2.35623	significant
+	Q9NTZ6	RBM12	3.27716	2.87368	significant
+	Q13151	HNRNPA0	2.9819	2.24048	significant
+	Q16630	CPSF6	2.90306	4.23872	significant
+	Q9Y2W2	WBP11	2.89396	2.34228	significant
+	Q9NQG5	RPRD1B	2.86769	2.1711	significant
+	Q7Z5L9	IRF2BP2	2.7811	3.70538	significant
+	P49756	RBM25	2.75064	2.72487	significant
+	Q9UHX1	PUF60	2.71265	3.18357	significant
+	Q15428	SF3A2	2.69481	4.14015	significant
+	Q04726	TLE3	2.68128	4.77054	significant
+	Q9NZL9	MAT2B	2.66745	2.79925	significant
+	Q92917	GPKOW	2.65977	1.72538	significant
+	Q6W2J9	BCOR	2.64323	3.02008	significant
+	Q99459	CDC5L	2.62833	2.42593	significant
+	O15160	POLR1C	2.57913	2.08237	significant
+	Q9Y4Z0	LSM4	2.56185	2.57522	significant
+	Q8IWX8	CHERP	2.53456	3.15936	significant
+	Q14320	FAM50A	2.49469	5.18913	significant
+	P55769	SNU13	2.46578	3.32425	significant
+	Q16576	RBBP7	2.46258	3.80661	significant
+	O94888	UBXN7	2.34888	2.97399	significant
+	Q05519	SRSF11	2.33559	2.66958	significant
+	Q01105	SET	2.33313	3.26042	significant
+	Q8IYB3	SRRM1	2.32336	1.99004	significant
+	Q9C0J8	WDR33	2.31185	2.70592	significant
+	P05455	SSB	2.28262	3.53163	significant
+	Q7Z4V5	HDGFL2	2.23758	4.13649	significant
+	Q9Y237	PIN4	2.22948	2.55649	significant
+	Q9NRY2	INIP	2.21644	2.39368	significant
+	Q8NFC6	BOD1L1	2.17368	4.92902	significant
+	O14776	TCERG1	2.15804	3.94635	significant
+	Q14980	NUMA1	2.10596	5.0215	significant
+	O43719	HTATSF1	2.08648	2.92802	significant
+	P33316	DUT	2.07996	3.59133	significant
+	P82979	SARNP	2.05218	3.68018	significant
+	P33240	CSTF2	2.04204	3.31849	significant
+	P98175	RBM10	2.01959	3.07353	significant
+	Q2KHR3	QSER1	2.0043	7.07585	significant
+	P49915	GMPS	1.98728	2.87238	significant
+	Q9H307	PNN	1.96528	3.04729	significant
+	Q14566	MCM6	1.96399	1.57399	significant
+	Q12874	SF3A3	1.95711	3.08802	significant
+	Q13428	TCOF1	1.95446	2.74957	significant
+	P62191	PSMC1	1.94324	2.32273	significant
+	Q7Z6E9	RBBP6	1.94023	1.42	significant
+	P26583	HMGB2	1.93932	3.03034	significant
+	Q92804	TAF15	1.92957	2.9958	significant
+	O75937	DNAJC8	1.90835	2.67598	significant
+	Q9Y5U2	TSSC4	1.89813	1.66039	significant
+	Q5T8P6	RBM26	1.89517	3.12093	significant
+	Q12888	TP53BP1	1.88885	1.77157	significant
+	O15347	HMGB3	1.87664	2.9035	significant
+	P35244	RPA3	1.82812	1.72829	significant
+	P13984	GTF2F2	1.80891	1.624	significant
+	Q8IWS0	PHF6	1.80509	4.26373	significant
+	Q9Y5S9	RBM8A	1.79418	2.89424	significant
+	Q14676	MDC1	1.79013	3.22411	significant
+	Q9UPT8	ZC3H4	1.77892	2.01144	significant
+	O75400	PRPF40A	1.77319	2.48494	significant
+	Q9Y3B2	EXOSC1	1.76309	1.58362	significant
+	O75934	BCAS2	1.75815	3.06694	significant
+	P15374	UCHL3	1.75573	3.3703	significant
+	P09429	HMGB1	1.74178	2.78376	significant
+	O95336	PGLS	1.73179	2.52733	significant
+	P09234	SNRPC	1.73097	3.31787	significant
+	Q9UKJ3	GPATCH8	1.72738	2.5043	significant
+	P51858	HDGF	1.71652	4.56259	significant
+	P23246	SFPQ	1.70774	4.29596	significant
+	Q15637	SF1	1.69046	2.49842	significant
+	Q9BWF3	RBM4	1.68506	1.96553	significant
+	P61956	SUMO2	1.6739	4.84279	significant
+	Q13435	SF3B2	1.64696	2.70506	significant
+	P51610	HCFC1	1.64591	3.34617	significant
+	P49750	YLPM1	1.64209	2.38999	significant
+	O94776	MTA2	1.63041	1.99812	significant
+	Q15459	SF3A1	1.62309	3.89441	significant
+	Q9UMS4	PRPF19	1.62226	1.90082	significant
+	Q86V81	ALYREF	1.61276	1.91117	significant
+	Q71UI9	H2AZ2	1.59578	1.42533	significant
+	P09012	SNRPA	1.59521	5.11827	significant
+	O94913	PCF11	1.58225	1.7584	significant
+	Q15233	NONO	1.57432	3.37322	significant
+	P98179	RBM3	1.57374	1.60991	significant
+	Q96PU8	QKI	1.55021	1.31263	significant
+	Q12872	SFSWAP	1.51854	1.57616	significant
+	Q15427	SF3B4	1.51541	1.8184	significant
+	P08621	SNRNP70	1.51042	3.27132	significant
+	Q96KR1	ZFR	1.47126	3.42904	significant
+	Q96AE4	FUBP1	1.46478	3.69964	significant
+	Q9Y2W1	THRAP3	1.46243	2.94213	significant
+	Q7LBC6	KDM3B	1.44899	3.75435	significant
+	Q99729	HNRNPAB	1.44886	2.85264	significant
+	Q9Y224	RTRAF	1.43975	2.69038	significant
+	Q13573	SNW1	1.43695	2.49008	significant
+	P39687	ANP32A	1.43506	3.50727	significant
+	P18754	RCC1	1.43248	1.35414	significant
+	Q92688	ANP32B	1.42903	1.70102	significant
+	O60907	TBL1X	1.41059	1.78261	significant
+	P09874	PARP1	1.40655	2.88568	significant
+	Q96EV2	RBM33	1.39932	2.51006	significant
+	Q9NRR5	UBQLN4	1.39446	3.55169	significant
+	P49959	MRE11	1.39433	1.86805	significant
+	P49321	NASP	1.39294	3.88985	significant
+	P16220	CREB1	1.36109	3.70293	significant
+	P55036	PSMD4	1.36102	1.46483	significant
+	P35637	FUS	1.35404	4.34341	significant
+	P12270	TPR	1.32382	3.39214	significant
+	Q14103	HNRNPD	1.29269	3.37218	significant
+	Q9H7S9	ZNF703	1.28625	2.37099	significant
+	P46013	MKI67	1.28163	2.32795	significant
+	P04637	TP53	1.27851	3.17382	significant
+	Q9NYB0	TERF2IP	1.27688	2.32792	significant
+	P62318	SNRPD3	1.24986	2.51697	significant
+	Q96EP5	DAZAP1	1.23103	1.66433	significant
+	Q01130	SRSF2	1.21306	3.57057	significant
+	O15355	PPM1G	1.19063	2.89355	significant
+	P25205	MCM3	1.18481	3.29399	significant
+	P31942	HNRNPH3	1.17218	2.1161	significant
+	Q15717	ELAVL1	1.16731	2.1763	significant
+	Q9H4I2	ZHX3	1.15855	2.21125	significant
+	P46379	BAG6	1.14759	1.35455	significant
+	Q96F45	ZNF503	1.13741	1.78228	significant
+	P26599	PTBP1	1.13238	4.0891	significant
+	Q04837	SSBP1	1.10264	3.39465	significant
+	P35659	DEK	1.09215	2.78221	significant
+	Q5T200	ZC3H13	1.08197	3.34712	significant
+	O75533	SF3B1	1.07723	2.05545	significant
+	P55795	HNRNPH2	1.03954	1.67234	significant
+	Q9UGI8	TES	1.02623	3.10175	significant
+	Q13247	SRSF6	1.01685	2.59657	significant
+	P51991	HNRNPA3	1.00566	2.51789	significant
+	Q8N684	CPSF7	0.98755	1.87982
+	Q16777	H2AC20	0.981601	2.24595
+	Q9BXP5	SRRT	0.981188	1.35092
+	P36405	ARL3	0.976832	1.3111
+	Q13838	DDX39B	0.96583	1.83565
+	Q01844	EWSR1	0.943572	1.63493
+	O00267	SUPT5H	0.933675	2.57816
+	P78347	GTF2I	0.932299	2.1263
+	O00273	DFFA	0.932231	1.83727
+	P29401	TKT	0.921074	1.69594
+	P12004	PCNA	0.906603	2.98988
+	Q7L7L0	H2AW	0.902538	2.91503
+	Q12906	ILF3	0.900054	3.26307
+	P14866	HNRNPL	0.865201	2.69054
+	Q16186	ADRM1	0.8393	2.38719
+	Q92945	KHSRP	0.823608	3.03434
+	P52597	HNRNPF	0.812455	3.12794
+	Q14315	FLNC	0.793902	3.24284
+	P22314	UBA1	0.78699	2.67417
+	Q15102	PAFAH1B3	0.772784	1.50698
+	P09651	HNRNPA1	0.770973	2.40908
+	P31943	HNRNPH1	0.765169	2.55007
+	Q5T6F2	UBAP2	0.760533	1.86233
+	P19338	NCL	0.727931	1.57207
+	P22626	HNRNPA2B1	0.697624	3.13286
+	P07910	HNRNPC	0.685588	2.56381
+	P52272	HNRNPM	0.664837	2.48203
+	P43243	MATR3	0.662802	2.93034
+	Q9NYF8	BCLAF1	0.655745	3.23129
+	P13010	XRCC5	0.6388	4.27312
+	P55265	ADAR	0.634001	1.69326
+	P38159	RBMX	0.63208	2.30186
+	P85037	FOXK1	0.629796	2.65506
+	O00487	PSMD14	0.623201	1.35766
+	O43390	HNRNPR	0.61552	1.74837
+	P43686	PSMC4	0.59066	1.61708
+	P62995	TRA2B	0.578728	1.36304
+	P30086	PEBP1	0.568604	2.14502
+	Q9BU76	MMTAG2	0.561838	1.85005
+	P54727	RAD23B	0.534262	1.32685
+	P61978	HNRNPK	0.531181	2.78862
+	O60869	EDF1	0.512461	1.95621
+	P42166	TMPO	0.497198	2.29735
+	Q9BRA2	TXNDC17	0.491017	2.0014
+	Q16658	FSCN1	0.48407	1.41743
+	Q13642	FHL1	0.482185	2.07629
+	O14979	HNRNPDL	0.479592	2.86399
+	O00233	PSMD9	0.449333	1.67069
+	Q9UBQ7	GRHPR	0.434135	1.45088
+	Q9H0E9	BRD8	0.351021	1.52949
+	P62826	RAN	0.325039	1.30515
+	P30626	SRI	0.306997	2.18005
+	P06748	NPM1	0.286001	2.12679
+	O95218	ZRANB2	0.156277	1.53725
+	Q15365	PCBP1	-0.2068	1.38413
+	Q9UQ80	PA2G4	-0.245152	2.08927
+	P55072	VCP	-0.269562	2.89062
+	P06733	ENO1	-0.276632	2.18249
+	P62917	RPL8	-0.287141	2.3805
+	P07900	HSP90AA1	-0.290903	1.46262
+	P02545	LMNA	-0.302017	1.64495
+	P22061	PCMT1	-0.305504	3.27383
+	Q06830	PRDX1	-0.311268	1.87376
+	Q9NZI8	IGF2BP1	-0.330854	1.40657
+	P07737	PFN1	-0.35319	1.65758
+	P23526	AHCY	-0.371643	1.5249
+	Q02878	RPL6	-0.374406	1.45609
+	O43765	SGTA	-0.384286	1.45801
+	P37802	TAGLN2	-0.403407	1.30564
+	P00492	HPRT1	-0.40814	1.35977
+	P11021	HSPA5	-0.420174	1.47212
+	P22392	NME2	-0.426048	2.65876
+	Q9NPJ3	ACOT13	-0.435134	1.74291
+	P62753	RPS6	-0.437422	1.43062
+	P60709	ACTB	-0.438192	1.96058
+	P46779	RPL28	-0.443771	1.34162
+	P62258	YWHAE	-0.449126	1.82531
+	P10109	FDX1	-0.454642	2.10899
+	P0DMV9	HSPA1B	-0.455493	2.38803
+	P83881	RPL36A	-0.463872	1.30641
+	Q99832	CCT7	-0.465892	1.59693
+	P63167	DYNLL1	-0.467196	1.52706
+	P47914	RPL29	-0.474213	1.43585
+	O43175	PHGDH	-0.482852	1.60397
+	Q99615	DNAJC7	-0.483627	2.42477
+	P15880	RPS2	-0.491721	2.10497
+	P20042	EIF2S2	-0.494253	1.7487
+	P62633	CNBP	-0.494754	1.67929
+	P45974	USP5	-0.495691	1.76886
+	P14868	DARS1	-0.505514	1.52196
+	P60842	EIF4A1	-0.509155	2.75184
+	Q7Z2W4	ZC3HAV1	-0.50954	2.24324
+	Q9HAV0	GNB4	-0.515518	2.1668
+	Q9Y266	NUDC	-0.518373	2.37232
+	P49588	AARS1	-0.519861	1.55418
+	P08238	HSP90AB1	-0.522516	1.9451
+	P54105	CLNS1A	-0.528388	2.16903
+	P49327	FASN	-0.529067	2.14162
+	Q03252	LMNB2	-0.530893	2.61704
+	Q13162	PRDX4	-0.532574	2.07639
+	P05091	ALDH2	-0.534147	1.36312
+	O76003	GLRX3	-0.547305	1.46177
+	P12268	IMPDH2	-0.550006	1.78058
+	P40227	CCT6A	-0.55279	2.66382
+	P60981	DSTN	-0.562216	1.86953
+	P14618	PKM	-0.564639	2.27727
+	P04406	GAPDH	-0.564927	1.79302
+	A0A0B4J2D5	GATD3B	-0.569902	1.92952
+	P04075	ALDOA	-0.576323	2.33912
+	P54136	RARS1	-0.576338	2.11861
+	Q8IYT4	KATNAL2	-0.581452	1.9214
+	P54886	ALDH18A1	-0.589324	1.65153
+	P42766	RPL35	-0.5927	1.3224
+	P50993	ATP1A2	-0.598519	1.45321
+	Q00341	HDLBP	-0.602345	2.73648
+	Q9NYL9	TMOD3	-0.609063	2.16284
+	P23528	CFL1	-0.613131	1.93309
+	Q14697	GANAB	-0.619919	1.70413
+	Q8N7H5	PAF1	-0.622386	2.22132
+	P68363	TUBA1B	-0.64865	2.74975
+	P55196	AFDN	-0.650771	3.407
+	P20700	LMNB1	-0.652437	2.54655
+	P50502	ST13	-0.655083	2.051
+	P68104	EEF1A1	-0.667376	3.00263
+	P67809	YBX1	-0.697586	1.73871
+	Q6L8Q7	PDE12	-0.698692	1.61092
+	P30050	RPL12	-0.700801	2.7328
+	P08670	VIM	-0.702859	1.42205
+	Q9UN86	G3BP2	-0.708839	1.86961
+	P11586	MTHFD1	-0.712056	1.47185
+	Q13685	AAMP	-0.717825	2.26639
+	Q01518	CAP1	-0.718809	2.33929
+	P13639	EEF2	-0.727735	2.41409
+	P69905	HBA1;HBA2	-0.727751	2.31501
+	Q14974	KPNB1	-0.734687	1.58732
+	Q92598	HSPH1	-0.738817	1.4082
+	P15311	EZR	-0.743631	2.2661
+	Q99733	NAP1L4	-0.748812	3.48849
+	P68371	TUBB4B	-0.751259	3.37771
+	P11177	PDHB	-0.758122	1.75557
+	O60493	SNX3	-0.758143	1.82202
+	P06753	TPM3	-0.763564	2.24643
+	P45880	VDAC2	-0.770339	2.93776
+	P61586	RHOA	-0.773113	2.6633
+	P55209	NAP1L1	-0.774901	1.49197
+	Q9Y617	PSAT1	-0.776819	2.82327
+	Q9Y520	PRRC2C	-0.781788	1.78723
+	P00374	DHFR	-0.782619	2.13483
+	P30405	PPIF	-0.784152	2.35001
+	O75083	WDR1	-0.794433	1.83332
+	Q53T59	HS1BP3	-0.796403	2.70362
+	O43707	ACTN4	-0.797928	2.86915
+	Q92734	TFG	-0.798939	2.42112
+	P13797	PLS3	-0.803499	3.96674
+	Q15075	EEA1	-0.805912	1.60153
+	Q92526	CCT6B	-0.815589	2.01314
+	P60660	MYL6	-0.824275	3.54798
+	P46060	RANGAP1	-0.825631	1.70628
+	Q9NVA2	SEPTIN11	-0.826035	1.46716
+	B5ME19	EIF3CL	-0.826768	1.90363
+	P07437	TUBB	-0.827345	2.87043
+	Q58FF6	HSP90AB4P	-0.833431	1.60327
+	P54819	AK2	-0.834491	2.27007
+	Q8TD16	BICD2	-0.834493	3.38362
+	Q99436	PSMB7	-0.836581	2.02724
+	P14625	HSP90B1	-0.846207	2.08537
+	P05386	RPLP1	-0.849075	1.6257
+	Q16643	DBN1	-0.849321	1.64653
+	O43464	HTRA2	-0.854139	1.9914
+	Q9NX63	CHCHD3	-0.860113	2.78319
+	P11047	LAMC1	-0.863571	1.54325
+	O94979	SEC31A	-0.864792	2.26866
+	P01116	KRAS	-0.872978	1.86315
+	P26640	VARS1	-0.880685	3.1254
+	P05141	SLC25A5	-0.887945	2.34959
+	P27824	CANX	-0.88819	3.07571
+	P82094	TMF1	-0.891008	2.32835
+	Q14160	SCRIB	-0.893117	3.92422
+	Q9UHD8	SEPTIN9	-0.894819	2.19414
+	O43399	TPD52L2	-0.899035	1.31058
+	Q8NC51	SERBP1	-0.899623	2.9211
+	Q13310	PABPC4	-0.911736	2.4745
+	Q9H3G5	CPVL	-0.920271	1.62205
+	Q13813	SPTAN1	-0.926487	2.57142
+	P49790	NUP153	-0.936133	2.58093
+	O14654	IRS4	-0.937852	2.89363
+	P52594	AGFG1	-0.938148	1.40759
+	O00264	PGRMC1	-0.938988	3.17024
+	P31930	UQCRC1	-0.939917	3.44174
+	P78371	CCT2	-0.944244	2.54735
+	P18206	VCL	-0.946318	2.3001
+	Q96C01	FAM136A	-0.946676	2.09293
+	P46821	MAP1B	-0.948152	2.51234
+	P13667	PDIA4	-0.956494	3.18262
+	O75179	ANKRD17	-0.967988	1.7977
+	O75521	ECI2	-0.968353	1.63711
+	Q14444	CAPRIN1	-0.968952	3.58121
+	P30519	HMOX2	-0.981311	1.81838
+	P27816	MAP4	-0.986709	2.96482
+	Q9HAV7	GRPEL1	-0.994513	3.16132
+	P61026	RAB10	-1.00565	3.43281
+	Q07065	CKAP4	-1.02158	2.64444
+	P24752	ACAT1	-1.02334	2.65429
+	Q6Y7W6	GIGYF2	-1.02464	1.90487
+	Q16531	DDB1	-1.02719	2.30131
+	Q99961	SH3GL1	-1.03066	4.69027
+	Q15417	CNN3	-1.03397	3.11398
+	Q9H9B4	SFXN1	-1.03575	2.68735
+	P10253	GAA	-1.04132	1.53911
+	O15031	PLXNB2	-1.04592	2.58269
+	P11940	PABPC1	-1.04942	1.71649
+	Q12904	AIMP1	-1.05008	2.01605
+	Q15003	NCAPH	-1.05768	2.64461
+	Q9NX40	OCIAD1	-1.06198	4.53386
+	P07858	CTSB	-1.06356	3.04516
+	Q9C0C2	TNKS1BP1	-1.06994	2.13023
+	Q15276	RABEP1	-1.07137	2.62644
+	P45954	ACADSB	-1.07488	2.0407
+	P21333	FLNA	-1.08743	3.45455
+	P26641	EEF1G	-1.09792	2.67418
+	P15170	GSPT1	-1.09882	3.35758
+	P33176	KIF5B	-1.09926	3.46004
+	P61204	ARF3	-1.11978	2.00635
+	P06576	ATP5F1B	-1.12224	3.16845
+	Q8NCK7	SLC16A11	-1.12467	2.26698
+	P29692	EEF1D	-1.12868	3.10166
+	O43491	EPB41L2	-1.13423	3.56842
+	Q04637	EIF4G1	-1.13991	1.36516
+	Q86UP2	KTN1	-1.14118	2.42247
+	P38919	EIF4A3	-1.14815	1.35746
+	Q9Y6H1	CHCHD2	-1.1573	2.73795
+	Q9ULV4	CORO1C	-1.1585	2.4956
+	P13804	ETFA	-1.16337	5.01602
+	Q9NUQ3	TXLNG	-1.16567	2.7684
+	P53597	SUCLG1	-1.17056	2.72942
+	Q99614	TTC1	-1.17058	1.63789
+	Q13347	EIF3I	-1.17242	3.61762
+	Q32MZ4	LRRFIP1	-1.17519	2.42274
+	P51970	NDUFA8	-1.17575	3.49348
+	O15027	SEC16A	-1.18467	2.22294
+	Q8IZP0	ABI1	-1.18789	3.98061
+	Q9BS26	ERP44	-1.1916	2.22787
+	Q15654	TRIP6	-1.19672	2.74744
+	Q16891	IMMT	-1.20615	2.87997
+	P27797	CALR	-1.20665	2.98205
+	P35613	BSG	-1.22721	2.72031
+	Q08379	GOLGA2	-1.22919	1.56167
+	P49411	TUFM	-1.23073	4.1606
+	O95817	BAG3	-1.23356	2.36308
+	Q71RC2	LARP4	-1.23545	2.02043
+	P02765	AHSG	-1.23808	3.40162
+	Q13561	DCTN2	-1.24482	2.84718
+	Q9UJU6	DBNL	-1.24702	3.83353
+	Q00059	TFAM	-1.24787	1.38297
+	P29966	MARCKS	-1.25698	2.00987
+	Q9BSH4	TACO1	-1.25937	2.78355
+	Q99798	ACO2	-1.27627	3.48402
+	Q8NBS9	TXNDC5	-1.29159	3.99875
+	P02768	ALB	-1.29175	4.87065
+	Q6IAA8	LAMTOR1	-1.29289	3.42338
+	P09622	DLD	-1.29375	1.6368
+	P40926	MDH2	-1.29855	3.09441
+	P07237	P4HB	-1.30362	3.34702
+	P10809	HSPD1	-1.30777	5.14253
+	Q8WWM7	ATXN2L	-1.31922	2.92727
+	Q5SW79	CEP170	-1.32675	2.39755
+	Q01082	SPTBN1	-1.3285	3.06123
+	P04632	CAPNS1	-1.33179	2.22654
+	Q14247	CTTN	-1.33183	3.40273
+	P08648	ITGA5	-1.3328	1.59588
+	Q9P2E9	RRBP1	-1.33379	3.08152
+	Q99538	LGMN	-1.35696	1.69099
+	P14314	PRKCSH	-1.35872	3.75005
+	P30533	LRPAP1	-1.35891	2.90122
+	Q9Y2B0	CNPY2	-1.3715	3.25828
+	Q969H8	MYDGF	-1.37267	2.72456
+	Q9BRK5	SDF4	-1.37512	3.14479
+	Q4VCS5	AMOT	-1.37977	4.66077
+	P53634	CTSC	-1.39809	4.77884
+	Q9UGP4	LIMD1	-1.39837	1.70239
+	Q70UQ0	IKBIP	-1.40932	1.65222
+	Q96DB5	RMDN1	-1.41069	1.53503
+	P07954	FH	-1.4142	1.60535
+	Q8N0X7	SPART	-1.42714	1.92684
+	P30101	PDIA3	-1.43735	3.59259
+	Q16836	HADH	-1.44593	2.06217
+	O75439	PMPCB	-1.45074	2.72259
+	Q9HD26	GOPC	-1.47161	1.75515
+	O43852	CALU	-1.47302	3.25755
+	P13861	PRKAR2A	-1.48291	2.91799
+	Q08378	GOLGA3	-1.49556	2.88832
+	Q07866	KLC1	-1.50963	1.74708
+	P40222	TXLNA	-1.51203	3.45688
+	P23588	EIF4B	-1.52231	2.69165
+	P55010	EIF5	-1.52972	1.71292
+	O75369	FLNB	-1.54887	2.02292
+	Q13308	PTK7	-1.55148	2.1363
+	P60891	PRPS1	-1.55286	2.87979
+	P20674	COX5A	-1.56023	2.66217
+	Q96A49	SYAP1	-1.56059	2.9275
+	O75629	CREG1	-1.5688	2.32192
+	P30048	PRDX3	-1.59027	4.29965
+	Q14157	UBAP2L	-1.60019	3.90428
+	O43402	EMC8	-1.61503	1.89572
+	Q9H078	CLPB	-1.61529	2.34128
+	P10586	PTPRF	-1.61582	1.48989
+	Q96AY3	FKBP10	-1.62048	3.72038
+	Q9Y4L1	HYOU1	-1.66604	3.75847
+	Q14789	GOLGB1	-1.68942	3.39803
+	P61221	ABCE1	-1.72116	1.50449
+	Q15643	TRIP11	-1.7276	1.7499
+	Q15293	RCN1	-1.74854	3.32944
+	P38646	HSPA9	-1.79855	4.63546
+	O75534	CSDE1	-1.81174	3.75618
+	Q02952	AKAP12	-1.82556	3.79098
+	O95831	AIFM1	-1.83035	1.33934
+	Q15084	PDIA6	-1.83089	1.38733
+	P50213	IDH3A	-1.83401	2.13525
+	Q8NHS4	CLHC1	-1.83822	4.80692
+	P80303	NUCB2	-1.84771	2.53743
+	Q9H8Y8	GORASP2	-1.85476	1.891
+	Q14257	RCN2	-1.86424	2.5707
+	Q02818	NUCB1	-1.87549	4.16769
+	Q9UBC2	EPS15L1	-1.87783	2.44329
+	Q15019	SEPTIN2	-1.91551	2.47392
+	Q9H3P7	ACBD3	-1.92352	3.86199
+	P50454	SERPINH1	-1.95835	3.50497
+	Q96BR5	COA7	-2.03077	2.17433
+	Q9UNF0	PACSIN2	-2.03749	2.4827
+	P09211	GSTP1	-2.05623	3.05695
+	O95881	TXNDC12	-2.08983	2.91752
+	P21796	VDAC1	-2.10772	4.75841
+	P36551	CPOX	-2.11394	2.73174
+	P30084	ECHS1	-2.16931	2.79962
+	Q8N8S7	ENAH	-2.20667	1.83816
+	P08397	HMBS	-2.22766	4.60084
+	P13995	MTHFD2	-2.31244	3.49689
+	Q13263	TRIM28	-2.53981	3.6758
+	Q9Y6A5	TACC3	-2.65338	1.96636
+	Q8NFD5	ARID1B	-3.59068	3.63604
+	P12532	CKMT1A;CKMT1B	-3.66345	2.18183
	Q9BT78	COPS4	2.0228	0.754629
	Q86VM9	ZC3H18	2.21959	1.19528
	Q92922	SMARCC1	6.21801	0.923953
	P18669	PGAM1	1.25114	1.164
	Q9NPD8	UBE2T	1.30777	1.06744
	O75643	SNRNP200	1.10728	1.01559
	P25685	DNAJB1	0.979535	0.656829
	P15927	RPA2	0.846275	0.698307
	Q9BWU0	SLC4A1AP	1.03729	1.00293
	P31949	S100A11	1.36758	0.910587
	O75152	ZC3H11A	0.819887	0.827056
	P31153	MAT2A	0.882142	1.25091
	Q99417	MYCBP	0.745242	0.68086
	Q96IU4	ABHD14B	1.08949	0.665677
	Q92879	CELF1	0.729445	0.552775
	P49736	MCM2	1.93946	0.678709
	Q5JXB2	UBE2NL	0.960272	0.741604
	Q9Y383	LUC7L2	0.79327	1.25774
	Q99829	CPNE1	0.886974	0.744895
	P17980	PSMC3	0.657883	0.886007
	Q9Y265	RUVBL1	0.691768	1.23855
	O75475	PSIP1	0.804602	0.903297
	P23193	TCEA1	0.623231	0.43259
	P62308	SNRPG	0.47709	0.321392
	Q96I25	RBM17	0.957881	0.570211
	P08758	ANXA5	0.647033	0.736126
	Q5VT52	RPRD2	0.686377	1.15506
	Q8N163	CCAR2	0.624509	1.09798
	P49454	CENPF	0.627473	1.19662
	O00767	SCD	0.452401	0.415508
	P39019	RPS19	0.536444	0.576781
	P46778	RPL21	0.863823	0.526431
	Q02543	RPL18A	0.480635	0.54029
	P26368	U2AF2	0.577446	1.14412
	P52292	KPNA2	0.684848	0.689957
	Q9Y3Y2	CHTOP	0.559299	0.837279
	Q8WZA9	IRGQ	0.331156	0.240084
	P84103	SRSF3	0.518496	0.74813
	Q13148	TARDBP	0.526059	0.921269
	O00762	UBE2C	0.701232	0.350905
	P62263	RPS14	0.311262	0.165562
	O95861	BPNT1	0.438449	0.947617
	P47813	EIF1AX	0.553933	0.534591
	O14737	PDCD5	0.548581	0.245858
	O75496	GMNN	0.496665	0.406916
	Q9Y6D9	MAD1L1	0.366011	0.449299
	Q5BKZ1	ZNF326	0.500635	0.428439
	P56537	EIF6	0.419832	0.503294
	Q15393	SF3B3	0.385197	0.37668
	Q5VUA4	ZNF318	0.367929	0.869232
	Q96T58	SPEN	0.400569	1.02921
	P61254	RPL26	0.392113	1.27299
	Q01081	U2AF1	0.347351	0.517614
	P62937	PPIA	0.383224	1.18925
	Q9BSD7	NTPCR	0.45776	0.229806
	Q96S59	RANBP9	0.353142	0.861036
	P63244	RACK1	0.371283	0.352036
	Q9H814	PHAX	0.355925	1.03863
	Q9P258	RCC2	0.365622	0.794246
	P62942	FKBP1A	0.2931	0.360539
	P19623	SRM	0.323793	0.738319
	P15121	AKR1B1	0.315832	1.19328
	P33991	MCM4	0.322822	0.988185
	P61353	RPL27	0.339121	0.393842
	O75347	TBCA	0.296902	0.20159
	O43172	PRPF4	0.345277	0.209206
	Q9Y5K5	UCHL5	0.312246	0.455186
	Q9H910	JPT2	0.276122	0.739706
	Q92499	DDX1	0.310813	0.448425
	O60506	SYNCRIP	0.312261	0.602409
	P00558	PGK1	0.295823	1.04387
	Q9H3K6	BOLA2;BOLA2B	0.295662	0.882877
	P52565	ARHGDIA	0.292595	0.591748
	Q5QNW6	H2BC18	0.284965	0.744637
	Q15370	ELOB	0.265247	1.0123
	Q00839	HNRNPU	0.262229	1.1332
	P39023	RPL3	0.292782	0.464645
	O00299	CLIC1	0.270849	0.513601
	P15336	ATF2	0.295249	0.527671
	Q86VP6	CAND1	0.246931	1.27019
	P25788	PSMA3	0.238813	0.454313
	O94788	ALDH1A2	0.267004	0.411212
	P62241	RPS8	0.361276	0.2619
	P61081	UBE2M	0.225645	0.891206
	Q04760	GLO1	0.225128	0.969789
	P51570	GALK1	1.62549	0.31622
	Q9Y3A5	SBDS	0.19136	0.429917
	P49773	HINT1	0.197741	0.552829
	Q96KB5	PBK	0.432586	0.263879
	P62993	GRB2	0.170624	0.710821
	Q9UKK9	NUDT5	0.224869	0.19207
	P56192	MARS1	0.454742	0.240703
	P62805	H4-16;H4C1;H4C11;H4C12;H4C13;H4C14;H4C15;H4C2;H4C3;H4C4;H4C5;H4C6;H4C8;H4C9	0.165998	0.818474
	Q15181	PPA1	0.180228	0.62667
	P25789	PSMA4	0.14189	0.233917
	P30046	DDT	0.154257	0.341507
	P62249	RPS16	0.177046	0.237062
	Q9Y2Z0	SUGT1	0.0971298	0.13007
	Q9NP77	SSU72	0.119335	0.13721
	Q9UNZ2	NSFL1C	0.239614	0.216683
	Q02790	FKBP4	0.127645	0.255394
	P10599	TXN	0.141141	0.389861
	P17987	TCP1	0.133963	0.296028
	Q9H0C8	ILKAP	0.135701	0.232664
	P25325	MPST	0.118919	0.113366
	P04080	CSTB	-0.00530116	0.00350278
	O14980	XPO1	0.301215	0.180138
	Q14498	RBM39	0.087581	0.092648
	Q9NQW6	ANLN	0.10252	0.165738
	P55060	CSE1L	0.104406	0.201064
	P62701	RPS4X	0.125457	0.314532
	Q15056	EIF4H	0.113373	0.214095
	P68402	PAFAH1B2	0.0971171	0.207067
	Q9BQA1	WDR77	0.0376409	0.0411002
	Q96J01	THOC3	-0.0475947	0.0358859
	Q9UNM6	PSMD13	0.102069	0.137519
	Q92597	NDRG1	0.0593255	0.126965
	P49721	PSMB2	0.0768919	0.156203
	P30041	PRDX6	0.102201	0.117729
	P62906	RPL10A	0.0194664	0.0127931
	P09496	CLTA	0.079251	0.159326
	P11142	HSPA8	0.055816	0.24985
	Q9H6Z4	RANBP3	0.066323	0.133897
	P53396	ACLY	0.042956	0.0499441
	P14678	SNRPB	0.066295	0.133796
	Q13200	PSMD2	0.0428874	0.210419
	P18124	RPL7	0.0696824	0.104026
	Q12873	CHD3	0.0281162	0.046189
	O15067	PFAS	0.0224368	0.0813738
	Q9UBT2	UBA2	0.0314198	0.0639785
	P61247	RPS3A	0.0123609	0.0203659
	P61513	RPL37A	0.020216	0.0963512
	Q9NRN7	AASDHPPT	0.0171299	0.0592324
	P23919	DTYMK	0.0154527	0.0653422
	P46783	RPS10	0.0384677	0.0379586
	O60749	SNX2	-0.00278854	0.00243017
	Q07666	KHDRBS1	0.0167936	0.052307
	P61970	NUTF2	0.0573222	0.0605759
	P53701	HCCS	-0.0286808	0.0247222
	O95433	AHSA1	0.00413132	0.0161839
	O75832	PSMD10	0.0101147	0.0242155
	Q13177	PAK2	0.006066	0.0112659
	Q14166	TTLL12	-0.0222136	0.0268604
	O00170	AIP	0.0600192	0.0553257
	P62829	RPL23	-0.00637372	0.00967252
	Q96AT9	RPE	-0.0105076	0.0141994
	P61077	UBE2D3	0.00232951	0.00398693
	P63104	YWHAZ	-0.0237439	0.0624526
	P62891	RPL39	-0.0604655	0.0696658
	Q96HE7	ERO1A	-0.0371984	0.0691757
	Q16778	H2BC21	-0.00987625	0.0150455
	P78330	PSPH	-0.0250295	0.0498137
	Q9NVP2	ASF1B	-0.11656	0.0375513
	P49189	ALDH9A1	-0.0113856	0.0172317
	P61313	RPL15	-0.045742	0.120916
	P62851	RPS25	-0.0670675	0.119137
	Q9UKV3	ACIN1	-0.0430234	0.0959486
	O95232	LUC7L3	-0.0325629	0.0479667
	O43447	PPIH	-0.0793556	0.109885
	P06730	EIF4E	-0.0604343	0.0971646
	P09936	UCHL1	-0.0982622	0.206688
	Q9UQ35	SRRM2	-0.0804075	0.238884
	P52907	CAPZA1	-0.0887524	0.415661
	P25786	PSMA1	-0.102823	0.271447
	Q99497	PARK7	-0.0825946	0.204216
	O75150	RNF40	-0.087656	0.424622
	Q16204	CCDC6	-0.108767	0.299004
	Q15424	SAFB	-0.100835	0.624245
	Q15366	PCBP2	-0.0975304	0.381342
	Q96I24	FUBP3	-0.103146	0.443771
	P28066	PSMA5	-0.0866903	0.0774829
	P16949	STMN1	-0.140579	0.234195
	P62266	RPS23	-0.0282726	0.0156624
	O00151	PDLIM1	0.0148201	0.00476768
	P30566	ADSL	-0.114193	0.662192
	Q16629	SRSF7	-0.0881723	0.177216
	P46776	RPL27A	-0.117808	0.48694
	P14174	MIF	-0.117559	0.740655
	P30153	PPP2R1A	-0.130201	0.527855
	P50991	CCT4	-0.120857	0.530293
	Q92841	DDX17	-0.113991	0.244956
	P62979	RPS27A	-0.128897	0.482339
	P63165	SUMO1	-0.113974	0.227758
	Q07021	C1QBP	-0.595223	0.231644
	P62899	RPL31	-0.0227687	0.0146259
	P32119	PRDX2	-0.129042	0.41859
	Q9H444	CHMP4B	-0.134636	0.361
	Q96FV2	SCRN2	-0.238923	0.181544
	P62269	RPS18	-0.121667	0.186904
	P36578	RPL4	-0.0194194	0.0107637
	P00338	LDHA	-0.155788	1.26851
	P40429	RPL13A	-0.164035	0.463834
	Q00688	FKBP3	-0.158197	0.422915
	P78527	PRKDC	0.00873439	0.00335517
	P10768	ESD	-0.146919	0.149999
	P13489	RNH1	-0.179973	0.699325
	P28072	PSMB6	-0.170256	0.808289
	Q9BZI7	UPF3B	-0.165786	0.141103
	P62854	RPS26	-0.199129	0.551383
	Q08211	DHX9	-0.156024	0.269779
	Q13085	ACACA	-0.203484	0.369797
	P63241	EIF5A	-0.194448	1.19241
	Q01581	HMGCS1	-0.2513	0.364358
	P50914	RPL14	-0.170367	0.280167
	Q16543	CDC37	-0.195159	0.834642
	O14908	GIPC1	-0.199093	0.35119
	P58546	MTPN	-0.229738	0.650276
	P46109	CRKL	-0.223331	0.766412
	Q53H82	LACTB2	-0.24231	0.390143
	P83731	RPL24	-0.195885	0.155668
	P15924	DSP	-0.294055	0.206201
	O75607	NPM3	-0.239784	0.455111
	Q9HB71	CACYBP	-0.21626	0.283055
	P15531	NME1	-0.24866	1.18727
	O14773	TPP1	-0.104239	0.0692483
	O60832	DKC1	-0.27032	0.213803
	Q96B26	EXOSC8	-0.296944	0.31313
	P60900	PSMA6	-0.246794	0.696479
	P31946	YWHAB	-0.249458	0.904504
	O75663	TIPRL	-0.168765	0.12588
	P55735	SEC13	-0.243063	0.573075
	Q9UKX7	NUP50	-0.330935	0.312747
	P99999	CYCS	-0.334705	0.405035
	P62910	RPL32	-0.286789	0.486371
	Q15185	PTGES3	-0.27563	0.9257
	Q12931	TRAP1	-0.259786	0.65917
	Q9UHD1	CHORDC1	-0.275382	0.267953
	Q9Y490	TLN1	-0.258048	0.612661
	P05165	PCCA	-0.27089	1.1432
	P31689	DNAJA1	-0.281305	0.786458
	Q16555	DPYSL2	-0.288718	1.26664
	P31948	STIP1	-0.280612	1.29946
	P60174	TPI1	-0.273427	0.864754
	P84098	RPL19	-0.284239	1.1896
	Q99426	TBCB	-0.289077	0.797141
	P33993	MCM7	-0.339011	0.306119
	P49207	RPL34	-0.307196	0.759315
	P34932	HSPA4	-0.220756	0.267645
	P26373	RPL13	-0.307758	1.02483
	O75312	ZPR1	-0.282665	0.853604
	Q6I9Y2	THOC7	-0.303304	0.956962
	Q9Y3B8	REXO2	-0.312635	0.773709
	Q9H773	DCTPP1	-0.253637	0.310222
	P62424	RPL7A	-0.271686	0.415267
	Q9Y3F4	STRAP	-0.319709	1.04721
	P62277	RPS13	-0.26627	0.402543
	P12956	XRCC6	-0.393021	0.349434
	O95816	BAG2	-0.247805	0.20182
	Q6P2Q9	PRPF8	-0.328775	0.65713
	O95197	RTN3	-0.384053	0.508807
	P31939	ATIC	-0.213443	0.205821
	P13693	TPT1	-0.292271	0.386611
	P27144	AK4	-0.363904	1.1482
	Q96T37	RBM15	-0.410276	0.425161
	Q15691	MAPRE1	-0.364041	0.997644
	P46777	RPL5	-0.319747	0.190532
	Q99700	ATXN2	-0.335892	0.768075
	P61981	YWHAG	-0.354333	1.21103
	P35268	RPL22	-0.353324	0.436101
	P11498	PC	-0.419013	0.619298
	Q99460	PSMD1	-0.424883	0.584662
	P00918	CA2	-0.364605	1.01584
	P78417	GSTO1	-0.388208	0.829502
	P27635	RPL10	-0.372348	1.19297
	O00469	PLOD2	-0.399121	0.900765
	Q07020	RPL18	-0.385781	0.957352
	P29590	PML	-0.432384	0.916827
	Q9Y3U8	RPL36	-0.415207	1.03157
	Q9NP79	VTA1	-0.441832	0.914903
	Q12959	DLG1	-0.441889	0.201653
	O75376	NCOR1	-0.425155	0.223475
	Q92522	H1-10	-0.395253	0.848404
	Q16850	CYP51A1	-0.409704	0.970385
	P27348	YWHAQ	-0.413227	1.18928
	P60866	RPS20	-0.432106	1.28442
	P07195	LDHB	-0.412461	1.03706
	Q562R1	ACTBL2	-0.416671	1.15256
	P22234	PAICS	-0.428895	0.73678
	Q96HC4	PDLIM5	-0.470199	1.06658
	P46782	RPS5	-0.451274	0.867564
	P25398	RPS12	-0.42313	1.04971
	Q96RQ3	MCCC1	-0.429562	0.933967
	P09972	ALDOC	-0.267559	0.0692802
	P23396	RPS3	-0.504111	0.769418
	Q9NR28	DIABLO	-0.317251	0.210264
	Q9Y3B7	MRPL11	-0.483856	0.834965
	Q9H2U2	PPA2	-0.485849	1.19761
	P38606	ATP6V1A	-0.487542	1.26652
	O60664	PLIN3	-0.429742	0.360631
	P48634	PRRC2A	-0.466205	0.758703
	P22102	GART	-0.485255	1.18691
	Q9Y3D0	CIAO2B	-0.438471	0.602417
	Q9UHD9	UBQLN2	-0.502571	0.864775
	P34897	SHMT2	-0.550856	0.926497
	P09493	TPM1	-0.465429	0.61524
	P07951	TPM2	-0.465429	0.61524
	Q00610	CLTC	-0.53327	1.05029
	P30043	BLVRB	-0.603331	0.610056
	P41252	IARS1	-0.511307	0.715483
	O75531	BANF1	-0.541006	0.552284
	P35579	MYH9	-0.583467	0.582148
	O60884	DNAJA2	-0.463987	0.520796
	P52948	NUP98	-0.553153	0.915238
	P07814	EPRS1	-0.614643	1.22776
	O60220	TIMM8A	-0.567698	1.04404
	O43488	AKR7A2	-0.570178	1.05826
	P62750	RPL23A	-0.63411	0.937235
	Q8WUM4	PDCD6IP	-0.630817	0.996047
	Q6FI81	CIAPIN1	-0.645243	1.21492
	O95394	PGM3	-0.688173	0.68541
	P62888	RPL30	-0.593108	0.784621
	Q8NBT2	SPC24	-0.645074	0.616041
	P05388	RPLP0	-0.531053	0.470197
	P08708	RPS17	-0.573627	0.961502
	P12814	ACTN1	-0.642403	0.710692
	Q15942	ZYX	-0.612619	1.06284
	Q09666	AHNAK	-0.63965	1.07673
	Q9H792	PEAK1	-0.628403	1.06474
	P30837	ALDH1B1	-0.689192	1.2996
	O14910	LIN7A	-0.693583	1.21704
	P49368	CCT3	-0.684579	1.11032
	Q8IVF2	AHNAK2	-0.660884	1.21608
	Q92785	DPF2	-0.691009	0.911758
	Q15435	PPP1R7	-0.611781	0.274506
	Q96HS1	PGAM5	-0.688192	0.786462
	Q9UNE7	STUB1	-0.768829	1.1142
	Q9Y6G9	DYNC1LI1	-0.820827	1.2787
	P43487	RANBP1	-0.731308	1.2414
	P62847	RPS24	-0.78889	0.592204
	P04181	OAT	-0.744596	0.892941
	P36776	LONP1	-0.694434	0.531857
	O75955	FLOT1	-0.858867	1.23471
	P27708	CAD	-0.792183	1.24777
	Q9HC38	GLOD4	-0.800915	1.19268
	P68133	ACTA1	-1.00857	0.995224
	P07093	SERPINE2	-0.792508	0.55173
	Q8WX93	PALLD	-0.92012	0.656687
	P0DN79	CBSL	-0.74029	0.511036
	P33992	MCM5	-0.91051	0.733023
	P12277	CKB	-0.905558	0.966316
	Q8IWJ2	GCC2	-0.972711	1.11654
	P18621	RPL17	-0.950786	1.19803
	P62244	RPS15A	-1.02826	1.14662
	Q8IY67	RAVER1	-0.874496	0.70508
	Q9NYJ8	TAB2	-0.938086	0.716253
	Q8IUD2	ERC1	-1.1949	0.450653
	O75390	CS	-1.24903	1.29551
	Q9NTK5	OLA1	-1.04877	0.6209
	P50990	CCT8	-1.17827	0.943312
	P08865	RPSA	-1.41425	0.975622
	P48643	CCT5	-1.33779	0.772577
	O94826	TOMM70	-2.0956	1.23587
	P34949	MPI	1.49837	0.929714	singleton
	P49005	POLD2	1.29073	0.774352	singleton
	Q06587	RING1	1.39092	0.897633	singleton
	P78332	RBM6	0.17181	0.307872	singleton
	Q86U42	PABPN1	0.935678	0.461146	singleton
	Q9HB07	MYG1	1.05132	0.704614	singleton
	Q9ULD9	ZNF608	1.21441	0.966662	singleton
	O00268	TAF4	1.44639	1.02371	singleton
	Q7Z589	EMSY	0.267449	0.847384	singleton
	Q9Y3B4	SF3B6	1.19272	0.809911	singleton
	Q13242	SRSF9	1.40662	0.857997	singleton
+	Q86U44	METTL3	1.22982	1.54266	singleton
+	P09661	SNRPA1	1.47458	1.30996	singleton
	P62310	LSM3	1.21644	0.665762	singleton
	P29083	GTF2E1	0.586601	0.396722	singleton
	Q9BWJ5	SF3B5	0.495494	0.619522	singleton
	Q8WUZ0	BCL7C	2.76919	1.00309	singleton
+	P25440	BRD2	1.52555	1.79917	singleton
	Q9H0L4	CSTF2T	0.627467	0.73847	singleton
+	O14497	ARID1A	4.6204	6.51446	singleton
+	P56545	CTBP2	4.69057	4.84761	singleton
+	Q96ST3	SIN3A	3.41724	3.83158	singleton
+	Q99590	SCAF11	4.52123	3.54556	singleton
+	P14859	POU2F1	4.22072	4.56043	singleton
+	Q04727	TLE4	2.69571	4.14184	singleton
+	Q6UN15	FIP1L1	2.95807	2.99192	singleton
+	Q12948	FOXC1	4.13398	5.74265	singleton
+	Q9H1B7	IRF2BPL	0.944393	2.73746	singleton
+	Q9UGU0	TCF20	3.04416	2.98388	singleton
+	Q96P16	RPRD1A	2.9855	2.61133	singleton
+	O94842	TOX4	4.2541	4.28001	singleton
+	Q6KC79	NIPBL	2.77012	5.33779	singleton
+	P49903	SEPHS1	2.58753	2.76808	singleton
+	O43290	SART1	2.63115	3.06608	singleton
+	O43670	ZNF207	3.9497	3.98392	singleton
+	Q96FW1	OTUB1	2.42576	3.71687	singleton
+	Q9NPJ6	MED4	3.00901	2.54242	singleton
+	Q5VTR2	RNF20	1.95429	3.31341	singleton
	Q9ULW0	TPX2	1.65348	0.786472	singleton
+	Q08J23	NSUN2	2.39993	3.32717	singleton
+	Q16656	NRF1	3.79618	4.38532	singleton
+	O95400	CD2BP2	2.61191	3.28538	singleton
+	Q15596	NCOA2	2.50704	2.88025	singleton
+	Q9Y3E1	HDGFL3	0.613375	1.48569	singleton
+	Q14683	SMC1A	2.37799	4.09935	singleton
+	Q01664	TFAP4	2.27863	3.67669	singleton
+	Q9UPN9	TRIM33	3.31052	3.40322	singleton
+	Q8N108	MIER1	1.65067	2.44992	singleton
+	Q96CP2	FLYWCH2	2.25848	2.92915	singleton
+	Q6NXS1	PPP1R2B	1.41812	3.75491	singleton
+	P51532	SMARCA4	3.49143	4.69228	singleton
+	P83916	CBX1	1.83431	2.40933	singleton
	P35269	GTF2F1	1.30325	1.26947	singleton
+	Q14919	DRAP1	2.57797	3.11263	singleton
+	Q9BTA9	WAC	3.0324	3.01959	singleton
+	O14686	KMT2D	0.882758	2.35217	singleton
+	P52655	GTF2A1	2.57192	4.92714	singleton
+	Q9H1E3	NUCKS1	3.07683	3.0829	singleton
+	Q01085	TIAL1	1.27992	3.22328	singleton
+	P62314	SNRPD1	2.01707	3.30401	singleton
+	Q9UPW0	FOXJ3	1.53525	3.39222	singleton
	P20719	HOXA5	0.625654	0.829423	singleton
	P55199	ELL	0.644183	0.910822	singleton
+	Q14686	NCOA6	1.52445	1.99011	singleton
+	Q8IVH2	FOXP4	0.634714	2.23731	singleton
+	O95777	LSM8	2.65581	2.92335	singleton
+	Q2TAL8	QRICH1	1.19904	1.76929	singleton
+	Q9BXS6	NUSAP1	1.0449	2.32367	singleton
+	Q9Y651	SOX21	0.380373	1.42337	singleton
+	Q8N1G0	ZNF687	0.898783	1.66569	singleton
+	P61244	MAX	1.00657	1.37025	singleton
+	Q9H334	FOXP1	1.52536	3.11789	singleton
+	O14964	HGS	2.06066	2.11035	singleton
+	Q96T23	RSF1	1.02548	2.55854	singleton
+	Q96NX9	DACH2	1.34092	2.56803	singleton
+	Q96C86	DCPS	1.36713	2.40408	singleton
+	P36402	TCF7	1.65264	2.46932	singleton
+	O95983	MBD3	1.27457	2.03684	singleton
	Q03164	KMT2A	0.263258	0.581254	singleton
+	Q9HCK8	CHD8	1.91591	2.19063	singleton

## Sheet: BRD4_20min
C: Student's T-test Significant 20min_Ctrl	T: Accession	T: Gene Symbol	N: Student's T-test Difference 20min_Ctrl	N: -Log Student's T-test p-value 20min_Ctrl	Note
+	Q9Y6X8	ZHX2	6.38097	3.01818	Significant
+	O60885	BRD4	5.67195	1.85513	Significant
+	Q8TAQ2	SMARCC2	4.8689	4.61091	Significant
+	Q9H0E3	SAP130	4.729	6.1857	Significant
+	Q8WXF1	PSPC1	4.66888	3.70778	Significant
+	O00193	SMAP	4.38422	5.52904	Significant
+	O14770	MEIS2	4.34806	3.14378	Significant
+	Q969G3	SMARCE1	4.32524	4.93729	Significant
+	Q13363	CTBP1	4.26922	2.35515	Significant
+	Q9Y618	NCOR2	4.26502	2.5746	Significant
+	Q15648	MED1	4.21582	4.52444	Significant
+	Q8WXI9	GATAD2B	4.11785	3.27434	Significant
+	Q9NZM4	BICRA	4.11145	2.85183	Significant
+	Q8N4P3	HDDC3	4.0821	3.72552	Significant
+	Q6W2J9	BCOR	4.04065	4.77704	Significant
+	Q01167	FOXK2	4.0232	5.39475	Significant
+	Q09028	RBBP4	3.99172	2.59424	Significant
+	Q9Y2W2	WBP11	3.97137	2.73269	Significant
+	Q9NTZ6	RBM12	3.91101	3.1955	Significant
+	Q9NQG5	RPRD1B	3.90458	2.81031	Significant
+	P49756	RBM25	3.86061	4.77009	Significant
+	Q13151	HNRNPA0	3.77363	2.83999	Significant
+	Q8IYB3	SRRM1	3.69381	2.79355	Significant
+	Q92917	GPKOW	3.52014	2.1568	Significant
+	Q9UHX1	PUF60	3.50226	3.722	Significant
+	O94888	UBXN7	3.42654	4.88476	Significant
+	Q16630	CPSF6	3.38798	4.49805	Significant
+	Q7Z5L9	IRF2BP2	3.36883	4.14042	Significant
+	O15160	POLR1C	3.36398	2.8106	Significant
+	Q15428	SF3A2	3.36079	4.61897	Significant
+	Q5VUA4	ZNF318	3.28288	2.19898	Significant
+	Q9NRR5	UBQLN4	3.08834	5.69147	Significant
+	Q04726	TLE3	3.08381	5.10473	Significant
+	O14776	TCERG1	3.05124	4.49812	Significant
+	Q9Y4Z0	LSM4	3.04982	3.91926	Significant
+	Q8IWX8	CHERP	3.03316	3.74361	Significant
+	P35244	RPA3	3.01164	2.80569	Significant
+	P82979	SARNP	2.99596	4.90569	Significant
+	Q99459	CDC5L	2.99412	2.63426	Significant
+	Q9NZL9	MAT2B	2.95721	2.92077	Significant
+	Q05519	SRSF11	2.95232	3.0263	Significant
+	P05455	SSB	2.92869	3.97934	Significant
+	Q8NFC6	BOD1L1	2.91862	4.11338	Significant
+	P62191	PSMC1	2.86563	2.91286	Significant
+	Q14320	FAM50A	2.82999	5.32159	Significant
+	Q14566	MCM6	2.82952	2.07317	Significant
+	Q9BT78	COPS4	2.823	1.83563	Significant
+	P33240	CSTF2	2.81456	4.34048	Significant
+	Q12874	SF3A3	2.79765	4.04953	Significant
+	P55769	SNU13	2.77326	3.92595	Significant
+	Q5T8P6	RBM26	2.74862	3.99592	Significant
+	Q7Z4V5	HDGFL2	2.74829	3.50814	Significant
+	P98175	RBM10	2.71152	3.52054	Significant
+	Q01105	SET	2.70899	4.7385	Significant
+	Q9NRY2	INIP	2.68295	3.0215	Significant
+	Q16576	RBBP7	2.68229	4.02063	Significant
+	Q12888	TP53BP1	2.67708	2.28461	Significant
+	O15347	HMGB3	2.67304	3.75555	Significant
+	Q9UPT8	ZC3H4	2.65108	2.98606	Significant
+	P33316	DUT	2.64578	4.03487	Significant
+	O43719	HTATSF1	2.64185	3.24953	Significant
+	O75934	BCAS2	2.63296	4.02785	Significant
+	Q9UMS4	PRPF19	2.62406	2.72498	Significant
+	P51610	HCFC1	2.62049	4.26581	Significant
+	Q13428	TCOF1	2.60777	3.27566	Significant
+	Q9C0J8	WDR33	2.59284	2.89212	Significant
+	P26583	HMGB2	2.59067	3.52862	Significant
+	Q96EV2	RBM33	2.58918	5.46772	Significant
+	Q14980	NUMA1	2.57659	5.39949	Significant
+	Q96PU8	QKI	2.50137	2.0264	Significant
+	Q15427	SF3B4	2.48893	2.82267	Significant
+	Q9Y237	PIN4	2.48152	3.00254	Significant
+	Q7Z6E9	RBBP6	2.45665	1.90084	Significant
+	P49915	GMPS	2.45508	3.48084	Significant
+	Q9BWF3	RBM4	2.40501	2.63724	Significant
+	P13984	GTF2F2	2.39608	2.05325	Significant
+	Q9H307	PNN	2.38564	3.41791	Significant
+	Q12872	SFSWAP	2.38461	2.10096	Significant
+	Q9UKJ3	GPATCH8	2.37341	3.11183	Significant
+	Q71UI9	H2AZ2	2.34043	2.46744	Significant
+	O75400	PRPF40A	2.33985	2.91571	Significant
+	Q99829	CPNE1	2.33811	1.79111	Significant
+	Q99729	HNRNPAB	2.33148	3.83196	Significant
+	O75937	DNAJC8	2.32944	3.02275	Significant
+	Q15459	SF3A1	2.29471	4.78109	Significant
+	P35659	DEK	2.28367	4.19343	Significant
+	Q2KHR3	QSER1	2.28271	4.8233	Significant
+	Q13435	SF3B2	2.28055	3.27974	Significant
+	P09429	HMGB1	2.27174	3.30995	Significant
+	P09234	SNRPC	2.26304	5.13163	Significant
+	Q86V81	ALYREF	2.25967	2.97018	Significant
+	P61956	SUMO2	2.24854	5.31479	Significant
+	P23193	TCEA1	2.23771	2.53901	Significant
+	P62308	SNRPG	2.23561	4.8115	Significant
+	Q13573	SNW1	2.21239	3.09079	Significant
+	Q8IWS0	PHF6	2.20886	4.90376	Significant
+	P49959	MRE11	2.20367	2.60308	Significant
+	P09012	SNRPA	2.19739	4.44661	Significant
+	Q14676	MDC1	2.17911	3.51577	Significant
+	P51858	HDGF	2.14935	4.57475	Significant
+	P15374	UCHL3	2.14775	3.87199	Significant
+	Q96EP5	DAZAP1	2.13713	2.58632	Significant
+	O60907	TBL1X	2.12073	3.24793	Significant
+	Q92804	TAF15	2.11753	2.63416	Significant
+	Q9Y5U2	TSSC4	2.06663	1.67403	Significant
+	Q15637	SF1	2.06053	2.80321	Significant
+	P25205	MCM3	2.05272	5.21179	Significant
+	P46013	MKI67	2.04464	3.34011	Significant
+	P19623	SRM	2.03436	1.33263	Significant
+	O95336	PGLS	2.02726	3.37179	Significant
+	Q9Y5S9	RBM8A	2.01997	3.08761	Significant
+	Q96AE4	FUBP1	2.01338	4.21493	Significant
+	Q92688	ANP32B	2.00921	2.30832	Significant
+	P49750	YLPM1	2.00886	2.70483	Significant
+	Q9NPD8	UBE2T	1.99415	1.5503	Significant
+	Q9BWU0	SLC4A1AP	1.96223	2.03794	Significant
+	P98179	RBM3	1.94513	1.88164	Significant
+	Q9BXP5	SRRT	1.94057	2.35257	Significant
+	P23246	SFPQ	1.91709	3.91312	Significant
+	P08621	SNRNP70	1.9166	3.67393	Significant
+	Q9Y224	RTRAF	1.91546	3.05135	Significant
+	P49321	NASP	1.90955	4.1044	Significant
+	P55036	PSMD4	1.90201	1.94976	Significant
+	Q15233	NONO	1.89433	3.76763	Significant
+	P46379	BAG6	1.88979	4.37962	Significant
+	P39687	ANP32A	1.86167	4.08717	Significant
+	Q96KR1	ZFR	1.84091	4.79932	Significant
+	Q9Y2W1	THRAP3	1.82078	3.34402	Significant
+	Q96F45	ZNF503	1.79966	2.61751	Significant
+	O00487	PSMD14	1.79387	2.90703	Significant
+	P25685	DNAJB1	1.78948	1.95995	Significant
+	Q01130	SRSF2	1.78738	4.13796	Significant
+	P35637	FUS	1.74716	4.48452	Significant
+	P12270	TPR	1.74654	3.94173	Significant
+	P18754	RCC1	1.72834	2.04055	Significant
+	Q14103	HNRNPD	1.70511	3.83497	Significant
+	P16220	CREB1	1.69814	5.16297	Significant
+	Q99417	MYCBP	1.69411	2.92981	Significant
+	Q15717	ELAVL1	1.68446	2.7147	Significant
+	O14979	HNRNPDL	1.68361	2.70675	Significant
+	Q9NYB0	TERF2IP	1.67133	2.0661	Significant
+	Q9H7S9	ZNF703	1.6625	2.77939	Significant
+	O00273	DFFA	1.65535	3.19967	Significant
+	Q8N684	CPSF7	1.65252	1.60402	Significant
+	O94913	PCF11	1.62785	1.74301	Significant
+	Q96S59	RANBP9	1.60166	1.6623	Significant
+	P26599	PTBP1	1.59323	4.91378	Significant
+	Q8N163	CCAR2	1.5868	2.97831	Significant
+	P55795	HNRNPH2	1.58404	2.4415	Significant
+	O94776	MTA2	1.56623	1.92507	Significant
+	P09874	PARP1	1.5661	3.26139	Significant
+	P62318	SNRPD3	1.5625	2.62216	Significant
+	P36405	ARL3	1.52642	2.80258	Significant
+	Q7LBC6	KDM3B	1.5194	3.90538	Significant
+	P04637	TP53	1.49986	3.58571	Significant
+	O15355	PPM1G	1.47755	3.11791	Significant
+	P12004	PCNA	1.47249	4.87968	Significant
+	P31942	HNRNPH3	1.47074	2.66554	Significant
+	P17980	PSMC3	1.45149	3.76429	Significant
+	O00267	SUPT5H	1.41554	3.44872	Significant
+	P78347	GTF2I	1.41243	2.93271	Significant
+	P04080	CSTB	1.4069	2.37485	Significant
+	Q8WZA9	IRGQ	1.3999	2.53113	Significant
+	P52597	HNRNPF	1.36128	4.0676	Significant
+	O75533	SF3B1	1.3506	2.30242	Significant
+	Q92879	CELF1	1.3454	2.14035	Significant
+	P18669	PGAM1	1.29762	1.98551	Significant
+	Q5VT52	RPRD2	1.29469	2.11199	Significant
+	Q92945	KHSRP	1.29215	3.89101	Significant
+	P14866	HNRNPL	1.29103	4.24165	Significant
+	P26368	U2AF2	1.286	2.45984	Significant
+	Q5T6F2	UBAP2	1.23143	2.568	Significant
+	Q01844	EWSR1	1.2297	2.09128	Significant
+	Q5T200	ZC3H13	1.22882	2.25064	Significant
+	P31943	HNRNPH1	1.20621	2.84203	Significant
+	Q13838	DDX39B	1.20348	2.39334	Significant
+	P19338	NCL	1.19416	2.32009	Significant
+	Q9H4I2	ZHX3	1.176	2.80749	Significant
+	Q13247	SRSF6	1.17175	2.72128	Significant
+	O75475	PSIP1	1.17103	1.30609	Significant
+	P25789	PSMA4	1.15109	3.19259	Significant
+	Q9Y5K5	UCHL5	1.14965	1.79701	Significant
+	P51991	HNRNPA3	1.12264	2.15989	Significant
+	O00299	CLIC1	1.12113	2.24118	Significant
+	Q15102	PAFAH1B3	1.11079	2.04604	Significant
+	P43243	MATR3	1.10013	4.14022	Significant
+	O60869	EDF1	1.0941	3.43568	Significant
+	P54727	RAD23B	1.07887	2.45454	Significant
+	P09651	HNRNPA1	1.07859	2.86941	Significant
+	Q9UGI8	TES	1.05528	2.89415	Significant
+	P29401	TKT	1.04851	2.34573	Significant
+	Q12906	ILF3	1.04746	4.33537	Significant
+	Q16186	ADRM1	1.02096	2.47324	Significant
+	P22314	UBA1	1.01989	3.04593	Significant
+	Q9NYF8	BCLAF1	1.01949	3.90344	Significant
+	Q9Y6D9	MAD1L1	1.01146	1.96371	Significant
+	Q14315	FLNC	0.99063	3.67674
+	P85037	FOXK1	0.966934	3.94376
+	P22626	HNRNPA2B1	0.956235	3.55808
+	Q9Y383	LUC7L2	0.95508	1.50249
+	O43390	HNRNPR	0.944093	2.33641
+	Q9H910	JPT2	0.931875	4.41357
+	P62942	FKBP1A	0.918538	2.11096
+	P08758	ANXA5	0.917648	1.58884
+	P52272	HNRNPM	0.914067	3.10531
+	P15927	RPA2	0.904299	1.47077
+	O95861	BPNT1	0.901566	2.14352
+	P61978	HNRNPK	0.900888	3.773
+	P56537	EIF6	0.892745	1.32205
+	P30086	PEBP1	0.892031	3.03234
+	P30626	SRI	0.888468	3.80139
+	P62993	GRB2	0.869206	2.88436
+	Q9H0E9	BRD8	0.85842	3.40923
+	P42166	TMPO	0.857307	3.16126
+	Q9BRA2	TXNDC17	0.855112	2.85962
+	P62995	TRA2B	0.851187	2.32718
+	Q15181	PPA1	0.844643	2.29299
+	O00233	PSMD9	0.841501	2.5723
+	P84103	SRSF3	0.840052	1.6304
+	Q01581	HMGCS1	0.828432	1.62442
+	P07910	HNRNPC	0.825418	3.34283
+	P49773	HINT1	0.806693	3.00248
+	Q7L7L0	H2AW	0.795794	2.64683
+	P43686	PSMC4	0.775138	2.11577
+	O75607	NPM3	0.770587	1.65827
+	P38159	RBMX	0.762173	2.12897
+	P13010	XRCC5	0.74564	4.50056
+	Q16777	H2AC20	0.731318	1.72291
+	Q9H3K6	BOLA2;BOLA2B	0.692269	2.08073
+	Q9UBQ7	GRHPR	0.689392	2.44332
+	Q15370	ELOB	0.685699	2.11711
+	Q9BU76	MMTAG2	0.679223	2.71471
+	Q13642	FHL1	0.676261	3.01409
+	O75152	ZC3H11A	0.642378	1.52646
+	Q14498	RBM39	0.638423	1.52302
+	P68402	PAFAH1B2	0.577124	1.92604
+	P62937	PPIA	0.563559	1.52498
+	P62826	RAN	0.561972	2.25499
+	Q9Y265	RUVBL1	0.558271	1.85153
+	Q16658	FSCN1	0.537335	1.44768
+	O75832	PSMD10	0.530301	1.74624
+	Q96T58	SPEN	0.52572	1.36184
+	P23919	DTYMK	0.461203	1.94299
+	P61254	RPL26	0.44977	1.36462
+	P16949	STMN1	0.448444	2.54701
+	Q9BQA1	WDR77	0.431494	1.47167
+	P11142	HSPA8	0.430209	2.20869
+	O95433	AHSA1	0.420364	2.25688
+	P06748	NPM1	0.419132	1.86586
+	P09936	UCHL1	0.38209	1.87229
+	Q9Y3A5	SBDS	0.371091	1.39126
+	P25786	PSMA1	0.353662	1.7994
+	Q16204	CCDC6	0.321494	1.57707
+	P61081	UBE2M	0.309182	1.38345
+	Q00839	HNRNPU	0.306296	1.92193
+	P63241	EIF5A	0.243802	1.85732
+	P55072	VCP	-0.146642	1.56689
+	Q9UQ80	PA2G4	-0.174232	1.36666
+	P30153	PPP2R1A	-0.23187	1.97707
+	Q15185	PTGES3	-0.248207	1.56528
+	P08238	HSP90AB1	-0.276896	1.51411
+	Q16555	DPYSL2	-0.28185	1.67893
+	P62854	RPS26	-0.28414	1.6448
+	Q9Y266	NUDC	-0.320297	1.83392
+	P40227	CCT6A	-0.338586	1.55378
+	Q01518	CAP1	-0.339413	1.75069
+	P54105	CLNS1A	-0.342855	1.65506
+	P50502	ST13	-0.352216	1.66604
+	Q99832	CCT7	-0.406743	1.52276
+	P14618	PKM	-0.40743	1.67089
+	P12268	IMPDH2	-0.43906	1.64346
+	P62258	YWHAE	-0.440459	1.71777
+	P00492	HPRT1	-0.442023	1.39557
+	P62917	RPL8	-0.448158	2.78502
+	P37802	TAGLN2	-0.457567	1.74152
+	P00918	CA2	-0.458478	1.32813
+	Q15417	CNN3	-0.46228	2.02862
+	Q03252	LMNB2	-0.471172	3.14187
+	P15880	RPS2	-0.47143	2.2351
+	P61204	ARF3	-0.473974	2.05656
+	P20700	LMNB1	-0.47437	2.14788
+	Q5SW79	CEP170	-0.490189	2.71356
+	P15311	EZR	-0.492973	2.27162
+	P46776	RPL27A	-0.500739	2.72554
+	P84098	RPL19	-0.504882	2.04031
+	Q8IYT4	KATNAL2	-0.522071	2.45474
+	Q13162	PRDX4	-0.533481	1.73421
+	Q9Y3B7	MRPL11	-0.537376	1.33531
+	P58546	MTPN	-0.539297	1.96207
+	O60493	SNX3	-0.541346	1.3038
+	Q9NX63	CHCHD3	-0.54759	1.90725
+	Q02878	RPL6	-0.550807	1.90664
+	O00469	PLOD2	-0.552122	1.41041
+	P62633	CNBP	-0.553417	1.99676
+	O14654	IRS4	-0.55562	1.38561
+	P61313	RPL15	-0.560612	1.35687
+	P27144	AK4	-0.560813	2.46185
+	Q92734	TFG	-0.564034	1.64167
+	P78371	CCT2	-0.565929	2.13707
+	Q13685	AAMP	-0.57332	2.12418
+	P14625	HSP90B1	-0.575624	1.93173
+	P60709	ACTB	-0.579926	2.95473
+	P30050	RPL12	-0.581146	2.56431
+	Q58FF6	HSP90AB4P	-0.585314	1.51675
+	Q53T59	HS1BP3	-0.586393	2.17873
+	Q14974	KPNB1	-0.588123	1.72066
+	P23528	CFL1	-0.588756	2.26457
+	P11021	HSPA5	-0.604748	2.30527
+	P60866	RPS20	-0.605062	2.04294
+	P62910	RPL32	-0.610551	1.49723
+	Q562R1	ACTBL2	-0.614993	1.55579
+	Q99961	SH3GL1	-0.617695	2.60473
+	O94979	SEC31A	-0.625478	2.19441
+	Q99615	DNAJC7	-0.627157	2.11137
+	P00374	DHFR	-0.629057	1.93351
+	P61586	RHOA	-0.634591	2.46326
+	Q86UP2	KTN1	-0.637753	1.96927
+	P49207	RPL34	-0.639744	2.37894
+	Q9NZI8	IGF2BP1	-0.645833	2.05586
+	P13797	PLS3	-0.647992	3.30245
+	P60174	TPI1	-0.655902	2.01389
+	P20042	EIF2S2	-0.659968	2.02279
+	Q9UN86	G3BP2	-0.661418	2.15447
+	P11586	MTHFD1	-0.667005	1.74976
+	Q9BS26	ERP44	-0.670448	1.47868
+	P49588	AARS1	-0.676625	2.39369
+	A0A0B4J2D5	GATD3B	-0.67772	2.21441
+	Q9UNE7	STUB1	-0.677926	1.4602
+	Q99733	NAP1L4	-0.678564	1.75801
+	P26373	RPL13	-0.679049	1.96947
+	P30405	PPIF	-0.683792	2.22593
+	P67809	YBX1	-0.684717	2.02592
+	P33993	MCM7	-0.686464	1.32062
+	P13804	ETFA	-0.691634	3.15884
+	Q9NYL9	TMOD3	-0.69597	2.45234
+	Q3MHD2	LSM12	-0.699011	2.37943
+	O43175	PHGDH	-0.699449	2.24214
+	P08670	VIM	-0.704247	2.06326
+	P83881	RPL36A	-0.706154	2.11656
+	Q8NC51	SERBP1	-0.710365	2.46905
+	Q9Y6G9	DYNC1LI1	-0.710903	2.61296
+	P50991	CCT4	-0.711729	1.74055
+	O60220	TIMM8A	-0.712816	1.46086
+	P54819	AK2	-0.71338	2.00726
+	P07858	CTSB	-0.716377	3.69406
+	P14868	DARS1	-0.720776	2.62511
+	Q9NVA2	SEPTIN11	-0.726889	1.78248
+	P47914	RPL29	-0.727552	2.22215
+	P68363	TUBA1B	-0.731936	2.82832
+	P60660	MYL6	-0.738129	3.21852
+	Q13813	SPTAN1	-0.740243	2.48132
+	Q8TD16	BICD2	-0.74296	2.73689
+	Q969H8	MYDGF	-0.753548	2.98851
+	P40926	MDH2	-0.759225	4.25961
+	Q7Z2W4	ZC3HAV1	-0.759541	3.155
+	P40429	RPL13A	-0.774494	1.91103
+	Q14444	CAPRIN1	-0.777465	3.59302
+	P45974	USP5	-0.777573	1.80474
+	P14174	MIF	-0.777692	2.50822
+	O75179	ANKRD17	-0.779099	1.59125
+	P07195	LDHB	-0.78065	1.87488
+	Q8N8S7	ENAH	-0.789392	1.40233
+	P05165	PCCA	-0.794856	1.66992
+	P29692	EEF1D	-0.798648	2.55796
+	P68104	EEF1A1	-0.80085	3.60242
+	P27816	MAP4	-0.803017	2.61371
+	O00767	SCD	-0.811406	2.35088
+	P78417	GSTO1	-0.81144	2.31302
+	P62424	RPL7A	-0.813013	1.45933
+	Q9HAV7	GRPEL1	-0.817382	3.13206
+	P11177	PDHB	-0.823208	1.93722
+	P49411	TUFM	-0.82381	2.54593
+	Q13310	PABPC4	-0.824319	2.44427
+	P13667	PDIA4	-0.833832	2.67282
+	Q9Y490	TLN1	-0.835216	1.84947
+	P60891	PRPS1	-0.839826	1.91545
+	Q9Y3U8	RPL36	-0.846207	2.48131
+	P46779	RPL28	-0.848259	2.17736
+	Q92841	DDX17	-0.848273	2.07005
+	Q12904	AIMP1	-0.850848	2.03507
+	O75083	WDR1	-0.857011	1.85143
+	P60842	EIF4A1	-0.860129	2.32022
+	P07437	TUBB	-0.865894	2.85807
+	Q9UHD8	SEPTIN9	-0.868008	2.07396
+	Q9UKV3	ACIN1	-0.873294	2.19024
+	Q15942	ZYX	-0.876668	1.48142
+	P33176	KIF5B	-0.877495	2.49435
+	P34897	SHMT2	-0.879733	4.46879
+	P11940	PABPC1	-0.883478	2.16934
+	Q9NUQ3	TXLNG	-0.891965	2.37006
+	P18206	VCL	-0.892793	2.5189
+	P06753	TPM3	-0.894307	2.63767
+	P45880	VDAC2	-0.89704	4.13187
+	Q13561	DCTN2	-0.897539	2.78333
+	Q9Y3B8	REXO2	-0.906059	2.3911
+	Q9Y520	PRRC2C	-0.909239	2.10333
+	Q8WWM7	ATXN2L	-0.915726	2.19593
+	Q9BSH4	TACO1	-0.918356	3.49272
+	O95831	AIFM1	-0.92227	2.63006
+	O95817	BAG3	-0.923841	2.55393
+	P07954	FH	-0.923863	2.46397
+	P09622	DLD	-0.928893	1.67517
+	O00264	PGRMC1	-0.9336	3.76519
+	Q14160	SCRIB	-0.935837	1.8281
+	P07919	UQCRH	-0.941566	1.93881
+	P49327	FASN	-0.944295	2.94583
+	P53634	CTSC	-0.944779	2.40721
+	P27797	CALR	-0.950145	2.70484
+	P27824	CANX	-0.953021	4.34247
+	P10809	HSPD1	-0.954986	3.9108
+	P13639	EEF2	-0.955775	2.3353
+	Q96RQ3	MCCC1	-0.956182	2.09891
+	Q9UJU6	DBNL	-0.959777	2.86896
+	Q08378	GOLGA3	-0.964931	2.38892
+	Q32MZ4	LRRFIP1	-0.971526	2.42159
+	Q8WUM4	PDCD6IP	-0.979317	1.43432
+	Q16531	DDB1	-0.983025	2.37806
+	O14910	LIN7A	-0.988773	2.49614
+	P07814	EPRS1	-0.991323	3.62637
+	Q9Y6A5	TACC3	-0.991801	1.86494
+	P15170	GSPT1	-0.99221	4.55983
+	Q9P2E9	RRBP1	-0.992809	2.61021
+	Q99798	ACO2	-1.00186	2.09286
+	Q99436	PSMB7	-1.0021	1.65369
+	Q14789	GOLGB1	-1.00807	2.58605
+	P62753	RPS6	-1.00846	2.62202
+	Q99614	TTC1	-1.00993	3.40119
+	P05386	RPLP1	-1.01229	3.23403
+	P55010	EIF5	-1.01247	1.73557
+	Q9Y6H1	CHCHD2	-1.0189	2.79398
+	P30101	PDIA3	-1.0219	2.55994
+	P61026	RAB10	-1.02823	2.82269
+	Q9ULV4	CORO1C	-1.02866	3.21311
+	P07237	P4HB	-1.03304	2.99105
+	Q8N0X7	SPART	-1.03491	1.81025
+	Q9UNF0	PACSIN2	-1.0371	2.82588
+	Q6P2Q9	PRPF8	-1.03945	1.89625
+	P21333	FLNA	-1.04512	2.96759
+	O15027	SEC16A	-1.04754	2.02744
+	Q9HD26	GOPC	-1.05474	3.63786
+	P10109	FDX1	-1.05668	3.379
+	Q13347	EIF3I	-1.0573	1.41655
+	P23588	EIF4B	-1.06362	2.72165
+	P55196	AFDN	-1.0643	3.53572
+	P53597	SUCLG1	-1.06523	2.91191
+	P05141	SLC25A5	-1.06818	2.38115
+	Q14697	GANAB	-1.07445	2.88347
+	Q14247	CTTN	-1.07688	3.25671
+	B5ME19	EIF3CL	-1.077	1.91666
+	Q8NBS9	TXNDC5	-1.08634	3.45392
+	P30837	ALDH1B1	-1.08748	2.29037
+	P24752	ACAT1	-1.09334	2.80612
+	P40222	TXLNA	-1.09823	1.9594
+	Q9C0C2	TNKS1BP1	-1.10382	2.12891
+	Q14157	UBAP2L	-1.11437	4.18784
+	Q8IZP0	ABI1	-1.11503	2.84509
+	P49790	NUP153	-1.11734	2.71685
+	Q9H3G5	CPVL	-1.12402	1.94262
+	P14314	PRKCSH	-1.12447	3.36001
+	P50213	IDH3A	-1.12616	2.36492
+	O95881	TXNDC12	-1.13048	1.6112
+	Q13085	ACACA	-1.13723	2.76476
+	Q9Y2B0	CNPY2	-1.13744	3.15065
+	Q9Y4L1	HYOU1	-1.13999	2.66757
+	P05091	ALDH2	-1.14077	2.51976
+	Q9H8Y8	GORASP2	-1.15183	1.35744
+	P31930	UQCRC1	-1.1545	1.70173
+	O94826	TOMM70	-1.15627	2.3053
+	Q8NBT2	SPC24	-1.15855	2.0542
+	P30533	LRPAP1	-1.16015	2.17127
+	Q00610	CLTC	-1.16787	3.38577
+	Q9HAV0	GNB4	-1.17752	4.28507
+	P69905	HBA1;HBA2	-1.20085	3.05349
+	P08397	HMBS	-1.2028	2.4813
+	Q71RC2	LARP4	-1.20643	2.05229
+	P30048	PRDX3	-1.20766	4.04548
+	Q8IVF2	AHNAK2	-1.2111	1.87892
+	Q9H9B4	SFXN1	-1.2139	2.86932
+	P80303	NUCB2	-1.2141	2.23277
+	O75439	PMPCB	-1.21765	2.21763
+	P29966	MARCKS	-1.22616	1.80721
+	Q9NX40	OCIAD1	-1.2304	4.81019
+	O43852	CALU	-1.23193	2.9283
+	P63167	DYNLL1	-1.24203	2.78525
+	P26640	VARS1	-1.25318	2.18849
+	Q15654	TRIP6	-1.25433	2.40448
+	P26641	EEF1G	-1.2655	2.40404
+	O75534	CSDE1	-1.27329	3.46316
+	O75369	FLNB	-1.28126	3.08786
+	Q96BR5	COA7	-1.28237	3.60518
+	Q14257	RCN2	-1.28454	2.78721
+	P06576	ATP5F1B	-1.29353	3.88598
+	P11498	PC	-1.30824	3.16921
+	Q96AY3	FKBP10	-1.3097	4.41726
+	Q15293	RCN1	-1.31861	3.41429
+	P51970	NDUFA8	-1.32397	1.47207
+	Q07065	CKAP4	-1.32523	2.94606
+	Q15003	NCAPH	-1.33928	2.0813
+	P54886	ALDH18A1	-1.34611	2.49795
+	Q8NCK7	SLC16A11	-1.36329	2.96142
+	Q9H078	CLPB	-1.36337	2.42073
+	P38646	HSPA9	-1.37877	4.13386
+	Q16643	DBN1	-1.38133	2.60558
+	Q08379	GOLGA2	-1.38587	2.22815
+	Q9H792	PEAK1	-1.3894	1.9518
+	Q16891	IMMT	-1.39642	2.67799
+	Q8IWJ2	GCC2	-1.39874	2.50879
+	Q96A49	SYAP1	-1.40857	2.34576
+	Q15084	PDIA6	-1.43436	1.68643
+	P13861	PRKAR2A	-1.44429	3.71634
+	P82094	TMF1	-1.45904	3.24088
+	P55209	NAP1L1	-1.46785	2.17401
+	Q9H3P7	ACBD3	-1.46859	2.373
+	P50454	SERPINH1	-1.47364	2.56617
+	O75629	CREG1	-1.49649	2.3586
+	P50993	ATP1A2	-1.50032	1.92254
+	P20674	COX5A	-1.52545	2.91728
+	P30084	ECHS1	-1.55588	2.67481
+	Q8NHS4	CLHC1	-1.57055	3.80386
+	Q15019	SEPTIN2	-1.57093	1.70171
+	Q4VCS5	AMOT	-1.57402	4.26798
+	Q9UGP4	LIMD1	-1.57538	1.90351
+	P08195	SLC3A2	-1.59424	3.24503
+	O43491	EPB41L2	-1.59698	4.71799
+	O43707	ACTN4	-1.59868	5.69894
+	Q01082	SPTBN1	-1.64958	3.06468
+	Q02818	NUCB1	-1.65528	3.85685
+	Q02952	AKAP12	-1.65774	3.3465
+	Q96C01	FAM136A	-1.67211	3.52109
+	P09211	GSTP1	-1.67325	3.24241
+	P07093	SERPINE2	-1.67839	1.34088
+	P35613	BSG	-1.68691	4.14374
+	Q13308	PTK7	-1.69215	2.67093
+	P36776	LONP1	-1.71844	1.80836
+	O75390	CS	-1.7221	1.4174
+	Q9BRK5	SDF4	-1.72356	2.84434
+	Q9Y617	PSAT1	-1.73228	1.67242
+	P27708	CAD	-1.74279	1.65922
+	P10586	PTPRF	-2.03404	2.85689
+	P21796	VDAC1	-2.13517	5.05134
+	P50914	RPL14	-2.17858	2.70564
+	P13995	MTHFD2	-2.25572	3.1192
+	O43402	EMC8	-2.47721	3.86814
+	P02768	ALB	-2.51528	2.33597
+	P08648	ITGA5	-2.60586	3.64313
+	P12532	CKMT1A;CKMT1B	-3.53272	3.4494
	Q9Y3B2	EXOSC1	1.82191	1.13003
	Q86VM9	ZC3H18	2.37811	1.28102
	Q96I25	RBM17	1.96253	1.26565
	Q96IU4	ABHD14B	1.8804	1.23182
	O15067	PFAS	1.11284	0.681686
	O14737	PDCD5	1.73637	1.19283
	P31153	MAT2A	1.294	1.19664
	Q96AT9	RPE	0.993755	0.79387
	P49736	MCM2	2.21621	0.78452
	P31949	S100A11	1.3875	0.920305
	Q92922	SMARCC1	5.71509	0.843507
	Q5JXB2	UBE2NL	1.22682	1.01265
	O00762	UBE2C	1.28284	0.740726
	P52292	KPNA2	0.967941	0.915525
	Q5BKZ1	ZNF326	0.890302	0.774484
	Q9UNZ2	NSFL1C	0.85573	0.963908
	P49454	CENPF	0.732438	1.22324
	Q9BSD7	NTPCR	0.823755	0.462027
	Q9UKK9	NUDT5	0.797007	0.965986
	P47813	EIF1AX	0.823556	0.858656
	P63244	RACK1	0.744505	1.02026
	Q96KB5	PBK	0.880885	0.613622
	O75643	SNRNP200	0.695052	0.669199
	Q9NVP2	ASF1B	0.917568	0.517897
	O00170	AIP	0.697535	0.918063
	O75496	GMNN	0.684247	0.838464
	Q13148	TARDBP	0.649205	1.16566
	O43172	PRPF4	0.651402	0.751256
	P13693	TPT1	0.562143	0.791583
	Q15056	EIF4H	0.494734	0.75313
	Q04837	SSBP1	0.223253	0.115887
	Q15393	SF3B3	0.524856	0.662497
	O60506	SYNCRIP	0.510091	1.14456
	P61970	NUTF2	0.533321	0.807088
	Q15435	PPP1R7	0.516481	0.202229
	O14980	XPO1	0.644807	0.446239
	P06730	EIF4E	0.461225	0.933522
	Q9NP77	SSU72	0.423084	0.801212
	Q9H814	PHAX	0.405585	1.1202
	O76003	GLRX3	0.403645	1.2659
	P30046	DDT	0.37794	1.1717
	Q01081	U2AF1	0.384521	1.10072
	Q6I9Y2	THOC7	0.342535	0.686906
	O75663	TIPRL	0.481796	0.465773
	P52565	ARHGDIA	0.375819	0.706567
	P51570	GALK1	1.75857	0.345289
	Q9P258	RCC2	0.369534	0.761865
	P09496	CLTA	0.356007	0.783727
	Q02790	FKBP4	0.343079	1.21306
	P62263	RPS14	0.421292	0.476079
	Q9NQW6	ANLN	0.349854	1.02461
	Q9UNM6	PSMD13	0.368921	0.686489
	P10599	TXN	0.339019	1.13192
	P46109	CRKL	0.328912	1.1726
	O75376	NCOR1	0.505575	0.415485
	P15336	ATF2	0.310659	0.364294
	Q92597	NDRG1	0.279179	0.779497
	Q9NRN7	AASDHPPT	0.279113	1.06069
	P25325	MPST	0.313176	0.49765
	P0DN79	CBSL	0.415697	0.375866
	Q15366	PCBP2	0.261653	0.867689
	O00151	PDLIM1	0.59573	0.277047
	Q9Y2Z0	SUGT1	0.203983	0.399151
	O60664	PLIN3	0.331405	0.31298
	P54577	YARS1	0.307341	0.268764
	Q07666	KHDRBS1	0.23528	0.945427
	P49721	PSMB2	0.220294	0.358877
	Q96T37	RBM15	0.214001	0.273997
	Q9Y3Y2	CHTOP	0.192374	0.167243
	P83731	RPL24	0.312335	0.339459
	Q04760	GLO1	0.209821	0.789027
	Q96I24	FUBP3	0.205549	1.30007
	P55060	CSE1L	0.204576	0.512607
	Q12931	TRAP1	0.214075	0.625687
	P49189	ALDH9A1	0.224042	0.451174
	P13489	RNH1	0.184409	1.07003
	Q96J01	THOC3	0.189267	0.566793
	P15531	NME1	0.187666	1.25101
	Q9H444	CHMP4B	0.196993	0.542047
	Q92499	DDX1	0.19001	0.23513
	P55265	ADAR	0.177215	0.425545
	P32119	PRDX2	0.184177	0.644442
	Q9BZI7	UPF3B	0.186654	0.253704
	P33991	MCM4	0.168001	0.683504
	O75312	ZPR1	0.169889	0.458783
	P31946	YWHAB	0.155472	0.453312
	Q13177	PAK2	0.149907	0.405538
	P39023	RPL3	0.172089	0.263551
	Q9UKX7	NUP50	0.157143	0.33473
	O75150	RNF40	0.121677	0.349667
	P00558	PGK1	0.126698	0.336052
	P30043	BLVRB	0.149373	0.297184
	Q16543	CDC37	0.126626	0.43684
	Q9HB71	CACYBP	0.135136	0.15301
	P62979	RPS27A	0.118818	0.523187
	Q9UBT2	UBA2	0.119349	0.285651
	Q13200	PSMD2	0.100698	0.327609
	P31948	STIP1	0.109347	0.524328
	P31689	DNAJA1	0.104092	0.334102
	Q15424	SAFB	0.0953026	0.41072
	P62701	RPS4X	0.0232811	0.0215841
	P61077	UBE2D3	0.0849183	0.15435
	O94788	ALDH1A2	0.0774708	0.0870776
	P78330	PSPH	0.0630582	0.122721
	P28072	PSMB6	0.0627022	0.245093
	P12956	XRCC6	-0.14716	0.0756498
	Q9H6Z4	RANBP3	0.0653432	0.141794
	P28066	PSMA5	0.0760409	0.0788568
	P29590	PML	0.0104955	0.0219552
	P63104	YWHAZ	0.0294927	0.0832397
	Q9H2U2	PPA2	0.0212962	0.0621639
	P15121	AKR1B1	0.0114714	0.0372948
	P52907	CAPZA1	0.0147699	0.0603725
	Q15365	PCBP1	0.00856209	0.0491966
	O14908	GIPC1	0.03357	0.0528837
	Q8N7H5	PAF1	0.0076383	0.0195466
	Q9NTK5	OLA1	0.093022	0.05089
	Q9H773	DCTPP1	0.0606289	0.0655898
	P62241	RPS8	0.125017	0.0812788
	Q9UQ35	SRRM2	-0.00900777	0.025258
	P61981	YWHAG	-0.0130081	0.0390025
	P07737	PFN1	-0.0211919	0.068952
	P22061	PCMT1	-0.0388381	0.43238
	P22392	NME2	-0.0416768	0.245257
	P68371	TUBB4B	-0.240653	0.17415
	Q06830	PRDX1	-0.0441729	0.231653
	P50990	CCT8	0.112937	0.05776
	P99999	CYCS	-0.0478636	0.140704
	Q9NR28	DIABLO	0.0635668	0.0342465
	Q9Y3F4	STRAP	-0.0781879	0.13416
	Q6FI81	CIAPIN1	-0.0526053	0.154788
	Q5QNW6	H2BC18	-0.0375315	0.0794691
	P06733	ENO1	-0.0670859	0.188309
	P60900	PSMA6	-0.0489031	0.116205
	P00338	LDHA	-0.0680389	0.232761
	P07900	HSP90AA1	-0.0634727	0.306895
	P02545	LMNA	-0.067756	0.405482
	Q16778	H2BC21	-0.0489744	0.0784268
	Q99497	PARK7	-0.0624091	0.15837
	Q96B26	EXOSC8	-0.074742	0.213639
	P61247	RPS3A	-0.0734927	0.239795
	Q15691	MAPRE1	-0.0779921	0.27913
	Q8IY67	RAVER1	0.0375665	0.030282
	P56192	MARS1	0.223857	0.112695
	P0DMV9	HSPA1B	-0.0881341	0.430664
	O43765	SGTA	-0.0919291	0.328014
	Q12873	CHD3	-0.0932528	0.169422
	P62266	RPS23	0.042249	0.027587
	P30041	PRDX6	-0.410508	0.182277
	P38606	ATP6V1A	-0.116638	0.365037
	O95218	ZRANB2	-0.123689	1.02584
	P10768	ESD	-0.0652485	0.0789106
	Q96HC4	PDLIM5	-0.141075	0.362819
	Q92522	H1-10	-0.104422	0.20169
	O60884	DNAJA2	-0.0472342	0.0373996
	O95816	BAG2	-0.0456969	0.0353654
	Q99426	TBCB	-0.136125	0.474646
	P39019	RPS19	-0.110758	0.15879
	P25788	PSMA3	-0.129886	0.34738
	Q53H82	LACTB2	-0.139652	0.31223
	O95394	PGM3	-0.155008	0.429775
	Q9UHD9	UBQLN2	-0.149988	0.247861
	Q99460	PSMD1	-0.165103	0.531879
	Q9H0C8	ILKAP	-0.188	0.254921
	P14678	SNRPB	-0.176297	0.268705
	O75531	BANF1	-0.18103	0.226649
	P22234	PAICS	-0.24388	0.246032
	Q9HC38	GLOD4	-0.157553	0.223948
	Q15075	EEA1	-0.187567	0.530265
	P46778	RPL21	-0.123498	0.0456697
	O14773	TPP1	-0.0931009	0.0593694
	P27348	YWHAQ	-0.213566	0.573617
	P18124	RPL7	-0.241962	0.280453
	P55735	SEC13	-0.218	0.464957
	P17987	TCP1	-0.224405	0.64928
	P62851	RPS25	-0.25466	0.53458
	P61513	RPL37A	-0.264908	0.637503
	P36578	RPL4	-0.0777404	0.0481127
	P46782	RPS5	-0.268429	0.419934
	Q00341	HDLBP	-0.268644	1.2129
	Q14166	TTLL12	-0.300641	0.414491
	P49368	CCT3	-0.254227	0.433838
	Q16836	HADH	-0.345345	0.262912
	P23526	AHCY	-0.277693	1.28092
	P04075	ALDOA	-0.296118	1.24634
	Q9Y3D0	CIAO2B	-0.316263	0.29911
	Q92526	CCT6B	-0.318893	0.734215
	P43487	RANBP1	-0.282145	0.434008
	Q96FV2	SCRN2	-0.304401	0.542777
	Q6Y7W6	GIGYF2	-0.356352	0.65181
	O95232	LUC7L3	-0.309785	0.572977
	P30566	ADSL	-0.356393	1.14957
	Q00688	FKBP3	-0.335995	0.907528
	P54136	RARS1	-0.429976	0.510367
	P62249	RPS16	-0.326033	0.574118
	P62805	H4-16;H4C1;H4C11;H4C12;H4C13;H4C14;H4C15;H4C2;H4C3;H4C4;H4C5;H4C6;H4C8;H4C9	-0.377052	1.20413
	O43447	PPIH	-0.372798	0.717302
	P04406	GAPDH	-0.371937	1.20364
	P27635	RPL10	-0.382413	1.23023
	Q9NPJ3	ACOT13	-0.441422	0.888868
	O43464	HTRA2	-0.411568	0.787505
	Q92598	HSPH1	-0.429167	1.01336
	Q08211	DHX9	-0.383434	0.772419
	P48634	PRRC2A	-0.402258	0.799297
	Q02543	RPL18A	-0.40837	1.19197
	P62269	RPS18	-0.394845	0.772463
	P52948	NUP98	-0.445658	0.64047
	Q99541	PLIN2	-0.421346	0.736229
	P25398	RPS12	-0.41749	0.992213
	P12814	ACTN1	-0.400586	0.547751
	Q6L8Q7	PDE12	-0.438481	1.04264
	P60981	DSTN	-0.506833	0.912582
	P62891	RPL39	-0.467108	1.02306
	Q9UHD1	CHORDC1	-0.481167	0.506722
	P53396	ACLY	-0.4651	0.991097
	Q96HE7	ERO1A	-0.492524	1.28868
	P63165	SUMO1	-0.480052	1.17925
	P22102	GART	-0.497664	1.29308
	P62829	RPL23	-0.500422	1.2038
	P62750	RPL23A	-0.522132	1.16524
	P62244	RPS15A	-0.514833	0.759694
	Q16629	SRSF7	-0.537518	1.07994
	O43399	TPD52L2	-0.557166	0.881689
	P35579	MYH9	-0.519438	0.821067
	P61353	RPL27	-0.633899	0.486172
	P42766	RPL35	-0.619102	1.23664
	Q07020	RPL18	-0.629515	1.05485
	P68133	ACTA1	-0.621344	1.28344
	P46777	RPL5	-0.466289	0.377735
	P09493	TPM1	-0.648092	0.684176
	P07951	TPM2	-0.648092	0.684176
	Q07021	C1QBP	-0.713441	0.7522
	O43488	AKR7A2	-0.626777	1.09137
	P46783	RPS10	-0.642915	0.951115
	P34932	HSPA4	-0.586288	0.819675
	P62847	RPS24	-0.694311	0.937109
	P62906	RPL10A	-0.707883	0.865566
	P04181	OAT	-0.654904	0.86767
	Q6IAA8	LAMTOR1	-0.821682	1.19567
	P04632	CAPNS1	-0.767811	0.923122
	Q09666	AHNAK	-0.719414	1.24408
	Q07866	KLC1	-0.720965	0.939793
	P05388	RPLP0	-0.662708	0.639993
	Q13263	TRIM28	-1.04657	0.637962
	P62277	RPS13	-0.750063	1.17099
	Q00059	TFAM	-0.79409	1.2295
	P12277	CKB	-0.789642	0.926835
	P18621	RPL17	-0.822377	1.26824
	P08708	RPS17	-0.788291	1.17286
	Q8WX93	PALLD	-0.829821	0.641531
	P35268	RPL22	-0.81584	1.27561
	P31939	ATIC	-0.794575	0.924334
	P23396	RPS3	-1.15942	0.92035
	P61221	ABCE1	-1.05693	1.301
	Q16850	CYP51A1	-1.00449	1.24931
	P36551	CPOX	-1.15243	1.15358
	P15924	DSP	-1.01873	1.07057
	O60749	SNX2	-1.16618	1.03984
	Q99538	LGMN	-1.13091	1.2654
	Q96HS1	PGAM5	-1.03971	1.16813
	O60832	DKC1	-1.16773	0.996534
	P62899	RPL31	-0.994649	1.02611
	Q15643	TRIP11	-1.24879	1.28374
	Q8NFD5	ARID1B	-1.76283	0.725674
	Q12959	DLG1	-1.07668	0.841804
	P08865	RPSA	-0.983597	0.693745
	P78527	PRKDC	-1.14187	0.584303
	Q9NYJ8	TAB2	-1.17515	0.880423
	P48643	CCT5	-0.979396	0.544876
	Q8IUD2	ERC1	-1.62509	1.05882
	P09972	ALDOC	-1.7835	0.994298
	Q9H7D7	WDR26	1.22081	0.870525	Singleton
	Q9P287	BCCIP	1.25581	0.780974	Singleton
	P49005	POLD2	1.3168	0.825641	Singleton
	Q9NW64	RBM22	1.1378	1.21158	Singleton
	Q01085	TIAL1	0.398029	0.262493	Singleton
	P18583	SON	0.371206	0.395966	Singleton
	P09661	SNRPA1	1.12579	0.971581	Singleton
	Q06124	PTPN11	-0.12338	0.324312	Singleton
+	O00512	BCL9	1.10547	1.35373	Singleton
	P00491	PNP	0.589341	0.656973	Singleton
	Q9Y3C6	PPIL1	0.888692	0.806961	Singleton
+	Q9GZU8	PSME3IP1	1.1376	1.55997	Singleton
+	Q9Y5V0	ZNF706	1.04951	1.62095	Singleton
	Q99081	TCF12	0.50862	0.308279	Singleton
	Q9BQ67	GRWD1	0.574322	0.403187	Singleton
	P63279	UBE2I	0.572534	0.75078	Singleton
+	Q8WWH5	TRUB1	0.941455	1.34442	Singleton
+	P25440	BRD2	1.34329	1.75949	Singleton
+	Q9H0L4	CSTF2T	1.61039	1.7309	Singleton
+	O14497	ARID1A	5.18818	5.71885	Singleton
+	P56545	CTBP2	5.51772	5.77887	Singleton
+	Q96ST3	SIN3A	3.85124	4.25615	Singleton
+	Q99590	SCAF11	4.78148	3.55427	Singleton
+	P14859	POU2F1	4.8421	5.55444	Singleton
+	Q04727	TLE4	3.0917	5.53435	Singleton
+	Q6UN15	FIP1L1	4.13038	3.44849	Singleton
+	Q12948	FOXC1	4.26712	4.27225	Singleton
+	Q9H1B7	IRF2BPL	1.46834	3.45193	Singleton
+	Q9UGU0	TCF20	3.83849	3.99013	Singleton
+	Q96P16	RPRD1A	3.50336	4.43201	Singleton
+	O94842	TOX4	4.5973	4.79535	Singleton
+	Q6KC79	NIPBL	3.1754	4.0939	Singleton
+	P49903	SEPHS1	3.17126	5.38876	Singleton
+	O43290	SART1	3.46852	4.30559	Singleton
+	O43670	ZNF207	4.75536	5.02206	Singleton
+	Q96FW1	OTUB1	2.70404	1.99516	Singleton
+	Q9NPJ6	MED4	3.48646	4.08937	Singleton
+	Q5VTR2	RNF20	2.27004	3.92805	Singleton
+	Q9ULW0	TPX2	3.05732	2.11518	Singleton
+	Q08J23	NSUN2	2.85704	4.4366	Singleton
+	P34949	MPI	2.58762	2.23626	Singleton
+	P40424	PBX1	1.83846	1.55704	Singleton
+	Q16656	NRF1	4.61415	4.21033	Singleton
+	Q9BRT9	GINS4	2.83216	3.7543	Singleton
+	O95400	CD2BP2	2.89624	4.59937	Singleton
+	Q15596	NCOA2	3.03271	3.57262	Singleton
+	Q9Y3E1	HDGFL3	0.81312	4.05021	Singleton
+	Q15287	RNPS1	2.62745	3.26758	Singleton
+	Q06587	RING1	1.75738	1.95394	Singleton
+	Q14683	SMC1A	2.71016	3.31526	Singleton
+	P78364	PHC1	2.09554	4.39335	Singleton
	P78332	RBM6	0.896872	1.05888	Singleton
+	Q01664	TFAP4	2.59926	4.67506	Singleton
+	Q86U42	PABPN1	2.05326	2.85421	Singleton
+	Q9UPN9	TRIM33	3.10488	5.60097	Singleton
+	Q8TBC4	UBA3	1.43622	2.98602	Singleton
+	Q8N108	MIER1	2.73376	2.95426	Singleton
+	Q96CP2	FLYWCH2	2.21958	2.47708	Singleton
+	Q6NXS1	PPP1R2B	1.81809	3.36403	Singleton
+	P51532	SMARCA4	2.77427	3.94399	Singleton
+	Q9HB07	MYG1	2.75997	4.53275	Singleton
+	P83916	CBX1	1.73486	2.35265	Singleton
+	P35269	GTF2F1	2.82548	3.06701	Singleton
+	Q14919	DRAP1	2.53268	2.81818	Singleton
+	Q9BTA9	WAC	3.29293	5.65749	Singleton
+	Q13123	IK	1.91063	2.15991	Singleton
+	Q8WTS6	SETD7	1.73962	1.5346	Singleton
+	Q9ULD9	ZNF608	1.76017	2.76529	Singleton
+	O14686	KMT2D	1.38114	2.98108	Singleton
+	O00268	TAF4	1.83469	1.99533	Singleton
+	P52655	GTF2A1	2.22209	2.52315	Singleton
+	Q8IXM2	BAP18	2.91467	3.74902	Singleton
+	Q7Z589	EMSY	2.25145	2.3071	Singleton
+	O75821	EIF3G	1.44998	3.09501	Singleton
+	O75351	VPS4B	2.20407	2.78432	Singleton
+	Q9H1E3	NUCKS1	3.41632	4.1219	Singleton
+	P62314	SNRPD1	2.1929	3.59731	Singleton
+	P20810	CAST	1.26017	2.09137	Singleton
+	Q9UPW0	FOXJ3	1.69225	3.54635	Singleton
+	Q9Y3B4	SF3B6	1.33256	1.54088	Singleton
+	Q9NX46	ADPRS	1.47481	2.6392	Singleton
+	P20719	HOXA5	0.933419	2.96065	Singleton
+	Q13242	SRSF9	2.27595	3.45704	Singleton
+	Q86U44	METTL3	1.75902	1.92376	Singleton
+	P61289	PSME3	2.37598	4.66135	Singleton
+	P62310	LSM3	2.68521	3.70595	Singleton
+	P55199	ELL	0.606584	1.39186	Singleton
+	Q14686	NCOA6	1.89019	4.62574	Singleton
	Q8IVH2	FOXP4	0.216295	0.454062	Singleton
+	O95777	LSM8	2.5725	4.74877	Singleton
+	Q2TAL8	QRICH1	1.43771	2.24388	Singleton
+	Q9BXS6	NUSAP1	1.39674	2.13272	Singleton
+	Q06547	GABPB1	1.13846	3.8892	Singleton
+	P29083	GTF2E1	2.07925	3.81258	Singleton
+	Q9Y651	SOX21	0.45507	1.48998	Singleton
+	Q15813	TBCE	0.890847	2.92382	Singleton
+	Q9BWJ5	SF3B5	1.47848	2.5986	Singleton
+	Q8WUZ0	BCL7C	2.81169	2.36782	Singleton
+	Q8N1G0	ZNF687	1.5609	2.50854	Singleton
+	P61244	MAX	1.11302	2.24128	Singleton
+	Q9H334	FOXP1	1.76879	2.04446	Singleton
+	O14964	HGS	1.71475	2.23673	Singleton
+	Q96T23	RSF1	0.972304	1.61252	Singleton
	Q7Z5J4	RAI1	0.688576	1.14729	Singleton
	Q96NX9	DACH2	1.09533	1.11326	Singleton
+	P40337	VHL	1.57928	3.4534	Singleton
+	Q9NZ63	C9orf78	2.5594	3.76787	Singleton
+	Q96C86	DCPS	0.914394	2.06967	Singleton
+	P36402	TCF7	1.2686	3.05248	Singleton
+	Q8NDX5	PHC3	1.2494	2.93714	Singleton
	Q03164	KMT2A	0.254456	0.336308	Singleton
	Q14149	MORC3	0.487046	0.592396	Singleton
+	Q9HCK8	CHD8	1.96474	2.45449	Singleton
