# Supplementary material for: Spatiotemporal-resolved protein networks profiling with photoactivation dependent proximity labeling
Source: Nat Commun. 2022 Aug 20;13:4906. doi: 10.1038/s41467-022-32689-z (PMC9392063; doi:10.1038/s41467-022-32689-z)
Supplement: Supplementary file 7 — Supplementary Data 4 [file 41467_2022_32689_MOESM7_ESM.xlsx]

## Sheet: Parkin_C_miniSOG
C: Student's T-test Significant C_miniSOG_293T	T: Accession	T: Gene Symbol	N: Student's T-test Difference C_miniSOG_293T	N: -Log Student's T-test p-value C_miniSOG_293T	Note
+	Q92922	SMARCC1	10.0334	6.46664	significant
+	O60260	PRKN	7.96003	2.78629	significant
+	Q13363	CTBP1	4.40395	1.74934	significant
+	Q9BZZ5	API5	2.84664	1.56852	significant
+	Q96EV2	RBM33	2.80712	1.64823	significant
+	Q9NP77	SSU72	2.71297	4.6617	significant
+	Q15717	ELAVL1	2.64893	2.90508	significant
+	Q9H7S9	ZNF703	2.61454	4.63807	significant
+	O00151	PDLIM1	2.56161	3.41966	significant
+	Q9UHX1	PUF60	2.51509	2.48875	significant
+	Q8N0X7	SPART	2.50795	5.70594	significant
+	P46821	MAP1B	2.45168	2.20098	significant
+	Q9Y5K5	UCHL5	2.42763	2.35497	significant
+	P32929	CTH	2.39127	4.11365	significant
+	Q04726	TLE3	2.32947	2.54516	significant
+	Q7Z5L9	IRF2BP2	2.28967	3.76301	significant
+	O75400	PRPF40A	2.28134	1.7357	significant
+	P18583	SON	2.2531	1.93138	significant
+	Q96I25	RBM17	2.20482	4.83826	significant
+	O00170	AIP	2.19621	1.45374	significant
+	Q9H832	UBE2Z	2.18337	3.20456	significant
+	O60885	BRD4	2.18214	3.76215	significant
+	Q99700	ATXN2	2.18213	2.27022	significant
+	P33316	DUT	2.14079	1.3166	significant
+	Q8TD16	BICD2	2.10638	1.90211	significant
+	Q8WXF1	PSPC1	2.10259	2.65219	significant
+	Q9NPD8	UBE2T	2.09464	2.58972	significant
+	Q9NPI6	DCP1A	2.0866	2.62122	significant
+	P25685	DNAJB1	2.07938	2.42661	significant
+	O00267	SUPT5H	2.05738	1.82437	significant
+	O43719	HTATSF1	2.05188	1.35268	significant
+	Q4VCS5	AMOT	2.03464	4.21636	significant
+	O00764	PDXK	2.00638	1.498	significant
+	Q8WXI9	GATAD2B	1.99651	1.47342	significant
+	P55036	PSMD4	1.98	1.77344	significant
+	Q16186	ADRM1	1.972	1.52886	significant
+	O00487	PSMD14	1.93117	2.4365	significant
+	P56545	CTBP2	1.92737	2.86089	significant
+	P04080	CSTB	1.89397	1.41958	significant
+	Q15428	SF3A2	1.87183	2.50965	significant
+	Q9Y2Z0	SUGT1	1.87155	1.32567	significant
+	Q15654	TRIP6	1.86263	1.72586	significant
+	Q9H334	FOXP1	1.85537	2.14373	significant
+	P04637	TP53	1.84975	2.62652	significant
+	Q9NQX3	GPHN	1.84839	2.82189	significant
+	P0DMV9	HSPA1B	1.8263	2.43962	significant
+	O95757	HSPA4L	1.81556	1.33685	significant
+	Q9Y5S9	RBM8A	1.80297	1.53349	significant
+	Q8WX93	PALLD	1.80256	2.03659	significant
+	Q9C0J8	WDR33	1.7869	1.59498	significant
+	Q16576	RBBP7	1.78281	2.46713	significant
+	P46109	CRKL	1.76058	1.41394	significant
+	P33240	CSTF2	1.7538	2.71748	significant
+	Q9UMX0	UBQLN1	1.73909	1.99059	significant
+	P23919	DTYMK	1.73311	2.83021	significant
+	Q9Y224	RTRAF	1.72454	2.03189	significant
+	P15927	RPA2	1.6966	3.2068	significant
+	Q9NTZ6	RBM12	1.67031	1.62821	significant
+	Q96I24	FUBP3	1.6521	2.21478	significant
+	Q8WTS6	SETD7	1.63649	1.53047	significant
+	P07355	ANXA2	1.60331	2.28582	significant
+	Q9H307	PNN	1.60218	1.33365	significant
+	P63165	SUMO1	1.59178	3.92759	significant
+	P43686	PSMC4	1.59135	1.56835	significant
+	Q6EEV6	SUMO4	1.58649	2.76226	significant
+	Q6PKG0	LARP1	1.58215	1.89808	significant
+	P13489	RNH1	1.5628	1.35958	significant
+	Q16630	CPSF6	1.53751	1.41434	significant
+	P08621	SNRNP70	1.48988	1.32148	significant
+	Q9NP79	VTA1	1.48856	2.45885	significant
+	Q13177	PAK2	1.46133	2.14153	significant
+	Q9Y6A5	TACC3	1.45156	2.21107	significant
+	P04792	HSPB1	1.44388	2.16133	significant
+	Q96J01	THOC3	1.44252	1.53456	significant
+	Q15637	SF1	1.43725	4.44464	significant
+	A6NDG6	PGP	1.43362	2.65686	significant
+	Q12874	SF3A3	1.42396	1.66322	significant
+	Q9BQE3	TUBA1C	1.40123	2.93781	significant
+	Q9H3K6	BOLA2;BOLA2B	1.38765	1.55006	significant
+	O60664	PLIN3	1.38118	2.22997	significant
+	P48634	PRRC2A	1.36148	1.42004	significant
+	P62308	SNRPG	1.35935	1.50041	significant
+	Q99829	CPNE1	1.35855	1.52322	significant
+	O60884	DNAJA2	1.3458	1.3957	significant
+	P28838	LAP3	1.34071	1.56721	significant
+	O15355	PPM1G	1.33915	1.95323	significant
+	O00425	IGF2BP3	1.33709	2.37358	significant
+	P12270	TPR	1.31983	2.36396	significant
+	P30626	SRI	1.31581	2.06473	significant
+	O60343	TBC1D4	1.31552	1.64787	significant
+	Q8IUD2	ERC1	1.30275	2.68682	significant
+	P54727	RAD23B	1.29066	1.97675	significant
+	P25440	BRD2	1.26439	1.46619	significant
+	O60493	SNX3	1.24957	2.58962	significant
+	P61604	HSPE1	1.24353	2.11374	significant
+	Q15075	EEA1	1.23693	3.00794	significant
+	Q9UKV3	ACIN1	1.22753	1.46255	significant
+	Q9UGP4	LIMD1	1.22748	1.63077	significant
+	Q14157	UBAP2L	1.22234	1.49143	significant
+	Q15459	SF3A1	1.20859	3.17705	significant
+	Q15942	ZYX	1.19516	2.4327	significant
+	Q15003	NCAPH	1.19268	1.67452	significant
+	Q00341	HDLBP	1.17422	1.75936	significant
+	Q5SW79	CEP170	1.1719	1.84461	significant
+	P49773	HINT1	1.16433	1.85544	significant
+	P09211	GSTP1	1.16418	2.69743	significant
+	Q9HB07	MYG1	1.15864	2.24315	significant
+	O95825	CRYZL1	1.14369	2.14757	significant
+	Q15424	SAFB	1.14204	2.29338	significant
+	O00273	DFFA	1.13974	2.67175	significant
+	O14776	TCERG1	1.13346	1.59153	significant
+	Q13283	G3BP1	1.125	1.47693	significant
+	Q9Y520	PRRC2C	1.12308	1.57194	significant
+	O00233	PSMD9	1.12271	2.60199	significant
+	P09012	SNRPA	1.12223	1.60684	significant
+	Q15417	CNN3	1.11128	1.74501	significant
+	Q9UNE7	STUB1	1.10784	1.45685	significant
+	P25325	MPST	1.10647	4.41764	significant
+	Q9NVA2	SEPTIN11	1.10105	2.05205	significant
+	Q02790	FKBP4	1.10027	2.21091	significant
+	O14545	TRAFD1	1.09833	1.49698	significant
+	O75832	PSMD10	1.09286	1.58095	significant
+	Q92973	TNPO1	1.08853	1.36539	significant
+	Q14444	CAPRIN1	1.08244	2.07053	significant
+	Q96HC4	PDLIM5	1.073	1.31646	significant
+	P52597	HNRNPF	1.07169	2.35728	significant
+	Q9UQ35	SRRM2	1.07004	2.41798	significant
+	Q15365	PCBP1	1.06756	4.13718	significant
+	P07737	PFN1	1.06123	1.75105	significant
+	Q14320	FAM50A	1.05795	1.71962	significant
+	Q9Y2V2	CARHSP1	1.05564	1.81576	significant
+	P11142	HSPA8	1.04672	2.10974	significant
+	O76003	GLRX3	1.04537	2.17646	significant
+	P15170	GSPT1	1.04521	2.40922	significant
+	P04632	CAPNS1	1.04191	1.87388	significant
+	Q13561	DCTN2	1.03687	2.05602	significant
+	O94788	ALDH1A2	1.02828	2.79303	significant
+	Q15102	PAFAH1B3	1.02552	2.02014	significant
+	P22392	NME2	1.01402	1.67677	significant
+	P17980	PSMC3	1.01127	1.61249	significant
+	O14641	DVL2	1.00268	2.56244	significant
+	P29590	PML	0.994804	2.49563
+	P46379	BAG6	0.992886	2.11413
+	Q13310	PABPC4	0.990623	1.4516
+	Q8IZ21	PHACTR4	0.988844	1.88967
+	Q13148	TARDBP	0.977273	1.99999
+	Q8WWM7	ATXN2L	0.976626	3.64596
+	Q96A49	SYAP1	0.96278	2.45383
+	P52292	KPNA2	0.957917	1.55798
+	Q15181	PPA1	0.955664	1.49943
+	Q15427	SF3B4	0.951665	2.47234
+	Q9Y5A9	YTHDF2	0.936752	3.03237
+	P30153	PPP2R1A	0.929803	1.73114
+	Q9Y266	NUDC	0.923203	2.49804
+	Q9UHD8	SEPTIN9	0.922202	1.60319
+	P68402	PAFAH1B2	0.92083	2.03182
+	O75534	CSDE1	0.920249	2.40404
+	Q9UPT8	ZC3H4	0.917821	1.73213
+	Q9NZI8	IGF2BP1	0.916203	1.72803
+	Q96AE4	FUBP1	0.909476	1.39922
+	Q99615	DNAJC7	0.907784	1.36745
+	P43487	RANBP1	0.900134	2.04613
+	Q9P0K7	RAI14	0.89519	1.61501
+	Q96EA4	SPDL1	0.892898	2.28488
+	P31943	HNRNPH1	0.891857	1.68904
+	P26599	PTBP1	0.886268	1.59472
+	P22061	PCMT1	0.881774	1.30664
+	P85037	FOXK1	0.877418	1.81151
+	Q07866	KLC1	0.877352	1.35384
+	Q14315	FLNC	0.874511	1.44528
+	P30086	PEBP1	0.864979	2.11272
+	P62979	RPS27A	0.860673	1.47772
+	P18669	PGAM1	0.85806	2.03728
+	P31948	STIP1	0.853792	2.97731
+	Q15233	NONO	0.851442	3.16297
+	P39687	ANP32A	0.850843	2.30908
+	Q15019	SEPTIN2	0.848351	1.36784
+	P00918	CA2	0.841485	1.3604
+	P47813	EIF1AX	0.837748	1.57846
+	Q9Y3A5	SBDS	0.836421	1.72195
+	P04435	TRBV7-9	0.831859	3.43157
+	Q9Y371	SH3GLB1	0.823197	2.13762
+	P51858	HDGF	0.822498	2.84414
+	Q15366	PCBP2	0.821912	2.11131
+	Q13395	TARBP1	0.819941	2.24651
+	Q9ULV4	CORO1C	0.811661	1.31055
+	Q8ND56	LSM14A	0.810834	1.82995
+	Q06830	PRDX1	0.804093	1.30719
+	Q99733	NAP1L4	0.793298	1.3086
+	P00492	HPRT1	0.77629	1.79654
+	P55010	EIF5	0.775182	1.8315
+	P07437	TUBB	0.763906	1.94932
+	P43243	MATR3	0.762253	2.48034
+	Q9NUP9	LIN7C	0.761045	2.53766
+	P11940	PABPC1	0.759155	1.38838
+	P78371	CCT2	0.756016	1.35357
+	P63241	EIF5A	0.753414	1.88733
+	O95817	BAG3	0.752915	1.82047
+	P50502	ST13	0.749663	1.3534
+	P51688	SGSH	0.748329	2.67275
+	P61978	HNRNPK	0.728228	1.38925
+	Q99426	TBCB	0.725105	2.19855
+	O95232	LUC7L3	0.717181	1.56686
+	O00762	UBE2C	0.715267	1.65059
+	Q9H0L4	CSTF2T	0.71496	1.69924
+	O95433	AHSA1	0.709926	1.6524
+	P30043	BLVRB	0.707806	1.85447
+	Q0VDF9	HSPA14	0.700504	1.58456
+	Q9NWV8	BABAM1	0.683723	2.41306
+	P49750	YLPM1	0.683338	1.91335
+	P68363	TUBA1B	0.672644	1.79485
+	P33176	KIF5B	0.671422	1.41396
+	P46013	MKI67	0.671421	1.9719
+	Q15056	EIF4H	0.670357	1.76182
+	Q7Z417	NUFIP2	0.668296	1.50214
+	Q86UP2	KTN1	0.661015	1.77697
+	Q8NC51	SERBP1	0.647172	2.05795
+	Q96F86	EDC3	0.642208	1.55071
+	Q9Y6G9	DYNC1LI1	0.640962	2.19898
+	Q99614	TTC1	0.633411	1.3475
+	P61981	YWHAG	0.623561	1.33614
+	O43237	DYNC1LI2	0.620406	1.73184
+	Q9NUQ3	TXLNG	0.614214	1.68401
+	P06280	GLA	0.612609	1.58748
+	Q13263	TRIM28	0.60868	2.20551
+	Q92499	DDX1	0.603081	1.43681
+	P0DN79	CBSL	0.591532	2.9859
+	P68371	TUBB4B	0.588937	1.93793
+	Q96T51	RUFY1	0.588607	1.63362
+	Q96EV8	DTNBP1	0.582132	1.94708
+	Q16555	DPYSL2	0.581348	1.60097
+	Q9BZF9	UACA	0.575867	2.73339
+	Q92945	KHSRP	0.57479	1.35217
+	Q5CZC0	FSIP2	0.535169	1.31722
+	Q13620	CUL4B	0.533801	1.33694
+	Q13435	SF3B2	0.53056	1.34368
+	Q9Y3F4	STRAP	0.523311	1.62335
+	Q58FF6	HSP90AB4P	0.52222	1.61773
+	Q8N8S7	ENAH	0.518977	2.37566
+	Q9UQ80	PA2G4	0.516314	1.30719
+	P18206	VCL	0.508097	1.36103
+	P30536	TSPO	0.497058	2.44918
+	Q9BRP1	PDCD2L	0.484283	1.82458
+	P23246	SFPQ	0.479211	1.60869
+	P52272	HNRNPM	0.457888	3.13172
+	Q9UHD1	CHORDC1	0.45738	1.90739
+	O43175	PHGDH	0.440009	2.33404
+	Q9H8Y8	GORASP2	0.439802	1.45069
+	Q8WUM4	PDCD6IP	0.425426	1.39734
+	P49023	PXN	0.392846	1.58572
+	P21333	FLNA	0.391055	2.15807
+	P63000	RAC1	0.380325	1.81861
+	O14980	XPO1	0.377487	1.50187
+	Q9Y383	LUC7L2	0.373304	1.60443
+	Q8IXS6	PALM2	0.349266	1.58983
+	O00231	PSMD11	0.313855	1.53551
+	Q9H2U2	PPA2	0.302627	2.55611
+	P00390	GSR	0.293446	2.23041
+	O75083	WDR1	0.273937	1.90781
+	P61204	ARF3	0.270649	1.36865
+	Q16643	DBN1	0.261964	1.80469
+	A0MZ66	SHTN1	0.191179	2.59786
+	P98170	XIAP	0.135344	1.71377
+	Q15084	PDIA6	-0.141055	1.39717
+	Q12931	TRAP1	-0.218684	3.27983
+	O00410	IPO5	-0.244806	2.28218
+	Q96SB3	PPP1R9B	-0.255481	1.31941
+	Q9BSH5	HDHD3	-0.261132	3.26392
+	P05023	ATP1A1	-0.300603	1.85309
+	Q9BVK6	TMED9	-0.305298	1.33147
+	Q9NZL9	MAT2B	-0.349433	1.59829
+	Q8N1F7	NUP93	-0.357755	1.59072
+	Q5JTV8	TOR1AIP1	-0.375946	1.40567
+	P42704	LRPPRC	-0.37709	1.49581
+	Q13057	COASY	-0.378238	1.55839
+	Q9BQB6	VKORC1	-0.382219	1.33748
+	P06733	ENO1	-0.392269	1.47754
+	P46779	RPL28	-0.433102	1.53306
+	Q9H074	PAIP1	-0.434795	1.63321
+	P50991	CCT4	-0.440569	1.58442
+	Q02818	NUCB1	-0.457156	1.3123
+	Q08378	GOLGA3	-0.458676	1.36136
+	O75093	SLIT1	-0.477538	1.33226
+	Q9UKD2	MRTO4	-0.478373	2.20077
+	Q99536	VAT1	-0.486122	1.59941
+	P40938	RFC3	-0.486429	1.80838
+	O60763	USO1	-0.519123	2.25199
+	Q9NX40	OCIAD1	-0.523436	1.37509
+	Q00325	SLC25A3	-0.534325	1.73935
+	P54886	ALDH18A1	-0.547428	1.3806
+	Q5T9A4	ATAD3B	-0.553404	1.34839
+	Q9BY67	CADM1	-0.56423	1.66371
+	Q07020	RPL18	-0.576611	2.3659
+	P20674	COX5A	-0.597075	1.62452
+	Q9Y490	TLN1	-0.601526	2.79148
+	P13473	LAMP2	-0.605938	1.44544
+	P13073	COX4I1	-0.609921	2.3579
+	P33993	MCM7	-0.617296	1.30718
+	P04899	GNAI2	-0.62035	2.57599
+	Q92900	UPF1	-0.656077	1.68091
+	Q6IAA8	LAMTOR1	-0.676284	1.98932
+	P49189	ALDH9A1	-0.696393	1.48115
+	P07602	PSAP	-0.715799	1.3995
+	Q12849	GRSF1	-0.767902	1.51601
+	Q8TC92	ENOX1	-0.77726	1.99491
+	O43615	TIMM44	-0.82958	1.86527
+	P22307	SCP2	-0.880607	1.88372
+	P46781	RPS9	-0.884311	2.07972
+	O60518	RANBP6	-0.936878	1.6514
+	P02768	ALB	-1.0636	1.95699
+	Q7Z7K6	CENPV	-1.12786	1.33274
+	P63220	RPS21	-1.4191	2.4192
+	O75153	CLUH	-1.44623	2.92971
+	P32926	DSG3	-1.4732	3.22092
+	P59044	NLRP6	-1.56219	3.27126
+	O60637	TSPAN3	-1.6236	3.71269
+	Q15431	SYCP1	-1.88666	2.17444
+	Q8WZ42	TTN	-1.92334	2.50884
+	P45954	ACADSB	-1.97037	2.26423
+	Q6DN90	IQSEC1	-2.1196	2.25537
+	Q99538	LGMN	-2.20862	2.44185
	Q9HCN8	SDF2L1	2.72147	1.08139
	Q9BT78	COPS4	1.89814	1.28897
	Q9Y263	PLAA	1.65196	0.68434
	P98175	RBM10	1.37474	0.638729
	Q7Z4H3	HDDC2	2.22497	1.25776
	P62333	PSMC6	2.02294	1.29179
	Q92804	TAF15	2.56044	0.639685
	O14908	GIPC1	2.00951	1.23723
	Q9UBE0	SAE1	1.40137	0.786538
	Q96IU4	ABHD14B	1.74321	0.969601
	O95218	ZRANB2	1.68703	0.971371
	P51812	RPS6KA3	1.18876	0.749155
	O75934	BCAS2	1.66944	1.28446
	P08397	HMBS	1.63342	1.27203
	P51570	GALK1	1.33106	1.28097
	Q09028	RBBP4	1.61178	1.11499
	Q9UKK9	NUDT5	1.75366	0.956587
	P61081	UBE2M	2.07203	0.942158
	Q9H6Z4	RANBP3	1.90759	0.866453
	Q5VT52	RPRD2	1.47814	0.810511
	O00193	SMAP	1.20009	1.07324
	Q9HB71	CACYBP	1.43306	0.904857
	Q01105	SET	1.59005	0.893858
	O75663	TIPRL	1.26227	1.08215
	O94888	UBXN7	1.21972	1.16683
	P07197	NEFM	1.23887	0.829853
	P49756	RBM25	1.27607	0.992017
	Q12904	AIMP1	1.45531	1.25277
	P23193	TCEA1	1.65175	0.995152
	Q9HD26	GOPC	1.17151	0.598369
	P56192	MARS1	0.961775	0.637422
	P49792	RANBP2	1.34645	0.841854
	P18754	RCC1	1.50047	0.937648
	O75152	ZC3H11A	1.08902	1.27261
	O15031	PLXNB2	1.39378	0.949965
	P41227	NAA10	1.1538	0.796058
	Q9NT62	ATG3	1.10926	0.809521
	Q9UKG1	APPL1	1.07935	1.22988
	Q9BRA2	TXNDC17	1.29148	1.22961
	Q9UJC3	HOOK1	1.05743	0.718904
	Q86T65	DAAM2	1.16187	1.18611
	O14964	HGS	1.41343	0.568697
	P49959	MRE11	1.44958	0.884115
	O00299	CLIC1	1.28192	1.2049
	P00491	PNP	1.23699	1.27044
	O95861	BPNT1	1.23201	1.14133
	Q01130	SRSF2	0.992932	1.13991
	Q8IYB3	SRRM1	1.67963	0.821098
	Q9UNM6	PSMD13	1.18486	1.03116
	Q8NFC6	BOD1L1	0.961544	0.993318
	P43034	PAFAH1B1	1.11794	1.09321
	Q14160	SCRIB	0.983747	1.20083
	P13798	APEH	0.893646	0.535378
	P40222	TXLNA	1.12046	1.27798
	P26583	HMGB2	1.12135	0.943139
	O94776	MTA2	0.827364	0.55562
	P51610	HCFC1	0.99622	1.04066
	P13693	TPT1	1.20498	0.831624
	O75312	ZPR1	0.951578	0.942135
	Q14676	MDC1	0.97939	1.28847
	Q9BXP5	SRRT	1.24303	0.828346
	P62993	GRB2	1.07956	1.10761
	P60900	PSMA6	1.11159	0.994017
	Q9NSC5	HOMER3	0.877178	0.99947
	Q14671	PUM1	1.04421	1.05135
	Q7RTV0	PHF5A	1.01287	0.506432
	Q8IY67	RAVER1	0.923622	1.25653
	P84103	SRSF3	0.750876	0.546709
	P09960	LTA4H	1.08446	0.775161
	Q9Y3C6	PPIL1	1.01597	0.90197
	P12955	PEPD	0.454553	0.229165
	Q05519	SRSF11	0.801426	0.856143
	O95394	PGM3	0.995113	1.06203
	P00374	DHFR	0.950375	1.25735
	Q9UBQ0	VPS29	1.05237	0.67918
	Q9BQA1	WDR77	0.925713	1.23283
	P62191	PSMC1	0.871871	1.12515
	Q8IWX8	CHERP	0.884816	0.997804
	P55884	EIF3B	0.853427	0.867102
	Q92599	SEPTIN8	1.01644	0.700835
	Q96EP5	DAZAP1	0.732784	0.403263
	Q9Y5X3	SNX5	0.422283	0.131263
	Q9Y265	RUVBL1	0.903382	1.26726
	P12004	PCNA	0.92881	1.08944
	O15372	EIF3H	0.874762	0.902881
	Q5BKZ1	ZNF326	0.982915	0.766986
	Q86WR7	PROSER2	0.764325	1.10879
	P11802	CDK4	0.857217	1.07245
	Q9C0C2	TNKS1BP1	0.895209	1.01711
	P50897	PPT1	0.914702	1.07912
	P62995	TRA2B	1.06555	0.562283
	Q16658	FSCN1	0.936317	0.949611
	P30044	PRDX5	0.760785	0.965614
	Q07157	TJP1	1.03369	0.80245
	Q01581	HMGCS1	0.792433	1.01342
	Q9UMS4	PRPF19	1.39993	0.62215
	P26368	U2AF2	0.894484	0.976597
	P48643	CCT5	0.900614	0.96342
	Q14847	LASP1	0.900175	0.857677
	O95336	PGLS	0.856472	1.1654
	P42677	RPS27	0.514252	0.282262
	O43491	EPB41L2	0.808051	1.27497
	P52594	AGFG1	1.17748	0.453697
	Q9UHB6	LIMA1	0.914677	0.819894
	P67809	YBX1	1.35677	0.577708
	P36969	GPX4	0.696873	0.844404
	Q9NRL3	STRN4	0.605562	0.348901
	O75821	EIF3G	0.724713	0.871655
	Q01081	U2AF1	0.70942	0.577188
	O75937	DNAJC8	1.02485	0.714099
	P37198	NUP62	0.88459	0.665259
	Q5T8P6	RBM26	0.829404	0.688593
	Q9UKX7	NUP50	0.775737	0.697933
	P62495	ETF1	1.6523	0.662154
	P55265	ADAR	0.412642	0.220172
	O00505	KPNA3	0.806776	0.649525
	O43670	ZNF207	0.683626	1.06385
	Q9BY44	EIF2A	0.737506	0.603846
	Q99543	DNAJC2	0.863183	0.674768
	P13796	LCP1	0.774307	1.22094
	P62942	FKBP1A	1.05522	0.634868
	O75533	SF3B1	0.776241	0.94914
	O43169	CYB5B	0.430804	0.158089
	Q6PJT7	ZC3H14	1.15967	0.325907
	Q8N163	CCAR2	0.80888	0.401997
	P25788	PSMA3	0.752192	1.0689
	Q9UHV9	PFDN2	0.725126	1.20183
	P16989	YBX3	0.677497	1.22429
	P28070	PSMB4	0.759391	1.06214
	P38159	RBMX	0.957516	0.680651
	P52565	ARHGDIA	0.835707	0.708584
	P30041	PRDX6	0.831376	0.635168
	O14737	PDCD5	1.29497	0.523258
	Q06203	PPAT	0.652272	1.18937
	O75157	TSC22D2	0.723953	1.17109
	Q8IVM0	CCDC50	0.870592	0.518357
	Q92530	PSMF1	0.906258	0.650779
	Q08379	GOLGA2	0.708441	0.652477
	P16152	CBR1	0.664328	1.23917
	P28066	PSMA5	0.696025	1.15815
	Q9BWU0	SLC4A1AP	0.699422	1.18616
	P25789	PSMA4	0.628433	0.808539
	P31689	DNAJA1	0.72717	1.0528
	Q09666	AHNAK	0.71442	1.06508
	P15531	NME1	0.704971	1.2295
	Q92598	HSPH1	0.712001	1.06617
	Q96PU8	QKI	0.631625	1.29754
	O60271	SPAG9	0.743947	0.761436
	Q96KR1	ZFR	0.497843	0.470709
	Q01085	TIAL1	1.06039	0.49248
	P30046	DDT	0.660237	1.25161
	Q5T6F2	UBAP2	0.515476	0.370605
	Q08752	PPID	0.545472	0.468951
	Q96JM3	CHAMP1	0.593296	0.960337
	P49721	PSMB2	0.658386	1.16609
	P31942	HNRNPH3	0.645515	1.21725
	O00483	NDUFA4	0.383937	0.226406
	Q96S59	RANBP9	0.744628	0.695526
	P09496	CLTA	0.48756	0.244666
	Q8IWS0	PHF6	0.712512	0.673873
	Q13151	HNRNPA0	0.673481	0.954154
	P57088	TMEM33	0.748905	0.702754
	P51991	HNRNPA3	0.723442	0.741346
	Q99729	HNRNPAB	0.704029	0.810029
	Q9GZT3	SLIRP	0.651208	0.957884
	P38606	ATP6V1A	0.98163	0.566837
	P35637	FUS	0.624339	1.08122
	Q14103	HNRNPD	0.653603	0.919933
	O15027	SEC16A	0.574176	1.18107
	Q96C36	PYCR2	0.731467	0.626832
	Q8NFH4	NUP37	0.557373	0.824028
	P26639	TARS1	0.941666	0.511791
	P50990	CCT8	0.593558	1.26768
	O14974	PPP1R12A	0.786909	0.540022
	Q14566	MCM6	0.61639	1.12411
	Q16629	SRSF7	0.559809	0.747564
	P58546	MTPN	0.633295	0.978073
	P13861	PRKAR2A	0.55051	0.948138
	Q15691	MAPRE1	0.586405	1.10568
	Q6L8Q7	PDE12	0.432599	0.42418
	Q13409	DYNC1I2	0.661074	0.706619
	P63173	RPL38	0.450918	0.196247
	P36405	ARL3	0.527143	0.567636
	Q9BW83	IFT27	0.525528	0.855203
	P60891	PRPS1	0.615261	1.02349
	Q8IUI8	CRLF3	0.558047	1.18477
	P62937	PPIA	0.634508	0.909163
	P08133	ANXA6	0.670689	0.701552
	Q15185	PTGES3	0.608256	0.631164
	Q9UKS6	PACSIN3	0.5884	1.16862
	P36873	PPP1CC	0.592096	0.658091
	P27816	MAP4	0.593905	1.13555
	O14979	HNRNPDL	0.659685	0.747017
	P55072	VCP	0.606259	0.929937
	Q16527	CSRP2	0.605232	0.820576
	P29692	EEF1D	0.582477	1.15006
	Q92597	NDRG1	0.653206	0.496056
	Q9UJU6	DBNL	0.562346	1.20262
	P52732	KIF11	0.351013	0.231479
	Q92526	CCT6B	0.525527	1.04769
	Q9Y606	PUS1	0.55633	0.902248
	Q9BYW2	SETD2	0.587438	0.692737
	Q8NBT2	SPC24	0.776321	0.467003
	Q9Y2W1	THRAP3	0.637884	0.550159
	O95801	TTC4	0.619442	0.723349
	P00167	CYB5A	0.95682	0.279969
	P04844	RPN2	0.552333	1.18168
	P12814	ACTN1	0.575953	0.914638
	P06730	EIF4E	0.612019	0.628565
	Q14247	CTTN	0.535346	1.21506
	P07900	HSP90AA1	0.53254	1.28429
	O95671	ASMTL	0.460018	0.5696
	Q13247	SRSF6	0.520491	0.746154
	Q9H4A3	WNK1	0.490546	0.758072
	P31946	YWHAB	0.530175	1.04483
	P61970	NUTF2	0.53362	1.10801
	Q9P2B2	PTGFRN	0.574933	0.76389
	Q96F45	ZNF503	0.645144	0.51591
	O15371	EIF3D	0.479074	0.718528
	Q71RC2	LARP4	0.55668	0.378
	O15042	U2SURP	0.533857	0.970298
	Q9Y285	FARSA	0.327882	0.235492
	Q86X55	CARM1	0.741162	0.554455
	Q8NFH3	NUP43	0.2417	0.0859863
	P62081	RPS7	0.434908	0.343435
	Q06124	PTPN11	0.489873	0.974596
	P28072	PSMB6	0.544573	0.787375
	P30050	RPL12	0.524307	0.973333
	P14866	HNRNPL	0.525671	0.806731
	P08670	VIM	0.48078	1.26088
	Q15276	RABEP1	0.500516	0.567939
	P09651	HNRNPA1	0.53198	0.841383
	Q9Y3B7	MRPL11	0.605199	0.281387
	Q5JTZ9	AARS2	0.485619	0.540931
	Q93009	USP7	0.547911	0.383615
	P16949	STMN1	0.513803	0.627798
	O14654	IRS4	0.450708	1.15255
	Q9UGI8	TES	0.334008	0.296798
	P11766	ADH5	0.817666	0.46588
	P25205	MCM3	0.500289	0.511668
	Q9NQC3	RTN4	0.47549	0.558137
	P08865	RPSA	0.477746	1.17099
	Q9NYL9	TMOD3	0.717556	0.456423
	Q15008	PSMD6	0.661839	0.446588
	Q14152	EIF3A	0.560277	0.441228
	Q92820	GGH	0.484756	1.00181
	P47897	QARS1	0.541557	0.507803
	Q12906	ILF3	0.543175	0.604208
	P54577	YARS1	0.566975	0.596551
	Q9BUF5	TUBB6	0.451267	1.04187
	P09429	HMGB1	0.796258	0.417826
	P59998	ARPC4	0.550255	0.632331
	P32119	PRDX2	0.499732	0.685905
	Q9UNH7	SNX6	0.44857	1.19226
	Q9H910	JPT2	0.54089	0.40626
	P06753	TPM3	0.496852	0.792615
	P25787	PSMA2	0.485083	0.495157
	P0DMN0	SULT1A4	0.471362	0.838271
	P49321	NASP	0.517652	0.679803
	Q01518	CAP1	0.481421	0.892917
	P12277	CKB	0.491821	0.847094
	O60506	SYNCRIP	0.52349	0.583981
	Q7Z4V5	HDGFL2	0.422829	0.972976
	Q8NFQ8	TOR1AIP2	0.57955	0.436871
	P08238	HSP90AB1	0.472893	0.892147
	P51114	FXR1	0.509903	0.637341
	P32322	PYCR1	0.421396	0.629809
	P12268	IMPDH2	0.630428	0.533961
	P53007	SLC25A1	0.556154	0.32851
	P48735	IDH2	0.528498	0.442308
	Q01844	EWSR1	0.493336	0.673449
	Q9Y6X5	ENPP4	0.500647	0.405803
	P09936	UCHL1	0.488707	0.689756
	P06493	CDK1	0.494723	0.653177
	Q9H0E9	BRD8	0.724248	0.247067
	Q68EM7	ARHGAP17	0.373907	0.175174
	Q9BVC5	C2orf49	0.433272	1.03064
	P29966	MARCKS	0.508252	0.309607
	P46060	RANGAP1	0.433364	0.791247
	P04406	GAPDH	0.44379	0.994889
	Q86V81	ALYREF	0.403449	0.400511
	P30566	ADSL	0.416848	0.436902
	O43819	SCO2	0.523299	0.460737
	P15104	GLUL	0.44395	0.732872
	Q9BWF3	RBM4	0.387344	0.888065
	P55084	HADHB	0.60579	0.325298
	P61254	RPL26	0.422737	0.508591
	Q15785	TOMM34	0.526356	0.492132
	Q13347	EIF3I	0.502846	0.327809
	O95816	BAG2	0.416981	1.24287
	Q13642	FHL1	0.539757	0.457575
	Q8N573	OXR1	0.359179	0.300879
	Q9H773	DCTPP1	0.489425	0.570961
	O43684	BUB3	0.512103	0.228044
	O60869	EDF1	0.462307	0.531624
	O60502	OGA	0.369649	0.25117
	Q13813	SPTAN1	0.416475	0.930646
	P53634	CTSC	0.411085	0.771166
	P48147	PREP	0.353068	0.303403
	Q9Y508	RNF114	0.48907	0.484202
	P62633	CNBP	0.50557	0.435441
	Q01082	SPTBN1	0.403524	0.987144
	P22626	HNRNPA2B1	0.439768	0.61114
	Q8IWJ2	GCC2	0.404973	0.983696
	O95347	SMC2	0.365543	0.447133
	Q99497	PARK7	0.411857	0.412507
	O15347	HMGB3	0.52722	0.462583
	Q13428	TCOF1	0.39038	0.808324
	P51148	RAB5C	0.328554	0.490036
	P82979	SARNP	0.401529	0.77279
	P31939	ATIC	0.702891	0.359116
	Q92734	TFG	0.389055	0.742969
	Q969T9	WBP2	0.395552	0.473579
	P49915	GMPS	0.583979	0.363594
	P04075	ALDOA	0.389079	0.772339
	Q8IX01	SUGP2	0.366464	0.963945
	P10606	COX5B	0.443534	0.346745
	Q14318	FKBP8	0.313781	0.258935
	P40227	CCT6A	0.373968	1.12978
	Q14C86	GAPVD1	0.367812	0.869605
	Q96LB3	IFT74	0.346743	0.445369
	P14618	PKM	0.370461	1.11815
	P48556	PSMD8	0.31618	0.406749
	P18085	ARF4	0.377111	0.894948
	Q14257	RCN2	0.400796	0.478494
	P24666	ACP1	0.386562	0.531611
	P78417	GSTO1	0.409	0.637347
	Q08J23	NSUN2	0.415952	0.517554
	Q9UBT2	UBA2	0.342467	0.507397
	Q9UMR2	DDX19B	0.378325	0.470148
	Q9Y6B6	SAR1B	0.282599	0.310928
	P23396	RPS3	0.420147	0.581097
	Q6S8J3	POTEE	0.323299	0.416808
	Q13200	PSMD2	0.513062	0.335204
	P55735	SEC13	0.609999	0.405922
	Q53H82	LACTB2	0.348649	0.650351
	P47756	CAPZB	0.518976	0.372057
	P49588	AARS1	0.390575	0.690427
	Q96PK6	RBM14	0.460051	0.491499
	P34932	HSPA4	0.348506	1.1842
	P99999	CYCS	0.416231	0.392533
	P27348	YWHAQ	0.366246	0.819128
	Q96AY3	FKBP10	0.346403	1.1498
	O43390	HNRNPR	0.585141	0.324599
	Q99460	PSMD1	0.463999	0.306179
	Q9H0E3	SAP130	0.353563	0.523922
	P22314	UBA1	0.397165	0.447665
	P62826	RAN	0.373887	0.591376
	P13797	PLS3	0.378799	0.550548
	P48444	ARCN1	0.281012	0.429905
	Q96AG4	LRRC59	0.343969	0.854657
	Q99436	PSMB7	0.378496	0.462882
	Q9UNF0	PACSIN2	0.441216	0.419254
	O96019	ACTL6A	0.293267	0.381857
	P62873	GNB1	0.339514	0.806494
	P60866	RPS20	0.461469	0.374029
	O43865	AHCYL1	0.318377	0.256377
	P62877	RBX1	0.303242	0.95231
	Q9NQG5	RPRD1B	0.313019	1.07702
	P62304	SNRPE	0.323201	1.01166
	Q9BVP2	GNL3	0.589109	0.325126
	O95373	IPO7	0.317235	0.282265
	Q8N9N8	EIF1AD	0.31869	0.571359
	P25786	PSMA1	0.365929	0.426784
	P37837	TALDO1	0.395594	0.288617
	Q9Y2S7	POLDIP2	0.322228	0.57597
	P23921	RRM1	0.602175	0.314484
	P49257	LMAN1	0.272615	0.465013
	Q9Y3C8	UFC1	0.271832	0.364255
	Q12789	GTF3C1	0.410446	0.196033
	O43765	SGTA	0.323299	0.748716
	Q02952	AKAP12	0.332945	0.542677
	Q7Z739	YTHDF3	0.292772	0.615163
	P62277	RPS13	0.286229	0.581201
	Q9BSH4	TACO1	0.29506	1.10603
	Q6FI81	CIAPIN1	0.291041	0.846988
	Q9NYU2	UGGT1	0.334475	0.197967
	P51970	NDUFA8	0.311949	0.707323
	P54709	ATP1B3	0.540319	0.3247
	P35580	MYH10	0.288177	0.715967
	O14744	PRMT5	0.366287	0.334295
	P62312	LSM6	0.351258	0.479223
	Q9NRP2	CMC2	0.281758	0.467036
	O00244	ATOX1	0.253222	0.285645
	P30519	HMOX2	0.281584	1.23187
	Q14203	DCTN1	0.256573	0.362424
	Q99961	SH3GL1	0.532403	0.364819
	Q9NTK5	OLA1	0.27784	0.686637
	P15121	AKR1B1	0.342669	0.377522
	Q08257	CRYZ	0.274395	0.741818
	P07910	HNRNPC	0.325665	0.449537
	Q16650	TBR1	0.283455	0.579563
	Q99832	CCT7	0.291831	0.641018
	Q9NSD9	FARSB	0.313213	0.502476
	O75179	ANKRD17	0.261478	0.404202
	P61353	RPL27	-0.222473	0.0718124
	Q14974	KPNB1	0.258133	0.731878
	Q6UB35	MTHFD1L	0.341932	0.393361
	Q9UL25	RAB21	0.274823	0.840088
	Q13838	DDX39B	0.312355	0.414566
	P54105	CLNS1A	0.275979	0.478287
	P14314	PRKCSH	0.303946	0.48068
	P09622	DLD	0.285878	0.460827
	P17987	TCP1	0.346408	0.347219
	Q9ULX6	AKAP8L	0.267259	0.385893
	P05198	EIF2S1	0.293011	0.463005
	Q5JSZ5	PRRC2B	0.225466	0.452716
	Q9Y3I0	RTCB	0.112392	0.0646533
	P55196	AFDN	0.228281	0.494435
	Q92615	LARP4B	0.257537	0.474666
	Q96BR5	COA7	0.236603	0.874785
	Q9NPH2	ISYNA1	0.246721	0.795059
	P45974	USP5	0.410032	0.293567
	O94979	SEC31A	0.249897	0.322986
	Q8TD19	NEK9	0.242643	0.799613
	P52209	PGD	0.279719	0.404993
	P08559	PDHA1	0.25831	0.588331
	P62269	RPS18	0.209623	0.32028
	P42766	RPL35	0.111869	0.0814876
	P83881	RPL36A	0.111453	0.0742378
	P11717	IGF2R	0.241113	0.689631
	P62491	RAB11A	0.230067	1.21834
	P83731	RPL24	0.191133	0.192021
	P68036	UBE2L3	0.239101	0.698325
	P15586	GNS	0.23639	0.338496
	P01111	NRAS	0.242284	0.385497
	P35659	DEK	0.262682	0.50399
	P14174	MIF	0.218857	0.429375
	P30837	ALDH1B1	0.235398	0.481047
	O00571	DDX3X	0.249527	0.458588
	O75643	SNRNP200	0.183348	0.208707
	P20042	EIF2S2	0.219293	0.357123
	P29401	TKT	0.291117	0.303503
	P24539	ATP5PB	0.258043	0.337869
	P63104	YWHAZ	0.269136	0.38783
	O95747	OXSR1	0.222598	0.641634
	Q9GZZ1	NAA50	0.243302	0.359747
	Q9NRN7	AASDHPPT	0.257053	0.414714
	P62280	RPS11	0.152168	0.130052
	O43143	DHX15	0.120675	0.0946049
	P10253	GAA	0.189048	0.516233
	P98179	RBM3	0.324105	0.218728
	Q8WZA9	IRGQ	0.217356	0.383379
	Q15393	SF3B3	0.227071	0.30641
	P06737	PYGL	0.225602	0.119089
	P00367	GLUD1	0.167809	0.271331
	Q13501	SQSTM1	0.257631	0.303784
	Q70UQ0	IKBIP	0.17599	0.30252
	P55145	MANF	0.11346	0.0597772
	P27797	CALR	0.131969	0.0974866
	P10599	TXN	0.225424	0.323745
	Q9NX63	CHCHD3	0.173362	0.52605
	P61586	RHOA	0.182348	0.542946
	O14561	NDUFAB1	0.203747	0.297031
	Q9Y237	PIN4	0.350978	0.210403
	P35579	MYH9	0.199775	0.318772
	P42166	TMPO	0.188055	0.556761
	P62241	RPS8	0.140912	0.0502128
	Q8NBF2	NHLRC2	0.268157	0.300642
	Q9UH62	ARMCX3	0.214853	0.359076
	P62750	RPL23A	0.215787	0.180963
	P68104	EEF1A1	0.188866	0.402671
	Q96RQ3	MCCC1	0.185888	0.539134
	P62314	SNRPD1	0.187456	0.327807
	Q8WU90	ZC3H15	0.21573	0.133037
	P27144	AK4	0.132893	0.181853
	P54819	AK2	0.191807	0.316704
	Q9H3P7	ACBD3	0.142839	0.165341
	O75439	PMPCB	0.162505	1.27677
	P04083	ANXA1	0.087506	0.0823576
	Q15750	TAB1	0.174695	0.305033
	O43504	LAMTOR5	0.127379	0.115293
	Q9BPU6	DPYSL5	0.599702	0.211488
	Q7L014	DDX46	0.161996	0.282637
	Q16777	H2AC20	0.195256	0.307305
	Q9NR28	DIABLO	0.115701	0.168257
	Q96T76	MMS19	0.196347	0.184268
	Q9H553	ALG2	0.266668	0.185946
	Q9NW68	BSDC1	0.153712	0.250391
	P30048	PRDX3	0.159935	0.513603
	P33991	MCM4	0.16618	0.314369
	P26038	MSN	0.187051	0.222776
	P20700	LMNB1	0.150809	0.569391
	Q15274	QPRT	0.194375	0.196146
	O14773	TPP1	0.144218	0.602702
	P17844	DDX5	0.235214	0.158312
	P61289	PSME3	0.165283	0.137011
	P49790	NUP153	0.310918	0.214096
	P61758	VBP1	0.514545	0.206533
	Q9H4A4	RNPEP	0.369978	0.145649
	Q96FZ7	CHMP6	0.147256	0.512258
	P42765	ACAA2	0.132839	0.377231
	Q9Y262	EIF3L	0.14201	0.190117
	Q92769	HDAC2	0.369664	0.142117
	Q13098	GPS1	0.145627	0.164497
	P80303	NUCB2	0.203112	0.218719
	Q96MU7	YTHDC1	0.133301	0.287083
	P14678	SNRPB	0.0797354	0.0792392
	P05091	ALDH2	0.168303	0.279072
	P54136	RARS1	0.144773	0.330485
	O15234	CASC3	0.12342	0.377783
	P19623	SRM	0.1052	0.057507
	P05165	PCCA	0.156364	0.27981
	P07858	CTSB	0.122971	0.391222
	Q96D71	REPS1	0.187339	0.200582
	P05556	ITGB1	0.133327	0.223557
	O14745	SLC9A3R1	0.377052	0.17979
	P14625	HSP90B1	0.117387	0.581939
	Q00610	CLTC	0.160169	0.228647
	P35232	PHB	0.158833	0.240798
	Q16531	DDB1	0.200694	0.211537
	P10768	ESD	0.111664	0.139564
	O00264	PGRMC1	0.105331	0.353964
	Q8NBS9	TXNDC5	0.125285	0.37538
	Q13033	STRN3	0.290559	0.167931
	Q9P2E9	RRBP1	0.138407	0.227266
	O60749	SNX2	0.242909	0.207401
	P49368	CCT3	0.149953	0.173499
	Q16181	SEPTIN7	0.185625	0.192897
	Q8N3U4	STAG2	0.0980517	0.225402
	Q04917	YWHAH	0.17356	0.163988
	P07237	P4HB	0.119992	0.339058
	Q9UPN9	TRIM33	0.133525	0.204544
	Q13308	PTK7	0.0515385	0.0517082
	Q7KZF4	SND1	0.133123	0.148537
	O60678	PRMT3	0.0342646	0.02355
	Q12905	ILF2	0.109738	0.18327
	P55060	CSE1L	0.0880915	0.226801
	P31153	MAT2A	0.212474	0.186675
	Q13867	BLMH	0.180085	0.155144
	P61077	UBE2D3	0.122046	0.196715
	P13995	MTHFD2	0.0740585	0.0648362
	P50552	VASP	0.0563631	0.0644698
	P45880	VDAC2	0.105925	0.365229
	Q92552	MRPS27	0.0899512	0.247927
	P62851	RPS25	0.0933571	0.12337
	P84090	ERH	0.111874	0.265716
	P53597	SUCLG1	0.0957635	0.503922
	P62891	RPL39	0.0896327	0.101866
	Q15631	TSN	0.139233	0.172327
	P11413	G6PD	0.385341	0.223875
	Q96PB1	CASD1	0.106487	0.21924
	Q9H7Z7	PTGES2	0.090182	0.211104
	P07954	FH	0.0957534	0.262556
	P50402	EMD	0.135305	0.159973
	B5ME19	EIF3CL	0.0459207	0.0471901
	P08243	ASNS	0.114292	0.173711
	P00505	GOT2	0.100897	0.178754
	P49327	FASN	0.0843271	0.278587
	P50395	GDI2	0.548232	0.246385
	P50995	ANXA11	0.0767492	0.13826
	Q86XP3	DDX42	0.0432685	0.0311831
	Q9UJZ1	STOML2	0.0717316	0.138316
	O43488	AKR7A2	0.106541	0.151707
	P46778	RPL21	0.105983	0.152974
	Q71UI9	H2AZ2	0.068065	0.160484
	P53618	COPB1	0.0586675	0.0196707
	Q16822	PCK2	0.295474	0.12872
	Q9BRK5	SDF4	0.0698363	0.356868
	Q9UHR4	BAIAP2L1	0.0974766	0.130491
	Q9HC38	GLOD4	0.126749	0.169534
	P62273	RPS29	0.0474332	0.0602176
	Q9H227	GBA3	0.146921	0.159633
	P09972	ALDOC	0.122225	0.0637031
	P62258	YWHAE	0.232259	0.183452
	P46783	RPS10	0.107969	0.100066
	P62829	RPL23	0.0701625	0.371195
	P35573	AGL	0.067194	0.178327
	Q9Y2D4	EXOC6B	0.0617199	0.213772
	P24390	KDELR1	0.0750926	0.190769
	Q9NTJ3	SMC4	0.106113	0.131895
	P26358	DNMT1	-0.00887299	0.00849034
	P08758	ANXA5	0.0657565	0.0998644
	Q9Y3D9	MRPS23	0.308852	0.148237
	Q9HD15	SRA1	0.224432	0.137852
	P06748	NPM1	0.116172	0.160347
	P53621	COPA	0.124432	0.0627673
	O95881	TXNDC12	0.138786	0.123749
	O94826	TOMM70	0.0520458	0.0459697
	P35244	RPA3	0.0735728	0.126196
	P36776	LONP1	0.0626945	0.143674
	P26641	EEF1G	0.0681127	0.235185
	P60660	MYL6	0.126123	0.143643
	P17858	PFKL	0.112393	0.0920621
	P23526	AHCY	0.111265	0.105877
	P47914	RPL29	0.0445156	0.101215
	Q9Y5K6	CD2AP	0.164099	0.150841
	Q9H814	PHAX	0.149569	0.135297
	Q7Z569	BRAP	0.0903482	0.0815516
	Q2KHT3	CLEC16A	0.0504436	0.185283
	Q07065	CKAP4	0.0455386	0.240216
	Q16891	IMMT	0.0450821	0.378086
	Q14166	TTLL12	0.028314	0.0405332
	P60510	PPP4C	0.0448345	0.0897662
	P35998	PSMC2	0.065251	0.0951981
	P52948	NUP98	-0.0199327	0.0114667
	Q08211	DHX9	0.0370661	0.0481816
	P40925	MDH1	0.104399	0.0829719
	P61026	RAB10	0.0129083	0.0175021
	P23528	CFL1	0.102414	0.120954
	P22234	PAICS	0.0868963	0.0912825
	O43776	NARS1	0.10693	0.0892266
	P41250	GARS1	0.0500361	0.134741
	P62913	RPL11	0.0861079	0.0415418
	P25398	RPS12	0.0134379	0.0242562
	Q9H0U4	RAB1B	0.0339495	0.0846618
	Q15293	RCN1	0.0403779	0.12434
	P17812	CTPS1	0.0731875	0.0965427
	Q15046	KARS1	0.0496076	0.0341234
	Q9BS26	ERP44	0.0446593	0.0912676
	P05388	RPLP0	0.0190983	0.0411596
	P30101	PDIA3	0.0285606	0.51265
	P15151	PVR	0.0345325	0.0813899
	O43707	ACTN4	0.0829856	0.0993707
	P13010	XRCC5	0.0462831	0.04952
	Q13404	UBE2V1	0.0961698	0.0746876
	P31949	S100A11	0.0279223	0.0686479
	Q66GS9	CEP135	0.029384	0.0839685
	O43399	TPD52L2	0.0427456	0.0913955
	P08708	RPS17	0.0145308	0.0221935
	Q96FJ2	DYNLL2	0.0452461	0.0723779
	P10809	HSPD1	0.02281	0.0453023
	P10515	DLAT	0.00987307	0.0177312
	Q9NZB2	FAM120A	0.0308863	0.0493106
	Q9NSE4	IARS2	-0.0313174	0.0357871
	Q6NVY1	HIBCH	0.01953	0.0504289
	Q12959	DLG1	0.0312017	0.0560736
	P35606	COPB2	0.0239652	0.044218
	Q13616	CUL1	0.148373	0.096744
	P13804	ETFA	0.00585238	0.0160881
	Q04760	GLO1	0.0568364	0.0640868
	P19367	HK1	0.0572459	0.0561534
	P22695	UQCRC2	0.0389436	0.056517
	P02794	FTH1	-0.00708453	0.0101453
	O43852	CALU	0.0087649	0.0157266
	P15311	EZR	0.0225004	0.0310816
	P49454	CENPF	0.00852203	0.0225854
	P55209	NAP1L1	-0.0121358	0.027578
	Q96HS1	PGAM5	-0.0543518	0.0623197
	Q6PI48	DARS2	0.00456746	0.00599506
	P19338	NCL	0.0255419	0.0332344
	O43324	EEF1E1	0.000865618	0.00167965
	P62266	RPS23	-0.0013574	0.000937575
	Q9NPJ3	ACOT13	0.0341098	0.0428262
	P18621	RPL17	0.00670815	0.00622205
	P38919	EIF4A3	-0.0133514	0.0767072
	Q5PRF9	SAMD4B	0.00600751	0.00787973
	P35658	NUP214	-0.0252209	0.0672955
	P38646	HSPA9	-0.00487137	0.0093015
	P48739	PITPNB	-0.0174948	0.0299603
	P11177	PDHB	-0.0184294	0.0685183
	Q96EY7	PTCD3	-0.00689411	0.0109136
	Q9ULF5	SLC39A10	0.00080808	0.000703199
	Q9P035	HACD3	0.191472	0.109552
	P35613	BSG	-0.0021286	0.00344744
	Q92841	DDX17	-7.69297e-05	6.58212e-05
	Q9UBI6	GNG12	-0.0610565	0.0555287
	P40926	MDH2	-0.0267309	0.174267
	P00387	CYB5R3	-0.0221507	0.0674214
	P13667	PDIA4	-0.0364946	0.0993819
	Q9UBM7	DHCR7	-0.0257905	0.0357582
	Q8IXT5	RBM12B	-0.0371329	0.0828183
	O75369	FLNB	-0.0314185	0.224082
	Q16836	HADH	-0.030578	0.134293
	Q9H2G2	SLK	0.569492	0.161691
	P12956	XRCC6	0.0581271	0.0449448
	P24752	ACAT1	-0.0117741	0.013463
	P36551	CPOX	-0.0373637	0.0929607
	Q9NUJ1	ABHD10	-0.0292441	0.0654377
	Q16740	CLPP	-0.0140457	0.0206489
	Q9Y230	RUVBL2	0.00271734	0.00238821
	P30405	PPIF	-0.0167592	0.0277503
	P30533	LRPAP1	-0.0208988	0.0351962
	P37802	TAGLN2	0.0935237	0.0704253
	P17174	GOT1	-0.0467482	0.287598
	O75874	IDH1	-0.0308603	0.0617422
	P41252	IARS1	-0.0418282	0.129354
	P04062	GBA	-0.0391623	0.0343226
	P63244	RACK1	0.167311	0.0919007
	P34897	SHMT2	-0.000588735	0.000449807
	O00541	PES1	0.0242208	0.0175684
	P62857	RPS28	0.106117	0.0783036
	Q9BWJ5	SF3B5	-0.0624536	0.158414
	P55795	HNRNPH2	-0.057663	0.0269497
	Q14677	CLINT1	-0.305571	0.18379
	Q9ULT8	HECTD1	-0.0799332	0.166075
	P53041	PPP5C	-0.0295817	0.0119145
	Q96C01	FAM136A	-0.0300763	0.0428719
	P62701	RPS4X	-0.0220674	0.0157613
	P60842	EIF4A1	-0.0303656	0.0361407
	P05455	SSB	-0.0589256	0.174193
	P62244	RPS15A	-0.0183131	0.0161948
	P27708	CAD	-0.0561517	0.13231
	Q9BZJ0	CRNKL1	-0.0675093	0.0926059
	P60709	ACTB	0.000623703	0.000604002
	P40855	PEX19	0.17386	0.0832848
	O60313	OPA1	-0.0581328	0.0799661
	Q8TAA3	PSMA8	-0.0207659	0.0246101
	P07195	LDHB	-0.0267944	0.0327004
	P78347	GTF2I	-0.0887915	0.0907589
	P08195	SLC3A2	-0.0845928	0.222013
	Q9Y3U8	RPL36	-0.0677611	0.118801
	P02765	AHSG	0.0269998	0.0174472
	Q9Y617	PSAT1	0.0152963	0.0117138
	P10586	PTPRF	-0.082173	0.253713
	P14868	DARS1	-0.0478039	0.0682879
	Q15029	EFTUD2	-0.302325	0.152452
	P17900	GM2A	-0.0846507	0.175064
	Q9NYF8	BCLAF1	-0.102514	0.150917
	Q00688	FKBP3	0.0878404	0.0591493
	Q96DB5	RMDN1	-0.104355	0.168229
	Q04637	EIF4G1	-0.0782681	0.139364
	Q5JRX3	PITRM1	-0.00933774	0.00766657
	Q03252	LMNB2	-0.0784251	0.113956
	P61247	RPS3A	0.0428448	0.0234518
	Q92688	ANP32B	0.100283	0.0489908
	Q9H792	PEAK1	-0.0648766	0.072856
	Q9BUT1	BDH2	-0.0985826	0.499662
	O00584	RNASET2	0.0122223	0.00714875
	Q05682	CALD1	-0.086937	0.162483
	P60174	TPI1	-0.0827535	0.139679
	P62249	RPS16	-0.0678253	0.039207
	O00115	DNASE2	-0.0976747	0.813
	P50454	SERPINH1	-0.032519	0.0364101
	Q5R3I4	TTC38	-0.0893208	0.248433
	P06576	ATP5F1B	-0.100297	0.672545
	P27694	RPA1	-0.00176748	0.00141583
	A0A0B4J2D5	GATD3B	-0.1038	0.653617
	P13639	EEF2	-0.0850538	0.166134
	Q14204	DYNC1H1	-0.0975056	0.223976
	P61221	ABCE1	-0.105225	0.295979
	P41743	PRKCI	-0.117447	0.349414
	Q9Y2L1	DIS3	-0.142559	0.124134
	P49411	TUFM	-0.119882	0.423682
	P25705	ATP5F1A	-0.0677923	0.0709056
	P0C7P4	UQCRFS1P1	-0.126441	0.262227
	P53396	ACLY	-0.114484	0.264056
	Q9BW91	NUDT9	-0.130033	0.253552
	P11586	MTHFD1	-0.112401	0.72608
	Q9Y4L1	HYOU1	-0.0691973	0.072035
	Q99798	ACO2	-0.12331	0.691023
	Q96F07	CYFIP2	-0.125104	0.161786
	Q9H0D6	XRN2	-0.132502	0.308857
	P42785	PRCP	-0.13791	0.319159
	Q9BRQ6	CHCHD6	-0.134377	0.180111
	P07814	EPRS1	-0.135162	0.717129
	Q13162	PRDX4	-0.125602	0.418349
	Q9Y2B0	CNPY2	-0.107296	0.196882
	P56134	ATP5MF	-0.145673	0.391576
	P27635	RPL10	-0.140772	0.474312
	P84243	H3-3A;H3-3B	-0.13086	0.105565
	Q02878	RPL6	-0.102879	0.107226
	O75629	CREG1	-0.144211	0.321933
	Q07666	KHDRBS1	-0.134572	0.393928
	Q15370	ELOB	0.16516	0.0823981
	Q86VP6	CAND1	-0.157993	0.345689
	Q70CQ2	USP34	-0.128206	0.170918
	Q9HAV7	GRPEL1	-0.132742	0.357251
	P63010	AP2B1	-0.152449	0.26316
	P07919	UQCRH	-0.146907	0.474261
	P21796	VDAC1	-0.157279	0.357862
	Q13255	GRM1	-0.181283	0.309076
	P30084	ECHS1	-0.135528	0.22314
	P46459	NSF	-0.15054	0.240575
	Q8TCS8	PNPT1	-0.158207	0.187375
	P28074	PSMB5	-0.133418	0.323419
	Q00839	HNRNPU	-0.155343	0.304317
	Q9P258	RCC2	-0.0670586	0.0410553
	P53701	HCCS	-0.173531	0.401152
	Q9H857	NT5DC2	-0.149235	0.444676
	Q9Y2H6	FNDC3A	-0.152239	0.414098
	P50213	IDH3A	-0.159912	0.711935
	Q9P2R7	SUCLA2	-0.117674	0.0829479
	Q32P28	P3H1	-0.156829	0.617728
	P02545	LMNA	-0.161186	1.13184
	Q9UN37	VPS4A	0.0688864	0.0294031
	Q04446	GBE1	-0.0661122	0.0399077
	Q9P2J5	LARS1	-0.16677	0.759185
	P24534	EEF1B2	-0.135597	0.168884
	P46782	RPS5	-0.12778	0.16968
	P46977	STT3A	-0.212038	0.157505
	P46940	IQGAP1	-0.207958	0.236968
	Q99873	PRMT1	-0.0495542	0.0306788
	Q562R1	ACTBL2	-0.0813204	0.0683208
	P27824	CANX	-0.183324	0.28069
	Q9C0C9	UBE2O	-0.258971	0.20703
	Q9BTE3	MCMBP	-0.15059	0.167707
	Q14839	CHD4	-0.173354	0.135742
	Q8IZV5	RDH10	-0.227285	0.307384
	P67775	PPP2CA	-0.182458	0.597416
	P41240	CSK	-0.169916	0.20391
	Q9HAV4	XPO5	-0.249418	0.256636
	P04040	CAT	-0.274687	0.127599
	O75521	ECI2	-0.192377	0.813288
	P26640	VARS1	-0.197864	0.322475
	P55786	NPEPPS	-0.0372855	0.0183983
	Q15031	LARS2	-0.184378	0.243612
	P62910	RPL32	-0.106466	0.0568944
	O95571	ETHE1	-0.177779	0.328058
	Q14118	DAG1	-0.203906	0.157023
	Q16204	CCDC6	-0.212787	0.587005
	O95831	AIFM1	-0.200163	0.70179
	P62854	RPS26	-0.209354	0.777362
	P26373	RPL13	-0.225154	0.392742
	Q5QNW6	H2BC18	-0.182481	0.330872
	P50914	RPL14	-0.19488	0.210995
	P16278	GLB1	-0.216138	0.265311
	P62888	RPL30	-0.164665	0.143086
	P05386	RPLP1	-0.212627	0.296322
	O96008	TOMM40	-0.211699	0.612247
	Q9Y5L0	TNPO3	-0.193867	0.210167
	Q92522	H1-10	-0.247055	0.46894
	P78330	PSPH	0.116327	0.0485368
	P10109	FDX1	-0.222173	0.739415
	Q32MZ4	LRRFIP1	-0.194752	0.239555
	O15144	ARPC2	-0.135022	0.0709687
	P31930	UQCRC1	-0.236534	0.725188
	P56270	MAZ	-0.224861	1.22669
	P68133	ACTA1	-0.0594641	0.0286257
	P05141	SLC25A5	-0.234152	0.997359
	Q96HE7	ERO1A	-0.243979	0.370857
	P00338	LDHA	-0.164335	0.185949
	P15880	RPS2	-0.232103	0.827892
	P11279	LAMP1	-0.215122	0.22504
	P20618	PSMB1	-0.204409	0.236234
	P49207	RPL34	-0.169214	0.174455
	Q03001	DST	-0.270707	0.230573
	Q9H3G5	CPVL	-0.239039	1.13033
	O00232	PSMD12	-0.240881	0.682885
	P00558	PGK1	-0.166917	0.171268
	P04181	OAT	-0.235077	0.858255
	P54132	BLM	-0.23653	0.459497
	Q9Y6D9	MAD1L1	-0.148973	0.112962
	Q99442	SEC62	-0.331633	0.363194
	P11310	ACADM	0.013483	0.00737141
	P82094	TMF1	-0.239642	0.404017
	Q14789	GOLGB1	-0.23166	0.58714
	Q9BXW7	HDHD5	-0.308575	0.347699
	Q8IV08	PLD3	-0.253813	0.713034
	Q07021	C1QBP	-0.239309	0.560123
	P31937	HIBADH	-0.226724	0.154455
	Q9Y6H1	CHCHD2	-0.262716	0.968656
	P53985	SLC16A1	-0.276184	0.953535
	P68400	CSNK2A1	-0.286382	0.63259
	Q14498	RBM39	-0.2547	0.59288
	Q9UBB4	ATXN10	-0.331373	0.379465
	P18124	RPL7	-0.240459	0.205049
	P11021	HSPA5	-0.191058	0.196737
	Q14697	GANAB	-0.270267	0.555376
	P08574	CYC1	-0.284455	1.26748
	Q9Y277	VDAC3	-0.280238	0.676573
	P12532	CKMT1A;CKMT1B	-0.308124	0.532385
	P46531	NOTCH1	-0.266973	0.496119
	Q15005	SPCS2	-0.273524	0.833787
	Q92896	GLG1	-0.350543	0.3827
	Q9Y4X5	ARIH1	-0.304822	0.690379
	O00469	PLOD2	-0.268721	0.0731029
	P84098	RPL19	-0.289618	0.563821
	P62906	RPL10A	-0.253669	0.249693
	P35080	PFN2	-0.295134	0.865754
	Q02543	RPL18A	-0.290985	0.574169
	P40939	HADHA	-0.257534	0.260363
	P18077	RPL35A	-0.309144	0.344448
	P49736	MCM2	-0.313979	0.816581
	P07093	SERPINE2	-0.303521	0.926726
	Q9H3N1	TMX1	-0.284091	0.674183
	Q8N5M9	JAGN1	-0.334833	0.713867
	P31040	SDHA	-0.282118	0.63125
	Q16778	H2BC21	-0.306613	1.26648
	P60228	EIF3E	-0.330431	0.790834
	Q9HC84	MUC5B	-0.246586	0.262301
	P35250	RFC2	-0.299859	0.440354
	P48723	HSPA13	-0.322761	0.360544
	P62847	RPS24	-0.440416	0.330787
	O43242	PSMD3	-0.0402778	0.0170532
	P46776	RPL27A	-0.320856	0.217259
	Q09161	NCBP1	-0.201488	0.169861
	P62917	RPL8	-0.27392	0.235842
	Q15436	SEC23A	-0.308451	0.938669
	P42126	ECI1	-0.317724	0.761098
	P37108	SRP14	-0.323735	0.928557
	P02647	APOA1	-0.252578	0.280534
	Q9NNW5	WDR6	-0.299699	0.51533
	Q93008	USP9X	-0.36024	0.549563
	Q14197	MRPL58	-0.133613	0.0586383
	Q7Z6Z7	HUWE1	-0.37477	0.448115
	A0AVT1	UBA6	-0.319396	0.293056
	Q9H078	CLPB	-0.359861	0.793082
	P41091	EIF2S3	-0.350294	0.360912
	Q9P289	STK26	0.0476081	0.0153824
	O95197	RTN3	-0.352474	0.608305
	Q5VTU8	ATP5F1EP2	-0.354504	0.610086
	P49458	SRP9	-0.347852	0.284662
	O75843	AP1G2	-0.347445	0.590876
	P46777	RPL5	-0.236108	0.120145
	Q8N726	CDKN2A	-0.347928	1.24036
	Q6P2E9	EDC4	-0.334969	0.938013
	O75390	CS	-0.337601	1.03708
	Q96QK1	VPS35	-0.31064	0.456748
	O43447	PPIH	-0.213874	0.153048
	Q13586	STIM1	-0.37028	0.745906
	O95793	STAU1	-0.115864	0.0353155
	Q969G3	SMARCE1	-0.342883	0.859593
	Q8TBC4	UBA3	0.115409	0.0321985
	P62899	RPL31	-0.353134	0.500972
	P02649	APOE	-0.446102	0.466046
	O95202	LETM1	-0.275172	0.280652
	C9JL84	HHLA1	-0.374004	0.776418
	P62805	H4-16;H4C1;H4C11;H4C12;H4C13;H4C14;H4C15;H4C2;H4C3;H4C4;H4C5;H4C6;H4C8;H4C9	-0.37031	0.536071
	Q8N183	NDUFAF2	-0.491828	0.50307
	Q15437	SEC23B	-0.400326	1.05324
	P22102	GART	-0.363224	0.902474
	O00461	GOLIM4	-0.379903	0.692379
	Q7Z3B4	NUP54	-0.338528	0.462528
	Q00059	TFAM	-0.411222	0.616045
	O14929	HAT1	-0.356895	0.512375
	P62753	RPS6	-0.394283	1.27201
	Q2VPA4	CR1L	-0.386083	0.678378
	Q6UW68	TMEM205	-0.429235	0.421436
	Q9BQG0	MYBBP1A	-0.420316	0.826651
	P61916	NPC2	-0.490351	0.566592
	Q13510	ASAH1	-0.380418	0.475011
	P61513	RPL37A	-0.43696	0.948454
	Q14739	LBR	-0.415653	0.819477
	Q9NZ01	TECR	-0.460272	0.752955
	P62263	RPS14	-0.320567	0.313607
	P69905	HBA1;HBA2	-0.396797	0.40878
	P12694	BCKDHA	-0.441607	0.782166
	Q9BZE4	GTPBP4	-0.593783	0.262851
	P11498	PC	-0.418914	1.24343
	P78527	PRKDC	-0.405464	0.41893
	P61158	ACTR3	-0.414862	0.715565
	Q5ZPR3	CD276	-0.406091	1.00145
	Q8NCK7	SLC16A11	-0.461988	0.90081
	O94966	USP19	-0.443983	1.29021
	P22087	FBL	-0.435873	0.391452
	Q9H444	CHMP4B	-0.383048	0.416181
	Q16850	CYP51A1	-0.517092	0.544892
	P33992	MCM5	-0.434934	1.07253
	P09874	PARP1	-0.432948	0.755344
	P39019	RPS19	-0.257367	0.138116
	Q96BM9	ARL8A	-0.530065	0.428666
	Q9Y3E5	PTRH2	-0.44143	0.57852
	P61927	RPL37	-0.55514	0.648436
	Q9NVP1	DDX18	-0.400356	0.353064
	Q9Y3S1	WNK2	-0.420213	0.472948
	Q92796	DLG3	-0.507635	0.743166
	P13674	P4HA1	-0.486859	0.663559
	Q13136	PPFIA1	-0.724355	0.506462
	Q96P70	IPO9	-0.501068	1.24091
	P62318	SNRPD3	-0.683118	0.508308
	Q5W0B7	TMEM236	-0.276414	0.116686
	Q9BYE9	CDHR2	-0.469313	0.855383
	Q99805	TM9SF2	-0.466278	0.810482
	P49755	TMED10	-0.726769	0.483004
	P30622	CLIP1	-0.527696	1.13705
	Q9H930	SP140L	-0.512439	0.518872
	Q8NE71	ABCF1	-0.371377	0.332797
	P28799	GRN	-0.21656	0.0825999
	P62879	GNB2	-0.717393	0.529326
	P52789	HK2	-0.520425	1.1528
	P39023	RPL3	-0.474417	0.471267
	Q9NR30	DDX21	-0.516155	1.01535
	P61313	RPL15	-0.501618	0.350266
	O43660	PLRG1	-0.230593	0.0469901
	P62424	RPL7A	-0.498512	0.948159
	O60488	ACSL4	-0.526877	1.17158
	Q14980	NUMA1	-0.517782	1.27834
	Q9Y6C9	MTCH2	-0.47968	0.593956
	O15067	PFAS	-0.236585	0.0997451
	O75347	TBCA	-0.236401	0.129791
	O60879	DIAPH2	-0.487218	0.383893
	O00767	SCD	-0.545432	0.549389
	P12236	SLC25A6	-0.523228	0.892712
	P51659	HSD17B4	-0.435691	0.368235
	Q8TEM1	NUP210	-0.533309	1.1261
	Q7L2E3	DHX30	-0.575579	0.947401
	Q10713	PMPCA	-0.464546	0.192899
	Q9H8G2	CAAP1	-0.661146	0.523504
	P08648	ITGA5	-0.546768	1.18625
	P04843	RPN1	-0.59752	1.16147
	Q53H12	AGK	-0.639977	0.622618
	Q15125	EBP	-0.5302	0.337683
	Q15643	TRIP11	-0.540216	0.644791
	P35268	RPL22	-0.506002	0.577572
	P40429	RPL13A	-0.565097	0.290905
	Q04721	NOTCH2	-0.681178	0.824022
	P36578	RPL4	-0.61091	0.656834
	P49591	SARS1	-1.10199	0.362654
	Q96M27	PRRC1	-0.544963	0.376759
	O75503	CLN5	-0.726854	1.01281
	Q9H9B4	SFXN1	-0.713826	1.15232
	P10176	COX8A	-0.499747	0.341158
	Q96ER9	CCDC51	-0.626588	0.580312
	O43567	RNF13	-0.67222	0.884704
	P38571	LIPA	-0.897783	0.760159
	P35241	RDX	-0.795633	0.584224
	Q13085	ACACA	-0.699971	1.1397
	Q86U90	YRDC	-0.802837	1.05765
	Q9BYD6	MRPL1	-0.952126	0.691339
	P36871	PGM1	-0.868296	1.20895
	O95573	ACSL3	-0.815452	1.19859
	Q9BTY2	FUCA2	-1.08409	0.766839
	Q15800	MSMO1	-0.850594	0.926096
	Q9BXJ9	NAA15	-1.06728	0.788557
	P06744	GPI	-0.70248	0.504436
	P07339	CTSD	-1.00548	1.28453
	P63151	PPP2R2A	-1.28064	0.43052
	O43402	EMC8	-0.645997	0.240183
	Q01970	PLCB3	-0.99544	0.916916
	P51572	BCAP31	-0.935501	0.873445
	Q9P287	BCCIP	-1.00198	1.00319
	P27695	APEX1	-0.850968	0.290451
	Q643R3	LPCAT4	-1.07552	1.27176
	Q16543	CDC37	0.0372245	0.00998211
	Q9Y678	COPG1	-1.10251	0.775814
	P62487	POLR2G	-1.01661	1.14739
	O75955	FLOT1	-1.11049	0.956225
	P23588	EIF4B	-0.849201	0.455505
	Q9BQI4	CCDC3	-0.914241	0.711142
	Q86YZ3	HRNR	-1.03065	1.077
	Q9BQ52	ELAC2	-1.13712	1.2869
	Q16718	NDUFA5	-1.00026	1.07548
	P28482	MAPK1	-1.29921	1.11074
	O60832	DKC1	-1.28421	1.21317
	P52888	THOP1	-2.54288	1.1818
	Q6P2Q9	PRPF8	-1.52339	0.450619
	Q5D862	FLG2	-3.18175	1.01058
	P16615	ATP2A2	-1.83033	0.418417
	P23381	WARS1	2.25181	0.908701	Singleton
	Q99627	COPS8	2.11508	0.916577	Singleton
	Q12972	PPP1R8	2.06817	0.9083	Singleton
	Q12926	ELAVL2	2.0275	1.074	Singleton
	Q13573	SNW1	1.36273	0.608465	Singleton
	O60220	TIMM8A	1.56082	0.818424	Singleton
	P15374	UCHL3	1.58927	0.965183	Singleton
	P62306	SNRPF	1.39232	0.974305	Singleton
	Q06587	RING1	1.35343	1.2644	Singleton
	P67936	TPM4	1.21407	0.814547	Singleton
	Q53T59	HS1BP3	1.14943	0.865627	Singleton
	Q9Y6K9	IKBKG	1.51784	1.30952	Singleton
	O95777	LSM8	1.38542	1.24815	Singleton
	O60716	CTNND1	0.971672	0.705347	Singleton
	O15143	ARPC1B	0.968719	0.591405	Singleton
	Q14919	DRAP1	0.967295	0.621212	Singleton
	Q9NWB6	ARGLU1	1.30583	1.16282	Singleton
	P42566	EPS15	1.15435	0.919582	Singleton
	Q9NRA8	EIF4ENIF1	1.05989	0.993192	Singleton
	Q9UHD9	UBQLN2	1.15989	1.05928	Singleton
	O75569	PRKRA	0.803003	0.978049	Singleton
	Q9Y450	HBS1L	0.989713	0.77556	Singleton
	Q8TAQ2	SMARCC2	0.967028	1.01343	Singleton
	Q01664	TFAP4	0.841798	0.849023	Singleton
	Q92783	STAM	0.65532	0.649984	Singleton
	P11047	LAMC1	1.07802	1.33137	Singleton
	Q16656	NRF1	0.668855	0.559598	Singleton
	Q9UJY5	GGA1	0.826878	0.975756	Singleton
	Q8N4P3	HDDC3	0.781221	1.02065	Singleton
	Q01167	FOXK2	0.856559	1.05482	Singleton
	Q9ULH7	MRTFB	0.889742	0.969188	Singleton
	O00161	SNAP23	0.655645	0.742483	Singleton
	Q6PD74	AAGAB	0.436761	0.729115	Singleton
	P24941	CDK2	0.840917	0.897271	Singleton
	P20290	BTF3	0.453409	0.590432	Singleton
	Q9NY33	DPP3	0.146321	0.136102	Singleton
	Q99417	MYCBP	0.306988	0.313538	Singleton
	Q9BY89	KIAA1671	0.307859	0.439948	Singleton
	Q2TAL8	QRICH1	0.306312	0.41443	Singleton
	P53384	NUBP1	0.430902	0.671315	Singleton
	P36507	MAP2K2	0.634254	1.24401	Singleton
	Q6I9Y2	THOC7	-0.0456028	0.0509026	Singleton
	Q96ST2	IWS1	0.351936	0.613333	Singleton
	P57076	CFAP298	-0.595782	0.744235	Singleton
	P05412	JUN	3.7221	2.50699	Singleton
	O15160	POLR1C	3.92876	4.99101	Singleton
	P61457	PCBD1	2.53276	2.34767	Singleton
	P09234	SNRPC	2.65328	3.38291	Singleton
	Q99471	PFDN5	2.24492	2.69809	Singleton
	Q96T58	SPEN	2.30592	1.82432	Singleton
	P09661	SNRPA1	2.19095	2.74336	Singleton
	Q9UBQ7	GRHPR	2.06031	1.85371	Singleton
	Q9P1F3	ABRACL	2.09548	3.03804	Singleton
	Q2QD12	RPEL1	1.91159	2.83587	Singleton
	Q5TDH0	DDI2	1.94598	2.92156	Singleton
	P61923	COPZ1	1.55675	2.88418	Singleton
	Q13439	GOLGA4	1.74073	2.59502	Singleton
	Q15024	EXOSC7	1.41208	2.24635	Singleton
	Q6UVJ0	SASS6	1.64823	2.3925	Singleton
	Q9UKJ3	GPATCH8	1.73404	3.26315	Singleton
	Q96GK7	FAHD2A	1.31204	2.01192	Singleton
	P30520	ADSS2	1.18189	1.64488	Singleton
	O43813	LANCL1	1.28744	2.73258	Singleton
	Q06210	GFPT1	1.3418	1.76375	Singleton
	Q9UNZ2	NSFL1C	0.955598	2.38067	Singleton
	Q8N684	CPSF7	1.01845	1.51035	Singleton
	P49593	PPM1F	0.857584	1.99271	Singleton
	O94842	TOX4	0.666253	1.6504	Singleton
	Q9BRX2	PELO	0.765292	2.16759	Singleton

## Sheet: Parkin_N_miniSOG
C: Student's T-test Significant N_miniSOG_293T	T: Accession	T: Gene Symbol	N: Student's T-test Difference N_miniSOG_293T	N: -Log Student's T-test p-value N_miniSOG_293T	Note
+	O60260	PRKN	8.46899	2.87356	significant
+	P98175	RBM10	4.22183	3.45544	significant
+	Q13363	CTBP1	3.88486	1.55328	significant
+	P16152	CBR1	3.46966	2.0913	significant
+	Q8N0X7	SPART	3.38307	5.75859	significant
+	Q9UHX1	PUF60	3.27291	2.9253	significant
+	Q96EV2	RBM33	3.15457	1.81771	significant
+	Q15717	ELAVL1	3.11404	3.07742	significant
+	Q9H832	UBE2Z	3.0927	4.66304	significant
+	Q9NP77	SSU72	2.98665	4.96569	significant
+	O14908	GIPC1	2.90402	1.62249	significant
+	O00170	AIP	2.87874	1.83952	significant
+	Q8WXF1	PSPC1	2.82395	4.26471	significant
+	Q7Z5L9	IRF2BP2	2.76054	3.34313	significant
+	O00193	SMAP	2.75274	3.21902	significant
+	O00267	SUPT5H	2.71265	2.80607	significant
+	Q15428	SF3A2	2.65591	2.93388	significant
+	Q9H7S9	ZNF703	2.63573	4.32032	significant
+	Q8TD16	BICD2	2.61651	2.07166	significant
+	P46821	MAP1B	2.53096	1.89601	significant
+	P25685	DNAJB1	2.50683	2.73579	significant
+	Q9H334	FOXP1	2.4988	2.95218	significant
+	Q8WXI9	GATAD2B	2.49728	1.67454	significant
+	Q9NPI6	DCP1A	2.49507	2.56902	significant
+	O75663	TIPRL	2.49343	3.64515	significant
+	O00151	PDLIM1	2.49181	2.55371	significant
+	P33316	DUT	2.42504	1.44298	significant
+	Q9BT78	COPS4	2.41681	1.73487	significant
+	Q04726	TLE3	2.41079	2.87555	significant
+	P12955	PEPD	2.41015	4.18136	significant
+	Q9HD26	GOPC	2.41008	1.69279	significant
+	Q9NQX3	GPHN	2.40346	3.64146	significant
+	O75400	PRPF40A	2.39308	1.88482	significant
+	Q96IU4	ABHD14B	2.36072	1.5682	significant
+	Q9Y5K5	UCHL5	2.35351	2.31671	significant
+	O60885	BRD4	2.34913	4.30633	significant
+	Q9Y5S9	RBM8A	2.32931	1.89754	significant
+	Q9NPD8	UBE2T	2.32671	2.79562	significant
+	Q9BRP1	PDCD2L	2.3117	3.44264	significant
+	Q13177	PAK2	2.30107	2.98061	significant
+	P51570	GALK1	2.2954	3.03622	significant
+	Q7Z4H3	HDDC2	2.27562	1.3065	significant
+	Q99700	ATXN2	2.25988	2.26675	significant
+	O75934	BCAS2	2.25755	1.7192	significant
+	O43719	HTATSF1	2.22577	1.4308	significant
+	Q5VT52	RPRD2	2.20093	1.38341	significant
+	Q8WX93	PALLD	2.17792	2.35553	significant
+	Q9Y5X3	SNX5	2.17642	1.52916	significant
+	Q9HB71	CACYBP	2.15969	1.65642	significant
+	Q15654	TRIP6	2.14773	2.10437	significant
+	Q9H307	PNN	2.14171	1.69266	significant
+	Q8WTS6	SETD7	2.1281	1.91417	significant
+	P08397	HMBS	2.12792	1.6635	significant
+	O95861	BPNT1	2.12024	1.8623	significant
+	Q9NT62	ATG3	2.10224	2.08096	significant
+	Q9NTZ6	RBM12	2.09941	1.88051	significant
+	Q16576	RBBP7	2.07204	2.81085	significant
+	Q16630	CPSF6	2.06845	1.80057	significant
+	Q9Y224	RTRAF	2.06536	2.32864	significant
+	P33240	CSTF2	2.05582	2.95981	significant
+	P32929	CTH	2.03338	1.88548	significant
+	Q9NP79	VTA1	2.02284	2.85635	significant
+	Q9C0J8	WDR33	2.00849	1.86257	significant
+	Q09028	RBBP4	1.99525	1.40941	significant
+	P04080	CSTB	1.98325	1.45102	significant
+	Q12874	SF3A3	1.95112	2.07409	significant
+	Q13283	G3BP1	1.94626	2.05635	significant
+	O95757	HSPA4L	1.93862	1.86039	significant
+	P15927	RPA2	1.92692	2.67091	significant
+	Q96KR1	ZFR	1.91603	3.07743	significant
+	Q9UKG1	APPL1	1.89085	2.90424	significant
+	Q9H4A3	WNK1	1.8894	2.39367	significant
+	P55036	PSMD4	1.88105	1.74308	significant
+	Q9UJC3	HOOK1	1.87069	1.97936	significant
+	Q9BRA2	TXNDC17	1.86738	1.70484	significant
+	P46109	CRKL	1.86437	1.48097	significant
+	Q15003	NCAPH	1.85808	2.47176	significant
+	Q6PKG0	LARP1	1.8494	2.56871	significant
+	O14974	PPP1R12A	1.82549	1.3446	significant
+	P04637	TP53	1.81635	2.88827	significant
+	Q12904	AIMP1	1.79697	1.5266	significant
+	Q9UKV3	ACIN1	1.79359	1.97391	significant
+	P62308	SNRPG	1.78257	1.88494	significant
+	P63165	SUMO1	1.77028	4.81352	significant
+	Q9UPT8	ZC3H4	1.76754	3.07704	significant
+	P52732	KIF11	1.75659	2.79453	significant
+	Q8IWX8	CHERP	1.75402	2.00044	significant
+	O60884	DNAJA2	1.74616	1.72508	significant
+	P23919	DTYMK	1.7387	2.59146	significant
+	P13489	RNH1	1.73809	1.53902	significant
+	O60493	SNX3	1.71592	2.62089	significant
+	O15355	PPM1G	1.71545	2.49715	significant
+	Q9H3K6	BOLA2;BOLA2B	1.71042	1.79649	significant
+	Q9BWU0	SLC4A1AP	1.69217	2.41635	significant
+	Q15942	ZYX	1.6882	3.46309	significant
+	Q15637	SF1	1.68266	2.87098	significant
+	O94888	UBXN7	1.67217	2.49722	significant
+	Q71RC2	LARP4	1.66998	1.39716	significant
+	O75832	PSMD10	1.66657	2.03666	significant
+	O75152	ZC3H11A	1.66621	3.13593	significant
+	Q15427	SF3B4	1.66318	2.38442	significant
+	Q96S59	RANBP9	1.65756	1.62782	significant
+	P40222	TXLNA	1.65625	1.7699	significant
+	Q14315	FLNC	1.65356	3.30839	significant
+	P0DMV9	HSPA1B	1.65241	1.99473	significant
+	Q15459	SF3A1	1.6498	3.92022	significant
+	O14545	TRAFD1	1.64764	2.75389	significant
+	Q16186	ADRM1	1.64741	1.56011	significant
+	P09012	SNRPA	1.64439	2.56424	significant
+	P31153	MAT2A	1.64105	1.50814	significant
+	Q15019	SEPTIN2	1.63675	2.57639	significant
+	Q5T8P6	RBM26	1.62861	1.56724	significant
+	O00299	CLIC1	1.62648	1.49107	significant
+	Q14444	CAPRIN1	1.62626	2.43314	significant
+	Q9Y520	PRRC2C	1.62434	2.12333	significant
+	O94776	MTA2	1.61035	3.80636	significant
+	Q9UHB6	LIMA1	1.60134	1.35354	significant
+	Q15417	CNN3	1.6003	2.13817	significant
+	P12270	TPR	1.59759	2.74596	significant
+	P52292	KPNA2	1.58834	2.07968	significant
+	Q14320	FAM50A	1.58119	2.55324	significant
+	O14641	DVL2	1.58002	2.86626	significant
+	Q9Y6A5	TACC3	1.57448	2.4488	significant
+	O00762	UBE2C	1.56745	2.76166	significant
+	Q9UBE0	SAE1	1.56592	1.42742	significant
+	Q8NFH3	NUP43	1.56385	1.81645	significant
+	Q96I25	RBM17	1.55537	1.40071	significant
+	O00487	PSMD14	1.54836	2.24953	significant
+	Q9NVA2	SEPTIN11	1.54204	2.53607	significant
+	Q9UMX0	UBQLN1	1.53988	1.87664	significant
+	A6NDG6	PGP	1.53939	2.03895	significant
+	P43686	PSMC4	1.5289	1.51777	significant
+	P09496	CLTA	1.52794	1.56137	significant
+	P61604	HSPE1	1.52325	2.42685	significant
+	Q9BYW2	SETD2	1.51191	1.94232	significant
+	Q8WWM7	ATXN2L	1.49925	3.67266	significant
+	P43034	PAFAH1B1	1.49012	1.52604	significant
+	P51610	HCFC1	1.48442	1.88589	significant
+	Q15181	PPA1	1.4839	1.71008	significant
+	O95394	PGM3	1.48207	1.54481	significant
+	P49773	HINT1	1.48189	1.85399	significant
+	Q96EP5	DAZAP1	1.47995	2.17792	significant
+	P30626	SRI	1.47823	2.25748	significant
+	P62993	GRB2	1.47559	1.47703	significant
+	Q9BQE3	TUBA1C	1.47528	3.63655	significant
+	O75312	ZPR1	1.4706	1.63242	significant
+	P00491	PNP	1.46631	1.53291	significant
+	P54727	RAD23B	1.46185	2.44193	significant
+	Q6EEV6	SUMO4	1.46051	2.42831	significant
+	O60343	TBC1D4	1.45939	1.98947	significant
+	Q8WZA9	IRGQ	1.45812	1.731	significant
+	O60664	PLIN3	1.45544	2.23105	significant
+	P52565	ARHGDIA	1.4489	1.35529	significant
+	Q99829	CPNE1	1.43656	1.58649	significant
+	Q9UGP4	LIMD1	1.42712	1.899	significant
+	Q9UNM6	PSMD13	1.42658	1.30892	significant
+	P52597	HNRNPF	1.41041	2.85318	significant
+	Q15365	PCBP1	1.4094	3.72584	significant
+	Q96J01	THOC3	1.40714	1.40327	significant
+	O00425	IGF2BP3	1.40218	2.33347	significant
+	P22392	NME2	1.40196	2.05083	significant
+	P29590	PML	1.39575	3.18633	significant
+	Q96AE4	FUBP1	1.39157	1.97302	significant
+	Q15075	EEA1	1.388	2.48789	significant
+	Q86WR7	PROSER2	1.3851	3.05856	significant
+	Q96I24	FUBP3	1.37578	2.07572	significant
+	O00483	NDUFA4	1.37412	1.97723	significant
+	P46060	RANGAP1	1.37104	1.72761	significant
+	O75534	CSDE1	1.35705	2.61129	significant
+	Q9UHD8	SEPTIN9	1.34065	2.05225	significant
+	O43491	EPB41L2	1.33989	1.91431	significant
+	Q92973	TNPO1	1.33448	2.27667	significant
+	P13798	APEH	1.33335	1.35854	significant
+	Q96HC4	PDLIM5	1.33166	2.0477	significant
+	Q5SW79	CEP170	1.33033	1.93242	significant
+	P48634	PRRC2A	1.32776	1.47769	significant
+	O75821	EIF3G	1.32374	1.58387	significant
+	P30153	PPP2R1A	1.31378	2.17678	significant
+	P13796	LCP1	1.31296	1.79681	significant
+	Q9Y6G9	DYNC1LI1	1.30758	3.55855	significant
+	O15372	EIF3H	1.28469	1.55731	significant
+	Q9Y266	NUDC	1.2819	3.0386	significant
+	Q14157	UBAP2L	1.27859	1.57368	significant
+	Q99615	DNAJC7	1.27477	2.17896	significant
+	O00233	PSMD9	1.27457	2.68522	significant
+	P46379	BAG6	1.27391	3.27572	significant
+	Q8NFC6	BOD1L1	1.27269	1.3132	significant
+	P15170	GSPT1	1.27246	2.78443	significant
+	Q15366	PCBP2	1.27098	2.26032	significant
+	P56192	MARS1	1.26674	1.80793	significant
+	Q02790	FKBP4	1.2607	2.45387	significant
+	Q00341	HDLBP	1.25792	1.90783	significant
+	P36969	GPX4	1.25539	2.69655	significant
+	Q9UNE7	STUB1	1.2466	1.79181	significant
+	Q15102	PAFAH1B3	1.24221	2.09193	significant
+	O76003	GLRX3	1.23597	3.05925	significant
+	Q9NRL3	STRN4	1.23523	1.33156	significant
+	Q9H0L4	CSTF2T	1.22603	3.2698	significant
+	Q6L8Q7	PDE12	1.22472	1.86073	significant
+	O95336	PGLS	1.22228	1.53267	significant
+	P07737	PFN1	1.22098	1.86234	significant
+	P43487	RANBP1	1.21672	2.00901	significant
+	O14776	TCERG1	1.21508	1.77853	significant
+	Q07866	KLC1	1.21229	2.07779	significant
+	P47813	EIF1AX	1.21119	2.26562	significant
+	Q9BQA1	WDR77	1.21088	1.43637	significant
+	Q4VCS5	AMOT	1.2107	3.36017	significant
+	P00918	CA2	1.20639	1.83978	significant
+	O43670	ZNF207	1.19562	1.94149	significant
+	Q9NSC5	HOMER3	1.19382	3.96912	significant
+	Q13561	DCTN2	1.18389	2.08436	significant
+	Q9Y265	RUVBL1	1.17511	1.50526	significant
+	P04792	HSPB1	1.16768	3.56885	significant
+	O95825	CRYZL1	1.16576	2.13269	significant
+	P63241	EIF5A	1.16522	2.49345	significant
+	Q9BW83	IFT27	1.15881	2.60535	significant
+	Q9C0C2	TNKS1BP1	1.15016	1.35334	significant
+	Q8IUI8	CRLF3	1.14205	1.97173	significant
+	Q8IUD2	ERC1	1.13763	2.01128	significant
+	P31689	DNAJA1	1.13643	1.58125	significant
+	Q9ULV4	CORO1C	1.13502	1.68978	significant
+	Q13310	PABPC4	1.13415	1.65696	significant
+	Q9Y5A9	YTHDF2	1.13374	3.60585	significant
+	P51858	HDGF	1.12988	3.05476	significant
+	O94979	SEC31A	1.12793	1.77636	significant
+	P25325	MPST	1.1242	2.0351	significant
+	Q09666	AHNAK	1.11973	1.57113	significant
+	P11142	HSPA8	1.10807	2.23175	significant
+	Q05519	SRSF11	1.10536	1.41217	significant
+	Q92945	KHSRP	1.10422	2.16853	significant
+	O95817	BAG3	1.09727	3.23054	significant
+	P49750	YLPM1	1.09278	3.38729	significant
+	Q99733	NAP1L4	1.09002	1.90571	significant
+	P55010	EIF5	1.08271	2.31358	significant
+	Q14676	MDC1	1.07964	1.51206	significant
+	P30046	DDT	1.07941	1.92365	significant
+	Q14C86	GAPVD1	1.07801	2.29276	significant
+	Q5CZC0	FSIP2	1.07776	1.83921	significant
+	Q8NC51	SERBP1	1.0776	3.20731	significant
+	Q96EA4	SPDL1	1.07528	1.67425	significant
+	P30050	RPL12	1.06938	1.5393	significant
+	Q9UQ35	SRRM2	1.06337	2.51426	significant
+	Q96LB3	IFT74	1.06244	1.42479	significant
+	O15371	EIF3D	1.0621	2.36391	significant
+	Q13435	SF3B2	1.06014	2.63699	significant
+	P26599	PTBP1	1.05497	1.86723	significant
+	P17980	PSMC3	1.05352	1.70057	significant
+	P11940	PABPC1	1.05035	1.76365	significant
+	Q9BZF9	UACA	1.0494	1.97576	significant
+	O95433	AHSA1	1.04829	2.64821	significant
+	P07355	ANXA2	1.04548	1.63244	significant
+	Q5T6F2	UBAP2	1.04492	1.50574	significant
+	O15027	SEC16A	1.0406	2.67999	significant
+	Q9NZI8	IGF2BP1	1.03879	1.90281	significant
+	P68402	PAFAH1B2	1.03839	2.24369	significant
+	P18669	PGAM1	1.03774	2.1474	significant
+	Q14160	SCRIB	1.03693	1.47878	significant
+	P04435	TRBV7-9	1.03281	2.63844	significant
+	P15531	NME1	1.03223	1.72549	significant
+	P31948	STIP1	1.03051	3.62056	significant
+	P29692	EEF1D	1.02622	1.82097	significant
+	O00273	DFFA	1.02454	2.59227	significant
+	P13861	PRKAR2A	1.00942	2.46279	significant
+	O43237	DYNC1LI2	1.00789	3.77203	significant
+	Q9Y2V2	CARHSP1	1.00554	1.51986	significant
+	Q9UHR4	BAIAP2L1	1.00401	1.78299	significant
+	Q7Z417	NUFIP2	1.00058	2.57725	significant
+	Q15424	SAFB	1.00039	2.0879	significant
+	Q9Y371	SH3GLB1	0.992846	2.38658
+	Q9NUQ3	TXLNG	0.986865	2.45402
+	P62191	PSMC1	0.983411	1.50488
+	P82979	SARNP	0.978821	1.80322
+	Q15233	NONO	0.970215	2.90965
+	P31943	HNRNPH1	0.963266	1.83747
+	O75157	TSC22D2	0.962612	1.63268
+	Q9Y3A5	SBDS	0.958484	1.92216
+	O15042	U2SURP	0.954576	1.58336
+	P58546	MTPN	0.943518	1.39147
+	P35637	FUS	0.943019	1.71857
+	P22061	PCMT1	0.942113	1.4321
+	Q96EV8	DTNBP1	0.941873	4.05276
+	Q01518	CAP1	0.93939	1.58498
+	Q15056	EIF4H	0.936165	2.32529
+	Q16643	DBN1	0.932923	1.91264
+	Q06830	PRDX1	0.931488	1.47437
+	Q13263	TRIM28	0.923002	3.02581
+	Q92598	HSPH1	0.920591	1.38404
+	P27816	MAP4	0.918593	1.70095
+	Q8IXS6	PALM2	0.914559	2.20036
+	Q9GZZ1	NAA50	0.914312	1.36092
+	P09211	GSTP1	0.911386	2.22779
+	P07437	TUBB	0.910431	2.23681
+	Q8ND56	LSM14A	0.908552	2.59066
+	Q08752	PPID	0.905909	1.34944
+	Q14247	CTTN	0.904844	1.93025
+	Q9NUP9	LIN7C	0.902358	2.08872
+	Q99426	TBCB	0.888738	2.99395
+	Q15691	MAPRE1	0.886637	1.83204
+	Q9UJU6	DBNL	0.886302	1.43731
+	P85037	FOXK1	0.884985	2.3563
+	O95671	ASMTL	0.876135	1.44725
+	Q13148	TARDBP	0.875249	1.87609
+	O00244	ATOX1	0.873654	1.33535
+	P16989	YBX3	0.864825	3.31987
+	Q13395	TARBP1	0.864543	2.38635
+	Q96F86	EDC3	0.863084	2.01857
+	P78371	CCT2	0.857388	1.5737
+	A0MZ66	SHTN1	0.855324	2.4555
+	Q9Y606	PUS1	0.854953	1.559
+	P33176	KIF5B	0.854577	1.67383
+	Q9NWV8	BABAM1	0.846965	4.10747
+	Q92734	TFG	0.843278	1.54022
+	P21333	FLNA	0.837481	2.86784
+	P39687	ANP32A	0.836429	2.14881
+	Q9UKS6	PACSIN3	0.825529	1.55391
+	O95232	LUC7L3	0.823082	1.63447
+	Q86UP2	KTN1	0.814999	2.4594
+	P30086	PEBP1	0.807882	1.97213
+	P23246	SFPQ	0.804672	2.10225
+	P61981	YWHAG	0.804481	1.68732
+	P43243	MATR3	0.79828	2.47081
+	Q96T51	RUFY1	0.79531	2.24262
+	P60891	PRPS1	0.790382	1.31702
+	Q9UQ80	PA2G4	0.782513	1.96071
+	Q9NW68	BSDC1	0.777652	1.68326
+	P46013	MKI67	0.767471	3.15203
+	Q13620	CUL4B	0.765827	2.6084
+	O15234	CASC3	0.757422	1.95413
+	Q92526	CCT6B	0.754813	1.97685
+	P30043	BLVRB	0.745481	1.90362
+	O95747	OXSR1	0.73668	1.73151
+	Q58FF6	HSP90AB4P	0.736434	1.37111
+	Q01130	SRSF2	0.732076	1.63079
+	P48444	ARCN1	0.707926	1.44018
+	O43175	PHGDH	0.706345	2.38115
+	P68371	TUBB4B	0.703285	2.44919
+	Q5PRF9	SAMD4B	0.703155	1.35078
+	P61978	HNRNPK	0.686159	1.40835
+	P50990	CCT8	0.68493	1.45718
+	O75179	ANKRD17	0.681097	1.57131
+	Q9H8Y8	GORASP2	0.676204	1.30629
+	P14618	PKM	0.672714	1.53124
+	Q9UHD1	CHORDC1	0.670655	2.51296
+	P68363	TUBA1B	0.661101	2.11467
+	P07900	HSP90AA1	0.653008	1.57448
+	P18206	VCL	0.63753	1.8858
+	P0DN79	CBSL	0.632854	2.48693
+	P42166	TMPO	0.630604	1.95407
+	Q7Z4V5	HDGFL2	0.625177	2.05971
+	O75083	WDR1	0.615822	1.9512
+	P08670	VIM	0.605871	1.9656
+	Q9BWJ5	SF3B5	0.570233	1.97581
+	P62491	RAB11A	0.569956	2.96472
+	Q92499	DDX1	0.559474	1.31075
+	Q9Y3F4	STRAP	0.553864	1.69224
+	Q8WUM4	PDCD6IP	0.534706	1.64734
+	P49023	PXN	0.513577	3.41738
+	P61204	ARF3	0.508997	1.50951
+	O14654	IRS4	0.504485	2.10234
+	O14980	XPO1	0.503247	1.78566
+	P25789	PSMA4	0.487734	1.30199
+	Q96AY3	FKBP10	0.468475	1.36689
+	P00390	GSR	0.461674	1.44356
+	P55060	CSE1L	0.458026	3.03849
+	P35580	MYH10	0.456013	1.37383
+	Q9Y383	LUC7L2	0.440813	1.99081
+	P51688	SGSH	0.395573	1.59055
+	P52272	HNRNPM	0.388024	1.94774
+	P62829	RPL23	0.369961	1.89332
+	P62877	RBX1	0.363237	2.21104
+	P41743	PRKCI	0.176488	1.32335
+	P30101	PDIA3	-0.159779	1.42635
+	Q15084	PDIA6	-0.245993	2.02469
+	Q9BYD6	MRPL1	-0.2593	1.37915
+	Q16891	IMMT	-0.262737	1.51357
+	Q07020	RPL18	-0.267177	2.46154
+	P40926	MDH2	-0.270861	2.22358
+	P36551	CPOX	-0.273446	1.32968
+	P30622	CLIP1	-0.285279	1.98214
+	Q8N5M9	JAGN1	-0.289096	2.1864
+	P05141	SLC25A5	-0.299924	1.63909
+	P06576	ATP5F1B	-0.325696	2.0773
+	O95831	AIFM1	-0.363782	1.77671
+	P31930	UQCRC1	-0.378208	1.6529
+	P13804	ETFA	-0.387657	1.54158
+	P13073	COX4I1	-0.396521	1.63638
+	Q9UKD2	MRTO4	-0.400007	2.62897
+	P10109	FDX1	-0.406512	1.41355
+	Q9NZL9	MAT2B	-0.416373	1.43412
+	A0A0B4J2D5	GATD3B	-0.42085	1.98562
+	Q9BQG0	MYBBP1A	-0.427081	1.75422
+	P13667	PDIA4	-0.437187	1.99724
+	P07093	SERPINE2	-0.446636	1.7778
+	O75521	ECI2	-0.45236	1.67927
+	Q12931	TRAP1	-0.466033	2.58711
+	Q9Y490	TLN1	-0.469007	2.96898
+	P68400	CSNK2A1	-0.474627	1.33849
+	P35080	PFN2	-0.476297	1.72087
+	P62854	RPS26	-0.479454	2.23543
+	Q00325	SLC25A3	-0.486516	1.91053
+	P41252	IARS1	-0.492959	1.36582
+	Q96RQ3	MCCC1	-0.497604	1.51306
+	Q13057	COASY	-0.508374	1.68232
+	P06733	ENO1	-0.516447	2.81939
+	P62753	RPS6	-0.547249	2.14385
+	O94966	USP19	-0.574259	1.63198
+	P11498	PC	-0.578314	1.70246
+	Q99536	VAT1	-0.580525	2.54053
+	P42126	ECI1	-0.580918	1.59785
+	Q5JTV8	TOR1AIP1	-0.58433	1.54152
+	P38571	LIPA	-0.589522	1.93205
+	Q9H857	NT5DC2	-0.604382	1.46361
+	P31040	SDHA	-0.612395	1.41635
+	Q9H3G5	CPVL	-0.6181	1.48102
+	P04181	OAT	-0.619053	1.96981
+	P50991	CCT4	-0.627514	2.04674
+	Q9H3N1	TMX1	-0.635622	1.40857
+	P42704	LRPPRC	-0.636751	1.32246
+	P35250	RFC2	-0.637097	1.52627
+	O00115	DNASE2	-0.651007	1.9296
+	P50995	ANXA11	-0.651669	1.42358
+	Q99798	ACO2	-0.661285	3.09855
+	Q14697	GANAB	-0.674866	1.55745
+	Q8IV08	PLD3	-0.676238	1.92689
+	P40938	RFC3	-0.676498	3.93878
+	Q16836	HADH	-0.67717	2.97185
+	O60763	USO1	-0.67824	1.84886
+	Q2VPA4	CR1L	-0.68576	1.37347
+	P12532	CKMT1A;CKMT1B	-0.708335	2.27702
+	Q9H078	CLPB	-0.739674	1.59945
+	Q9BY67	CADM1	-0.745566	2.96059
+	Q9BQB6	VKORC1	-0.745678	2.32158
+	Q8TC92	ENOX1	-0.748988	1.5534
+	P22307	SCP2	-0.781783	1.75967
+	P02768	ALB	-0.785705	1.50012
+	Q86U90	YRDC	-0.799154	1.73779
+	P46781	RPS9	-0.804592	2.1347
+	O75503	CLN5	-0.809049	2.16691
+	O60832	DKC1	-0.809348	1.30543
+	Q9NR30	DDX21	-0.811729	2.09055
+	Q15431	SYCP1	-0.854183	1.3636
+	Q14739	LBR	-0.858051	1.95148
+	O43567	RNF13	-0.881855	1.40436
+	Q7L2E3	DHX30	-0.979782	1.43733
+	P07602	PSAP	-1.01007	1.36995
+	O60637	TSPAN3	-1.01317	2.6376
+	Q9BTY2	FUCA2	-1.08223	2.12743
+	P46977	STT3A	-1.14206	1.61828
+	P22087	FBL	-1.16121	1.53549
+	Q7Z7K6	CENPV	-1.25261	2.79226
+	Q14677	CLINT1	-1.40854	1.92411
+	P54886	ALDH18A1	-1.4587	2.43093
+	P61353	RPL27	-1.49918	1.38385
+	P04264	KRT1	-1.52474	1.42284
+	P13647	KRT5	-1.60924	1.48915
+	P51572	BCAP31	-1.62777	1.35051
	Q92922	SMARCC1	7.29539	1.26655
	O43707	ACTN4	2.16657	0.7122
	Q96AC1	FERMT2	1.22457	0.387166
	Q92804	TAF15	3.28405	0.871363
	Q6PJT7	ZC3H14	2.96104	1.20054
	Q8IZ21	PHACTR4	1.85379	1.11127
	Q9HCN8	SDF2L1	1.42006	0.36531
	P52594	AGFG1	2.38714	1.07361
	P49756	RBM25	1.67929	0.920987
	O14737	PDCD5	2.41292	1.07945
	Q01105	SET	2.00009	1.21585
	P18583	SON	1.73785	1.25919
	Q9BZZ5	API5	1.98349	1.1213
	P62333	PSMC6	1.92706	1.22443
	Q9Y2Z0	SUGT1	1.84866	1.2611
	P62081	RPS7	1.45795	0.954126
	Q9H6Z4	RANBP3	2.10998	0.955321
	Q9UKK9	NUDT5	1.85854	1.01153
	P23193	TCEA1	1.90398	1.15536
	P42765	ACAA2	0.721402	0.284649
	P07197	NEFM	1.33185	0.825597
	Q9HB07	MYG1	1.29614	0.953736
	P49792	RANBP2	1.62002	1.11772
	Q96F45	ZNF503	1.31463	0.709901
	P51812	RPS6KA3	1.02774	0.649436
	Q9BXP5	SRRT	1.68888	1.17183
	P98179	RBM3	1.43975	1.09165
	Q68EM7	ARHGAP17	1.17072	0.451787
	P26368	U2AF2	1.38674	1.24451
	P62495	ETF1	2.22191	0.90816
	P61081	UBE2M	1.88586	0.815551
	P00374	DHFR	1.27636	1.23296
	Q92599	SEPTIN8	1.30296	0.643865
	O14964	HGS	1.60286	0.739459
	P08621	SNRNP70	1.37237	1.2428
	O00505	KPNA3	1.28099	1.255
	P62942	FKBP1A	1.51822	0.926445
	P49959	MRE11	1.53799	0.964918
	Q13098	GPS1	1.11521	0.892372
	O14745	SLC9A3R1	1.45945	0.893968
	Q16543	CDC37	1.91047	0.604395
	P49915	GMPS	1.37373	0.968255
	Q14847	LASP1	1.27341	1.2662
	P38606	ATP6V1A	1.53174	0.957568
	Q8NBT2	SPC24	1.36793	0.896048
	Q9Y3C6	PPIL1	1.21901	1.04166
	Q9P0K7	RAI14	1.03286	1.04706
	Q07157	TJP1	1.30258	1.01726
	P13693	TPT1	1.2813	0.915148
	Q0VDF9	HSPA14	0.752217	0.349512
	Q9UKX7	NUP50	1.12189	1.29211
	Q9Y3S1	WNK2	1.05996	1.19087
	O43402	EMC8	0.672731	0.179801
	Q9UBQ0	VPS29	1.24588	0.881278
	Q14566	MCM6	0.982954	1.19228
	P12004	PCNA	1.07682	1.29092
	Q14671	PUM1	0.936137	0.61096
	Q8IYB3	SRRM1	1.51552	0.682595
	Q99543	DNAJC2	1.13374	1.01371
	Q9H910	JPT2	1.07963	1.01843
	O95218	ZRANB2	1.16821	0.686218
	P11802	CDK4	0.952453	0.984605
	P26583	HMGB2	1.08608	1.00024
	O43169	CYB5B	0.784262	0.455558
	Q92530	PSMF1	0.985107	0.554785
	Q13501	SQSTM1	0.975994	1.27581
	O60271	SPAG9	0.990924	0.938195
	Q8IVM0	CCDC50	1.19033	0.887824
	P61289	PSME3	0.837872	0.693071
	P19623	SRM	0.995575	1.00128
	P06730	EIF4E	0.99272	1.03413
	Q01085	TIAL1	1.32888	0.636584
	P12268	IMPDH2	1.06562	0.894306
	Q15276	RABEP1	0.942387	1.2426
	Q9UMR2	DDX19B	0.915536	1.01534
	P28070	PSMB4	0.942504	1.26168
	Q96M27	PRRC1	0.824457	0.472519
	Q08379	GOLGA2	0.981915	1.23176
	P11413	G6PD	1.18012	0.838442
	P53618	COPB1	1.13946	0.732333
	Q99729	HNRNPAB	0.964354	1.15994
	Q8N8S7	ENAH	0.780897	1.14829
	Q16658	FSCN1	0.98428	0.999855
	Q96PU8	QKI	0.819454	1.28896
	P51114	FXR1	0.899808	1.13728
	P18754	RCC1	0.918497	0.409696
	P67809	YBX1	1.41454	0.603588
	Q9Y2W1	THRAP3	0.959892	0.967171
	O75533	SF3B1	0.889374	1.152
	Q8NFQ8	TOR1AIP2	0.968503	0.80855
	P12814	ACTN1	0.858706	1.22026
	Q9Y3B7	MRPL11	1.00356	0.540719
	Q5BKZ1	ZNF326	0.988288	0.798544
	P25205	MCM3	0.863622	0.993782
	Q8IWS0	PHF6	0.931119	0.950978
	Q12959	DLG1	0.77818	1.20429
	P60900	PSMA6	0.966923	0.876732
	Q9H0E9	BRD8	1.0287	0.460011
	O95347	SMC2	0.767566	0.863693
	P04632	CAPNS1	0.777728	1.00061
	Q01081	U2AF1	0.779968	0.771212
	P41227	NAA10	0.865293	0.991507
	Q16181	SEPTIN7	0.841117	1.0024
	Q9H3P7	ACBD3	0.75276	1.08803
	Q8IY67	RAVER1	0.62024	0.402735
	Q969T9	WBP2	0.739499	0.770659
	Q9Y285	FARSA	0.629022	0.562795
	P30084	ECHS1	0.265436	0.112441
	P0DMN0	SULT1A4	0.764667	1.09891
	Q9NYL9	TMOD3	1.01361	0.690364
	Q7Z569	BRAP	0.787063	0.794735
	O60869	EDF1	0.81526	1.00165
	Q8NFH4	NUP37	0.712301	1.0445
	P18085	ARF4	0.695672	0.93084
	O95801	TTC4	0.820683	1.03915
	O75937	DNAJC8	0.984969	0.675134
	P48643	CCT5	0.838114	0.920183
	P78330	PSPH	1.04767	0.543379
	P13797	PLS3	0.757254	1.08085
	Q14103	HNRNPD	0.783595	1.1469
	P35244	RPA3	0.683919	0.755136
	P11766	ADH5	1.04169	0.59521
	P09960	LTA4H	0.921649	0.681169
	P55795	HNRNPH2	0.861252	0.770113
	Q12789	GTF3C1	0.603009	0.223076
	Q7Z739	YTHDF3	0.673107	1.05217
	P62937	PPIA	0.763505	1.07396
	P62633	CNBP	0.808864	0.726174
	P06493	CDK1	0.769592	1.06127
	P09936	UCHL1	0.747828	1.01908
	P50502	ST13	0.726529	1.28222
	Q01581	HMGCS1	0.713103	1.10662
	P00492	HPRT1	0.67035	1.02739
	Q9Y237	PIN4	0.868046	0.625529
	Q9BVC5	C2orf49	0.673185	1.29403
	Q92615	LARP4B	0.62189	0.745201
	Q9BY44	EIF2A	0.735193	1.07115
	P36405	ARL3	0.667208	1.27114
	Q99614	TTC1	0.552355	0.526283
	Q9UNH7	SNX6	0.642436	0.978522
	Q8N163	CCAR2	0.924637	0.59335
	P15311	EZR	0.669338	1.11555
	Q9UMS4	PRPF19	1.27622	0.562893
	O00764	PDXK	0.801839	0.467978
	Q01082	SPTBN1	0.643398	1.01808
	Q9BZJ0	CRNKL1	0.671221	1.01973
	P31946	YWHAB	0.667454	1.18587
	Q9BPU6	DPYSL5	1.00256	0.335153
	P56545	CTBP2	0.657559	1.29706
	Q13151	HNRNPA0	0.695468	0.838079
	Q9Y3I0	RTCB	0.507349	0.372003
	Q14203	DCTN1	0.593601	0.728139
	P49721	PSMB2	0.687194	1.20927
	P54577	YARS1	0.754429	0.839517
	Q9NSD9	FARSB	0.68343	1.18044
	P45974	USP5	0.80389	0.650056
	P49321	NASP	0.702603	0.950123
	P04083	ANXA1	0.58957	1.01702
	O15031	PLXNB2	0.827106	0.520685
	P59998	ARPC4	0.665018	0.63492
	Q5JSZ5	PRRC2B	0.577531	1.20766
	Q86V81	ALYREF	0.651035	1.0651
	Q86X55	CARM1	0.842971	0.644182
	P31942	HNRNPH3	0.625785	1.13611
	P04406	GAPDH	0.608618	1.18684
	Q02952	AKAP12	0.628957	1.16772
	O14979	HNRNPDL	0.637051	0.569427
	O43765	SGTA	0.574031	0.863649
	Q9UHV9	PFDN2	0.605485	0.945708
	Q9Y3C8	UFC1	0.573483	1.01992
	Q13409	DYNC1I2	0.690735	0.809532
	Q8N9N8	EIF1AD	0.596148	1.176
	Q9UH62	ARMCX3	0.593654	0.918017
	P55196	AFDN	0.313381	0.191767
	P06753	TPM3	0.62226	0.980435
	Q14839	CHD4	0.65293	0.839406
	O95816	BAG2	0.484935	0.53031
	Q96C36	PYCR2	0.594735	0.3574
	P08238	HSP90AB1	0.60133	1.17216
	Q9Y5K6	CD2AP	0.667025	0.722692
	Q9Y3D9	MRPS23	0.882164	0.564369
	Q13813	SPTAN1	0.561268	0.885295
	Q9H0E3	SAP130	0.598241	1.09964
	Q16527	CSRP2	0.614892	0.881563
	P16949	STMN1	0.61706	0.860385
	Q13247	SRSF6	0.572884	0.904623
	P62873	GNB1	0.545435	0.908559
	P60866	RPS20	0.708421	0.64161
	P04075	ALDOA	0.570356	1.17392
	P36873	PPP1CC	0.589145	0.678028
	O43684	BUB3	0.861302	0.581438
	P08865	RPSA	0.554806	1.29651
	Q15185	PTGES3	0.613749	0.730679
	Q9HAV4	XPO5	0.478415	0.441953
	Q9NPH2	ISYNA1	0.473783	0.515811
	P60660	MYL6	0.577715	0.731727
	Q01844	EWSR1	0.566598	0.673854
	Q53H82	LACTB2	0.531471	1.17804
	Q92597	NDRG1	0.610218	0.442845
	Q9NRN7	AASDHPPT	0.568519	0.982837
	Q15008	PSMD6	0.717195	0.48269
	P61254	RPL26	0.575867	0.966201
	P37198	NUP62	0.650904	0.4658
	O00629	KPNA4	0.624172	0.393178
	Q99832	CCT7	0.536203	1.28709
	P54105	CLNS1A	0.527103	1.06035
	Q9Y262	EIF3L	0.530498	1.12633
	P28072	PSMB6	0.560833	0.824357
	P05198	EIF2S1	0.537322	0.90981
	Q14257	RCN2	0.548539	0.757987
	O96019	ACTL6A	0.498582	1.06914
	Q8NBF2	NHLRC2	0.562168	0.471384
	Q9NQG5	RPRD1B	0.470935	1.10306
	P51148	RAB5C	0.478795	1.21558
	Q9Y508	RNF114	0.581534	0.594033
	Q9P2E9	RRBP1	0.490978	0.833445
	P55884	EIF3B	0.463863	0.545615
	P09651	HNRNPA1	0.523616	0.785495
	O94788	ALDH1A2	0.455258	1.0671
	P08758	ANXA5	0.474314	1.21065
	P15104	GLUL	0.499132	0.87634
	Q9BUF5	TUBB6	0.469109	1.25444
	P15151	PVR	0.435811	0.773449
	P62304	SNRPE	0.447708	0.903885
	Q96JM3	CHAMP1	0.470303	1.25594
	Q9UBT2	UBA2	0.453674	0.84081
	Q96D71	REPS1	0.519108	0.66515
	Q8WU90	ZC3H15	0.533349	0.414317
	P40227	CCT6A	0.452634	1.28024
	Q9NTJ3	SMC4	0.476847	0.735791
	P61586	RHOA	0.426496	1.05023
	P12277	CKB	0.475206	0.729621
	Q9H814	PHAX	0.522333	0.545127
	Q8IWJ2	GCC2	0.443843	0.833315
	P08195	SLC3A2	0.356457	0.422112
	P31949	S100A11	0.427771	1.20785
	P61970	NUTF2	0.453149	0.850929
	O15347	HMGB3	0.583916	0.534656
	Q9UNF0	PACSIN2	0.504915	0.413054
	P04844	RPN2	0.438476	0.770439
	P52209	PGD	0.465194	0.744001
	Q93009	USP7	0.567244	0.489614
	P10606	COX5B	0.535916	0.497108
	P50552	VASP	0.414828	1.05595
	P05388	RPLP0	0.388322	0.830166
	Q9Y6B6	SAR1B	0.369054	0.509386
	P78417	GSTO1	0.462725	0.723372
	P51991	HNRNPA3	0.510462	0.46054
	P27348	YWHAQ	0.433661	0.980888
	Q15370	ELOB	0.669821	0.373293
	P22626	HNRNPA2B1	0.467923	0.699483
	Q13308	PTK7	0.356183	0.513117
	P53621	COPA	0.567584	0.454444
	P54136	RARS1	0.408251	1.07479
	P33991	MCM4	0.413427	0.964082
	P08559	PDHA1	0.408145	0.896041
	O95373	IPO7	0.462232	0.592811
	P20042	EIF2S2	0.410478	0.966408
	P28838	LAP3	0.463768	0.523539
	P55735	SEC13	0.665585	0.469021
	P62826	RAN	0.434701	0.690919
	P23396	RPS3	0.455919	0.645838
	P32119	PRDX2	0.450429	0.662198
	Q99961	SH3GL1	0.643979	0.456782
	Q5JTZ9	AARS2	0.353763	0.305917
	Q16650	TBR1	0.363197	0.513499
	P01111	NRAS	0.392079	0.65604
	Q13642	FHL1	0.531378	0.462057
	P62269	RPS18	0.383207	1.16066
	Q06203	PPAT	0.332512	0.49405
	P25788	PSMA3	0.429214	0.616908
	Q9BRK5	SDF4	0.31592	0.447055
	Q13347	EIF3I	0.505399	0.351333
	P09972	ALDOC	0.503195	0.424199
	Q01469	FABP5	0.358976	0.621299
	P30536	TSPO	0.351194	0.91545
	O60506	SYNCRIP	0.442972	0.496369
	Q08J23	NSUN2	0.409371	0.489057
	Q8IX01	SUGP2	0.360401	1.07926
	P62750	RPL23A	0.404716	0.417758
	P49588	AARS1	0.377505	0.636828
	P14866	HNRNPL	0.356297	0.429762
	P05556	ITGB1	0.33804	0.766143
	Q14152	EIF3A	0.489456	0.454094
	Q7L014	DDX46	0.341281	0.821061
	P62314	SNRPD1	0.354227	0.80124
	Q96T76	MMS19	0.368744	0.371991
	P25440	BRD2	0.392092	0.25692
	Q9UBB4	ATXN10	0.343032	0.922514
	P35659	DEK	0.351749	0.643407
	O00231	PSMD11	0.306208	0.777155
	Q16555	DPYSL2	0.299301	0.590893
	Q9BVP2	GNL3	0.597057	0.328655
	Q9H773	DCTPP1	0.375161	0.350069
	P40855	PEX19	0.485552	0.214248
	P08133	ANXA6	0.429157	0.428868
	P83881	RPL36A	0.332897	0.568698
	Q8N573	OXR1	0.373414	0.536176
	Q9ULX6	AKAP8L	0.319397	0.45597
	Q9P2B2	PTGFRN	0.335731	0.316401
	Q5R3I4	TTC38	0.313415	0.652887
	Q04637	EIF4G1	0.324374	0.838994
	Q8TD19	NEK9	0.25642	0.287786
	P62910	RPL32	0.473563	0.369161
	Q9UGI8	TES	0.31321	1.0899
	P60709	ACTB	0.360459	0.429416
	Q6FI81	CIAPIN1	0.304323	1.16688
	Q14118	DAG1	0.264744	0.197896
	Q13136	PPFIA1	0.176327	0.138426
	P55072	VCP	0.34228	0.494921
	P62891	RPL39	0.310942	0.619639
	Q92769	HDAC2	0.516201	0.301954
	P15121	AKR1B1	0.359219	0.415235
	Q13838	DDX39B	0.338657	0.491148
	P41091	EIF2S3	0.325146	0.514673
	P84103	SRSF3	0.309099	0.394044
	Q96FJ2	DYNLL2	0.261909	0.332842
	Q9Y263	PLAA	0.412774	0.335836
	Q70UQ0	IKBIP	0.266547	0.603537
	P62277	RPS13	0.274214	0.733378
	Q9UJZ1	STOML2	0.260195	0.628754
	Q08257	CRYZ	0.267217	0.663862
	P62879	GNB2	0.233184	0.439085
	P34932	HSPA4	0.259138	0.907189
	Q9HC38	GLOD4	0.300474	0.421959
	P26641	EEF1G	0.259518	0.973006
	P47897	QARS1	0.344488	0.309023
	Q9UPN9	TRIM33	0.276878	0.498163
	Q15393	SF3B3	0.262841	0.329833
	O95197	RTN3	0.246243	0.542261
	O95628	CNOT4	-0.189528	0.0500396
	O43399	TPD52L2	0.214631	0.301103
	P22314	UBA1	0.321022	0.387609
	P35998	PSMC2	0.257556	0.488017
	P35613	BSG	0.215911	0.283894
	O60678	PRMT3	0.215369	0.470454
	Q66GS9	CEP135	0.235031	0.965932
	P53041	PPP5C	0.379024	0.201453
	Q9H0U4	RAB1B	0.226954	0.803848
	P25786	PSMA1	0.302625	0.368949
	Q99436	PSMB7	0.285704	0.340837
	Q96PB1	CASD1	0.241551	0.561838
	Q562R1	ACTBL2	0.303909	0.268713
	Q9NYF8	BCLAF1	0.230348	0.683914
	Q9GZT3	SLIRP	0.23446	0.223467
	Q6S8J3	POTEE	0.197758	0.322499
	P10768	ESD	0.234823	0.408616
	Q71UI9	H2AZ2	0.204841	0.511815
	P61077	UBE2D3	0.224974	0.31277
	Q12906	ILF3	0.300287	0.302963
	Q03001	DST	0.204114	0.20855
	P35579	MYH9	0.219949	0.312383
	Q9NQC3	RTN4	0.227233	0.396331
	P49790	NUP153	0.387775	0.287186
	P11717	IGF2R	0.209415	0.579881
	P35606	COPB2	0.21915	0.365737
	O75643	SNRNP200	0.222438	0.522627
	O75369	FLNB	0.19349	0.838403
	O00541	PES1	0.271755	0.228924
	Q6DN90	IQSEC1	0.153762	0.161861
	Q32MZ4	LRRFIP1	0.221744	0.263544
	Q8IXT5	RBM12B	0.178614	0.359425
	Q9HD15	SRA1	0.400814	0.301771
	Q9UN37	VPS4A	0.433013	0.291116
	Q15437	SEC23B	0.187906	0.732779
	P17812	CTPS1	0.232822	0.357182
	P10599	TXN	0.23922	0.375739
	P31939	ATIC	0.553847	0.280436
	Q93008	USP9X	0.131166	0.124985
	P67775	PPP2CA	0.149839	0.197781
	O15067	PFAS	0.506646	0.238821
	P17844	DDX5	0.328838	0.275855
	Q969S9	GFM2	0.161071	0.0687816
	P28799	GRN	0.558658	0.262845
	P24666	ACP1	0.215232	0.280397
	O75874	IDH1	0.15055	0.17311
	P50897	PPT1	0.166973	0.0988777
	P68104	EEF1A1	0.203224	0.483209
	P60228	EIF3E	0.167749	0.550935
	P50402	EMD	0.204777	0.223329
	P98170	XIAP	0.164452	0.66732
	P84090	ERH	0.167313	0.288649
	P07910	HNRNPC	0.223744	0.287853
	P26358	DNMT1	0.163888	0.715095
	P36542	ATP5F1C	0.228081	0.21097
	P57088	TMEM33	0.225981	0.134642
	P47914	RPL29	0.160976	0.528391
	P25787	PSMA2	0.249797	0.289708
	P46940	IQGAP1	0.167637	0.389796
	P41250	GARS1	0.167359	0.446721
	Q92688	ANP32B	0.401974	0.246125
	Q14318	FKBP8	0.0331841	0.0191002
	Q9NTK5	OLA1	0.140726	0.212697
	Q7KZF4	SND1	0.206955	0.296008
	P54709	ATP1B3	0.234838	0.0963274
	P28482	MAPK1	0.149258	0.318345
	P26038	MSN	0.189812	0.238507
	P62995	TRA2B	0.434277	0.203447
	P13995	MTHFD2	0.151526	0.167978
	P62273	RPS29	0.143702	0.298017
	P49454	CENPF	0.146584	0.476316
	P51970	NDUFA8	0.140525	0.201847
	P02765	AHSG	0.00837072	0.00339641
	Q15274	QPRT	0.205121	0.247697
	O43865	AHCYL1	0.0768429	0.0458799
	Q8N3U4	STAG2	0.131212	0.429683
	Q9Y3U8	RPL36	0.151208	0.377402
	P10586	PTPRF	0.131035	0.520436
	P63104	YWHAZ	0.184662	0.247937
	Q15643	TRIP11	0.196974	0.219007
	Q96MU7	YTHDC1	0.0522927	0.0439471
	P26373	RPL13	0.1229	0.316705
	P63000	RAC1	0.123396	0.391138
	P05455	SSB	0.132661	0.467038
	P14868	DARS1	0.15823	0.261189
	Q96AG4	LRRC59	0.1161	0.168023
	P30519	HMOX2	0.123636	0.490008
	Q92522	H1-10	0.119195	0.520824
	Q13200	PSMD2	0.309676	0.200601
	Q9NZB2	FAM120A	0.0905828	0.0727376
	P49207	RPL34	0.186039	0.205219
	Q13428	TCOF1	0.126842	0.236454
	P25398	RPS12	0.0973918	0.31647
	Q9NRP2	CMC2	0.112609	0.223325
	Q16777	H2AC20	0.142975	0.220374
	P23526	AHCY	0.182424	0.208837
	O75439	PMPCB	0.100995	0.788563
	Q99497	PARK7	0.155441	0.150691
	Q9Y5L0	TNPO3	0.147002	0.177383
	Q9UL25	RAB21	0.113989	0.30848
	Q9BWF3	RBM4	0.00923347	0.00773121
	Q8N726	CDKN2A	0.0804564	0.160216
	Q13586	STIM1	0.0942745	0.181489
	P06748	NPM1	0.141712	0.19614
	Q04917	YWHAH	0.178174	0.193082
	P35241	RDX	0.165028	0.157772
	Q9BW91	NUDT9	0.0814031	0.168011
	Q9H553	ALG2	0.234167	0.177581
	P24539	ATP5PB	0.0891361	0.0771925
	Q9Y617	PSAT1	0.20188	0.195479
	P30566	ADSL	0.0986252	0.0898635
	Q9H7Z7	PTGES2	0.095136	0.273053
	O94826	TOMM70	0.129398	0.18996
	Q14974	KPNB1	0.0910943	0.383582
	P38159	RBMX	0.284128	0.148057
	P46778	RPL21	0.112249	0.169653
	O15144	ARPC2	0.201357	0.116906
	Q96QK1	VPS35	0.106946	0.121716
	Q9H444	CHMP4B	0.0487086	0.0264265
	Q86T65	DAAM2	0.0257924	0.0187014
	Q9BTE3	MCMBP	0.103625	0.114663
	Q9H2U2	PPA2	0.056729	0.206274
	Q8NE71	ABCF1	0.187866	0.149262
	Q6NVY1	HIBCH	0.0627988	0.13537
	P37837	TALDO1	0.210346	0.168252
	Q9NR28	DIABLO	0.0620874	0.5375
	P00387	CYB5R3	0.0592817	0.143518
	Q96SB3	PPP1R9B	0.0471967	0.150404
	P08243	ASNS	0.0578836	0.0618934
	Q15293	RCN1	0.0568403	0.170144
	P49257	LMAN1	0.04109	0.0687761
	O75843	AP1G2	0.00395902	0.00334706
	P04040	CAT	0.102404	0.052283
	P62899	RPL31	0.0815601	0.106274
	P28066	PSMA5	-0.165207	0.0825089
	Q92796	DLG3	-0.120584	0.061737
	P18621	RPL17	0.0744165	0.0766545
	P17987	TCP1	0.150527	0.139218
	Q9Y4X5	ARIH1	0.0482737	0.145139
	P78347	GTF2I	0.0769965	0.12338
	Q86XP3	DDX42	0.0753053	0.108497
	Q99460	PSMD1	0.222392	0.144147
	P35658	NUP214	0.0445118	0.416649
	O43776	NARS1	0.136214	0.133204
	Q9BS26	ERP44	0.0515779	0.115367
	P61158	ACTR3	0.0618839	0.0784117
	Q9P2R7	SUCLA2	0.121186	0.105626
	Q96EY7	PTCD3	0.00385602	0.00440875
	P68036	UBE2L3	0.0359987	0.0890244
	Q07666	KHDRBS1	0.0267048	0.0520184
	O43819	SCO2	0.101041	0.0642699
	Q96FV2	SCRN2	0.0804981	0.0756581
	P35232	PHB	0.0627085	0.082705
	Q04721	NOTCH2	-0.0180988	0.020414
	P27144	AK4	0.00141017	0.00197615
	Q99442	SEC62	0.0117264	0.0287008
	O43390	HNRNPR	0.325204	0.18044
	Q9ULT8	HECTD1	0.0151062	0.0724638
	P63010	AP2B1	0.0223096	0.0397526
	P04114	APOB	0.0862033	0.0634741
	O15484	CAPN5	-0.353337	0.107998
	Q8NBS9	TXNDC5	0.0215899	0.0462654
	Q00610	CLTC	0.0566305	0.0732982
	O43324	EEF1E1	0.016022	0.029489
	Q8TAA3	PSMA8	0.0620181	0.0772794
	P46782	RPS5	0.0464052	0.0532464
	P53634	CTSC	0.0239576	0.0312897
	Q16531	DDB1	0.0926755	0.0913274
	P48147	PREP	0.0387888	0.0374059
	Q9Y2D4	EXOC6B	-0.0080719	0.0197017
	P30044	PRDX5	-0.0168018	0.0163035
	Q9BQI4	CCDC3	0.0894559	0.0479127
	P80303	NUCB2	0.0749887	0.077616
	O76094	SRP72	-0.0451962	0.0536167
	P27708	CAD	0.00405566	0.00808128
	P40925	MDH1	0.0913092	0.0837364
	P48735	IDH2	0.100547	0.0703508
	Q14789	GOLGB1	0.00968679	0.0171271
	P52948	NUP98	-0.0311308	0.0208166
	P62424	RPL7A	-0.00191116	0.00229314
	O00264	PGRMC1	-0.0146147	0.0538186
	P49327	FASN	-0.0150007	0.0331652
	P45880	VDAC2	-0.00811005	0.0213444
	Q96C01	FAM136A	0.0117906	0.0152799
	P19338	NCL	0.0201232	0.0286194
	Q7RTV0	PHF5A	-0.0393333	0.013978
	Q6UB35	MTHFD1L	0.0288982	0.0231701
	P05386	RPLP1	-0.017924	0.0212072
	Q15631	TSN	0.0236969	0.0259737
	Q15031	LARS2	0.000748316	0.000962806
	P62979	RPS27A	-0.0265687	0.04712
	P49411	TUFM	-0.0308723	0.247665
	O14744	PRMT5	0.0844275	0.0741641
	B5ME19	EIF3CL	-0.0236982	0.0374687
	P14174	MIF	-0.0245934	0.060878
	Q06124	PTPN11	-0.0603523	0.0680493
	P47756	CAPZB	-0.118925	0.0384634
	Q6IAA8	LAMTOR1	-0.0893078	0.100537
	Q12849	GRSF1	-0.0527198	0.136804
	P41240	CSK	-0.0247507	0.0247156
	P09429	HMGB1	0.241796	0.100315
	P30041	PRDX6	0.133174	0.0879937
	P48723	HSPA13	-0.0471341	0.071057
	Q13867	BLMH	0.0429719	0.035145
	Q04760	GLO1	-0.0167109	0.015922
	P42766	RPL35	-0.031271	0.0595843
	Q08378	GOLGA3	-0.0547555	0.121815
	P30533	LRPAP1	-0.0376816	0.0596797
	Q14204	DYNC1H1	-0.0452042	0.114406
	P17858	PFKL	0.00055631	0.000425078
	P07237	P4HB	-0.061765	0.110235
	Q12905	ILF2	-0.0398731	0.0753636
	Q2KHT3	CLEC16A	-0.0712674	0.157739
	Q9NNW5	WDR6	-0.044637	0.0527377
	Q9NYU2	UGGT1	0.103883	0.0536368
	P38646	HSPA9	-0.049202	0.114545
	Q9Y3Y2	CHTOP	0.0454025	0.0247226
	A0AVT1	UBA6	-0.015871	0.0136812
	P20700	LMNB1	-0.0747096	0.202266
	P60842	EIF4A1	-0.0252349	0.0331521
	P62318	SNRPD3	-0.286176	0.178524
	Q92841	DDX17	-0.012825	0.013935
	P27635	RPL10	-0.0854448	0.200421
	P37802	TAGLN2	0.0703672	0.0534868
	O75396	SEC22B	-0.0641702	0.0617842
	P61221	ABCE1	-0.0735747	0.238919
	P42677	RPS27	-0.0175813	0.0176529
	P49368	CCT3	-0.0443961	0.0464225
	Q8N1F7	NUP93	-0.0868994	0.987942
	Q96BR5	COA7	-0.103816	0.269382
	P29966	MARCKS	0.0557117	0.0306223
	P99999	CYCS	0.0213566	0.0182093
	P61026	RAB10	-0.0875238	0.315316
	P13010	XRCC5	-0.0504246	0.0645667
	P14625	HSP90B1	-0.0954851	0.382003
	Q02878	RPL6	-0.03582	0.040443
	Q99805	TM9SF2	-0.095321	0.104921
	Q9NX63	CHCHD3	-0.100559	0.471505
	P35573	AGL	-0.166452	0.185336
	P62913	RPL11	0.021945	0.00899908
	P83731	RPL24	-0.130586	0.139219
	Q15046	KARS1	-0.0286922	0.0236401
	P07954	FH	-0.0919762	0.26369
	Q07065	CKAP4	-0.118762	0.355399
	P11586	MTHFD1	-0.114468	0.346467
	O00410	IPO5	-0.119811	0.350287
	P29401	TKT	-0.0163803	0.0150506
	O43615	TIMM44	-0.15369	0.15991
	P49736	MCM2	-0.109443	0.413172
	O95793	STAU1	0.0134042	0.00446991
	Q9Y2B0	CNPY2	-0.0943108	0.16399
	Q9Y678	COPG1	-0.0778052	0.0602757
	P07195	LDHB	-0.0712376	0.0945446
	Q86VP6	CAND1	-0.115788	0.473004
	Q7Z3B4	NUP54	-0.128008	0.108851
	P20674	COX5A	-0.128836	0.29309
	Q00839	HNRNPU	-0.115339	0.283647
	Q15785	TOMM34	-0.0294488	0.0195865
	Q99873	PRMT1	0.0314032	0.0206091
	Q6PI48	DARS2	-0.118638	0.189811
	O60749	SNX2	0.00596746	0.00433821
	Q8TBC4	UBA3	0.335706	0.0972434
	P62847	RPS24	-0.109606	0.163782
	P50454	SERPINH1	-0.0977033	0.0953349
	Q96A49	SYAP1	-0.14182	0.276331
	Q9BVK6	TMED9	-0.165145	0.310787
	P00367	GLUD1	-0.146821	0.341521
	P61758	VBP1	0.25028	0.0967636
	Q15029	EFTUD2	-0.204056	0.15969
	P07814	EPRS1	-0.158292	0.683446
	P09622	DLD	-0.118628	0.182816
	Q92900	UPF1	-0.167082	0.441439
	O43447	PPIH	-0.00056076	0.000363639
	P19367	HK1	-0.0967719	0.108911
	O43504	LAMTOR5	-0.153379	0.27103
	Q15436	SEC23A	-0.16462	0.392776
	Q9Y4L1	HYOU1	-0.130246	0.13572
	O43242	PSMD3	0.117761	0.0534483
	P53597	SUCLG1	-0.169254	1.03598
	P15880	RPS2	-0.16588	0.71717
	Q9NX40	OCIAD1	-0.160293	0.340077
	P13639	EEF2	-0.159022	0.341271
	Q02818	NUCB1	-0.170467	0.64447
	P07858	CTSB	-0.194162	0.422821
	P60510	PPP4C	-0.215796	0.255436
	P30405	PPIF	-0.167175	0.303815
	P46779	RPL28	-0.177419	0.570381
	Q13033	STRN3	0.0273202	0.0146836
	O60313	OPA1	-0.159636	0.308504
	P61513	RPL37A	-0.192697	0.76766
	P48739	PITPNB	-0.234783	0.199415
	P62258	YWHAE	-0.0514793	0.0346841
	P05091	ALDH2	-0.169591	0.28768
	P68133	ACTA1	0.0379264	0.0202584
	O60518	RANBP6	-0.166496	0.267326
	O43143	DHX15	-0.226837	0.274437
	P55209	NAP1L1	-0.211287	0.954611
	Q9P035	HACD3	0.0110257	0.00577061
	P02794	FTH1	-0.201707	0.566307
	P22695	UQCRC2	-0.193068	0.273288
	Q03252	LMNB2	-0.198975	0.326091
	P05023	ATP1A1	-0.214879	0.961524
	P10253	GAA	-0.225851	0.600057
	Q969G3	SMARCE1	-0.19868	0.410416
	Q92552	MRPS27	-0.217677	0.891192
	Q00688	FKBP3	-0.0354239	0.0233291
	O14561	NDUFAB1	-0.195161	0.360846
	Q16204	CCDC6	-0.218777	1.26809
	Q9Y277	VDAC3	-0.211795	0.547899
	Q00059	TFAM	-0.223281	0.288898
	P02545	LMNA	-0.221614	1.25347
	P56270	MAZ	-0.232796	0.585657
	P07919	UQCRH	-0.214078	0.936459
	Q9NUJ1	ABHD10	-0.208231	0.66617
	P55084	HADHB	0.050415	0.0240207
	Q8NCK7	SLC16A11	-0.219649	0.969335
	P30837	ALDH1B1	-0.203999	0.490729
	Q8NEW0	SLC30A7	-0.199126	0.203378
	Q5QNW6	H2BC18	-0.220076	0.35588
	O95881	TXNDC12	-0.14098	0.134141
	P23921	RRM1	0.0793654	0.0349544
	Q15125	EBP	-0.0874077	0.0563426
	P08708	RPS17	-0.27041	0.393285
	P02649	APOE	-0.305366	0.303406
	Q9Y2L1	DIS3	-0.19794	0.283748
	O60488	ACSL4	-0.259409	0.434635
	P23528	CFL1	-0.1731	0.21825
	O95299	NDUFA10	-0.239135	0.892465
	P62917	RPL8	-0.150345	0.145262
	Q14166	TTLL12	-0.264615	0.444458
	P17900	GM2A	-0.346579	0.338801
	P11177	PDHB	-0.239227	1.29609
	Q9H930	SP140L	-0.213098	0.343966
	Q13162	PRDX4	-0.240188	0.857297
	P04899	GNAI2	-0.251432	0.830234
	Q9BUT1	BDH2	-0.255961	1.25496
	P0C7P4	UQCRFS1P1	-0.252938	0.848538
	Q9Y6H1	CHCHD2	-0.24586	1.06323
	P04062	GBA	-0.217674	0.264305
	P46531	NOTCH1	-0.255712	0.367804
	Q9BSH4	TACO1	-0.281159	0.48294
	P46783	RPS10	-0.185445	0.21953
	P10809	HSPD1	-0.249652	0.885797
	O00571	DDX3X	-0.258766	0.356939
	P33992	MCM5	-0.302716	0.359668
	P24534	EEF1B2	-0.211412	0.309789
	Q9BQ52	ELAC2	-0.238588	0.381828
	P27824	CANX	-0.30644	0.346357
	O75955	FLOT1	-0.622551	0.266117
	P11279	LAMP1	-0.247073	0.270676
	P06280	GLA	-0.325225	0.518671
	P63244	RACK1	-0.0261828	0.0141538
	P08574	CYC1	-0.290486	0.884661
	P49458	SRP9	-0.222365	0.319
	P30048	PRDX3	-0.29021	0.624534
	Q9H074	PAIP1	-0.290946	0.949925
	Q9P2J5	LARS1	-0.37237	0.405065
	P26639	TARS1	0.0258306	0.0100324
	P16278	GLB1	-0.2941	0.425499
	Q96HS1	PGAM5	-0.309807	0.78631
	P46459	NSF	-0.353076	0.297936
	P00167	CYB5A	0.0341129	0.00775847
	Q9H227	GBA3	-0.241752	0.250828
	P37108	SRP14	-0.296763	1.06595
	P55786	NPEPPS	-0.108192	0.0598566
	P36776	LONP1	-0.298548	0.91401
	Q14498	RBM39	-0.287827	0.770902
	Q9HAV7	GRPEL1	-0.294706	0.889863
	P62701	RPS4X	-0.238011	0.223386
	O00767	SCD	-0.270012	0.317252
	Q9Y2H6	FNDC3A	-0.311142	0.992606
	P08648	ITGA5	-0.309659	0.479165
	Q9BXJ9	NAA15	-0.409625	0.371465
	P14314	PRKCSH	-0.27106	0.443272
	P27694	RPA1	-0.245672	0.212184
	Q8N183	NDUFAF2	-0.351191	0.729304
	Q9Y6X5	ENPP4	-0.362142	0.209332
	Q70CQ2	USP34	-0.317052	0.446234
	O14929	HAT1	-0.285113	0.415215
	P28074	PSMB5	-0.311522	0.848069
	P21796	VDAC1	-0.330832	1.06252
	P22102	GART	-0.317225	0.714914
	P45954	ACADSB	-0.703796	0.285361
	O43852	CALU	-0.326336	0.844417
	Q9UBM7	DHCR7	-0.338897	0.555518
	P60174	TPI1	-0.318064	0.797842
	P36871	PGM1	-0.365908	0.650291
	P48556	PSMD8	-0.358719	0.632319
	Q01970	PLCB3	-0.342735	0.514928
	P26640	VARS1	-0.339291	0.684961
	P62805	H4-16;H4C1;H4C11;H4C12;H4C13;H4C14;H4C15;H4C2;H4C3;H4C4;H4C5;H4C6;H4C8;H4C9	-0.312328	0.583883
	Q13255	GRM1	-0.35895	1.01205
	P54819	AK2	-0.316926	0.609582
	Q9H4A4	RNPEP	0.0433674	0.0177418
	Q15005	SPCS2	-0.33412	1.07296
	P55265	ADAR	-0.320133	0.612044
	O75629	CREG1	-0.356896	0.820488
	Q9NVP1	DDX18	-0.279508	0.336862
	Q08211	DHX9	-0.334003	0.858339
	Q04446	GBE1	-0.207903	0.153198
	P32322	PYCR1	-0.382733	0.555606
	Q9H0D6	XRN2	-0.35761	1.2794
	Q6UW68	TMEM205	-0.350066	0.5965
	P35268	RPL22	-0.29753	0.264642
	P62266	RPS23	-0.283927	0.332885
	Q16778	H2BC21	-0.376963	1.01607
	P40939	HADHA	-0.361599	0.32413
	Q9NSE4	IARS2	-0.36783	1.29107
	Q96DB5	RMDN1	-0.380465	0.839752
	P22234	PAICS	-0.309535	0.425003
	P00505	GOT2	-0.348415	0.838068
	Q32P28	P3H1	-0.378267	1.18461
	Q643R3	LPCAT4	-0.400901	0.623142
	Q6P2E9	EDC4	-0.35867	1.00706
	O75390	CS	-0.367022	0.97832
	P84098	RPL19	-0.365176	1.05196
	P14678	SNRPB	-0.370785	1.26012
	P20618	PSMB1	-0.359994	0.455453
	Q96PK6	RBM14	-0.743179	0.288941
	Q96P70	IPO9	-0.464018	0.608341
	O00461	GOLIM4	-0.390043	0.67739
	P09874	PARP1	-0.366643	0.717207
	P49755	TMED10	-0.413275	0.721455
	O96008	TOMM40	-0.410372	0.817038
	P59044	NLRP6	-0.405667	1.15751
	P62312	LSM6	-0.365994	0.395423
	Q92896	GLG1	-0.389889	1.033
	Q16740	CLPP	-0.381078	0.764924
	Q9P289	STK26	0.0692495	0.0244483
	Q02543	RPL18A	-0.397818	0.974245
	O00232	PSMD12	-0.42129	0.842242
	Q99538	LGMN	-0.666067	0.422946
	Q9H2G2	SLK	0.283189	0.0809294
	P61927	RPL37	-0.423475	1.17309
	P62851	RPS25	-0.40092	0.832625
	P50213	IDH3A	-0.44987	0.84452
	Q14980	NUMA1	-0.403736	1.29727
	P12956	XRCC6	-0.301971	0.307869
	P33993	MCM7	-0.481573	0.630235
	P62888	RPL30	-0.353753	0.413609
	Q9Y230	RUVBL2	-0.41527	0.441528
	P53396	ACLY	-0.439159	1.27164
	P49189	ALDH9A1	-0.424363	0.841765
	Q96F07	CYFIP2	-0.434005	1.09469
	Q9BRQ6	CHCHD6	-0.435462	0.807526
	Q9Y3E5	PTRH2	-0.421426	0.660044
	P62263	RPS14	-0.364292	0.351837
	Q13616	CUL1	-0.422578	0.248785
	Q5ZPR3	CD276	-0.443059	0.869159
	P61247	RPS3A	-0.308689	0.195284
	Q8TCS8	PNPT1	-0.43194	0.655528
	Q9Y6D9	MAD1L1	-0.338609	0.307086
	Q9NPJ3	ACOT13	-0.418848	0.633516
	P32926	DSG3	-0.483666	1.07311
	P07339	CTSD	-0.475629	1.29323
	P27797	CALR	-0.403175	0.621228
	Q92820	GGH	-0.510917	0.566424
	P53985	SLC16A1	-0.566383	0.656319
	Q9H792	PEAK1	-0.41308	0.722854
	P52888	THOP1	-0.46804	1.28764
	C9JL84	HHLA1	-0.45365	1.25457
	Q9H8G2	CAAP1	-0.531645	0.523698
	P63220	RPS21	-0.473017	0.813203
	P63151	PPP2R2A	-0.406815	0.376925
	P18124	RPL7	-0.401993	0.467501
	P00338	LDHA	-0.415021	0.536485
	Q9BSH5	HDHD3	-0.516857	1.22651
	P62280	RPS11	-0.533495	0.550629
	P12694	BCKDHA	-0.497754	1.16526
	P42785	PRCP	-0.507231	1.18147
	Q16629	SRSF7	-0.516945	0.668105
	Q9Y6C9	MTCH2	-0.435904	0.606215
	Q53H12	AGK	-0.532911	0.675163
	Q07021	C1QBP	-0.493853	1.06971
	Q8WZ42	TTN	-0.510944	1.07114
	Q15750	TAB1	-0.55501	0.68881
	P39023	RPL3	-0.436025	0.519982
	P05165	PCCA	-0.500388	0.831012
	O14773	TPP1	-0.58574	0.868886
	P12236	SLC25A6	-0.485217	0.963982
	P62244	RPS15A	-0.469941	0.559398
	P82094	TMF1	-0.502092	1.14249
	P53701	HCCS	-0.621583	0.72147
	P10515	DLAT	-0.561315	1.25809
	Q9Y2S7	POLDIP2	-0.517766	1.02445
	P50395	GDI2	-0.104602	0.0399287
	Q7Z6Z7	HUWE1	-0.623488	0.686965
	Q9P258	RCC2	-0.42377	0.361581
	P25705	ATP5F1A	-0.510491	0.798239
	Q99459	CDC5L	-0.45294	0.201015
	P84243	H3-3A;H3-3B	-0.505753	0.663302
	P04843	RPN1	-0.58669	1.19794
	P18077	RPL35A	-0.562922	0.88555
	Q13510	ASAH1	-0.570598	0.601051
	P78527	PRKDC	-0.521484	0.774545
	Q13404	UBE2V1	-0.517454	0.679019
	O75093	SLIT1	-0.630695	1.26728
	P36578	RPL4	-0.553404	0.771973
	P00558	PGK1	-0.522614	0.676499
	P50914	RPL14	-0.57955	0.853532
	P10176	COX8A	-0.418511	0.289466
	P39019	RPS19	-0.343814	0.219902
	P13473	LAMP2	-0.65238	1.06241
	Q9HC84	MUC5B	-0.552376	0.691571
	Q9NZ01	TECR	-0.688584	1.12242
	P11310	ACADM	-0.388982	0.250668
	O95573	ACSL3	-0.60313	0.905332
	Q16850	CYP51A1	-0.700534	0.842253
	Q9H9B4	SFXN1	-0.68782	1.27264
	P11021	HSPA5	-0.56901	0.715462
	P02647	APOA1	-0.632946	0.679768
	P63173	RPL38	-0.8556	0.368681
	Q12913	PTPRJ	-0.606918	0.572791
	O43488	AKR7A2	-0.70956	0.829858
	Q9UMN6	KMT2B	-0.696456	1.17993
	P06737	PYGL	-0.510132	0.435113
	Q96HE7	ERO1A	-0.980032	0.579527
	P31937	HIBADH	-0.725654	0.524786
	P62249	RPS16	-0.605723	0.535971
	P38919	EIF4A3	-0.804409	0.961174
	P24752	ACAT1	-0.684202	1.20825
	O95202	LETM1	-0.615943	0.721083
	P55145	MANF	-0.608541	0.66567
	P62906	RPL10A	-0.659716	0.958607
	O75153	CLUH	-0.7953	1.02541
	P51659	HSD17B4	-0.740278	0.503383
	P46776	RPL27A	-0.647737	0.695359
	P69905	HBA1;HBA2	-0.87935	0.613041
	O00584	RNASET2	-0.60971	0.383646
	P34897	SHMT2	-0.710571	0.887845
	Q96BM9	ARL8A	-0.766335	1.09823
	Q13085	ACACA	-0.766682	1.18644
	O75347	TBCA	-0.547808	0.346615
	Q9P287	BCCIP	-0.918957	0.921163
	P46777	RPL5	-0.658806	0.487689
	Q5JRX3	PITRM1	-0.816287	0.994315
	P62241	RPS8	-0.589101	0.369065
	Q5VTU8	ATP5F1EP2	-1.09383	0.902391
	Q14197	MRPL58	-0.64781	0.286606
	Q16822	PCK2	-0.714061	0.355605
	Q9BYE9	CDHR2	-1.01244	1.14942
	P61313	RPL15	-0.850012	0.915373
	O43660	PLRG1	0.0610936	0.0153
	P62857	RPS28	-0.933625	0.754036
	P61916	NPC2	-1.25251	1.239
	P62487	POLR2G	-1.13184	1.05872
	Q16718	NDUFA5	-1.04095	1.14748
	O60879	DIAPH2	-1.02423	1.09198
	O00469	PLOD2	-0.986816	0.358625
	Q86YZ3	HRNR	-1.20694	0.890848
	P40429	RPL13A	-1.06597	0.840737
	P49591	SARS1	-1.43077	1.17273
	P13645	KRT10	-1.03503	0.623158
	P06744	GPI	-1.13013	0.890293
	P27695	APEX1	-1.25885	0.498782
	Q9BZE4	GTPBP4	-1.23868	0.870405
	P35908	KRT2	-0.94827	0.468319
	P23588	EIF4B	-1.14746	0.742132
	Q9C0C9	UBE2O	-1.6399	1.13829
	O15121	DEGS1	-1.794	1.24998
	P35527	KRT9	-1.51921	1.0786
	Q6P2Q9	PRPF8	-1.94389	0.597398
	P16615	ATP2A2	-1.85951	0.426704
	Q8WUA2	PPIL4	3.2254	0.932018	Singleton
	Q9UN86	G3BP2	2.23264	0.807213	Singleton
	Q99627	COPS8	2.12909	0.922178	Singleton
	P23381	WARS1	2.03828	1.08132	Singleton
	Q12926	ELAVL2	1.22359	0.605423	Singleton
	P67870	CSNK2B	1.33451	0.773583	Singleton
	P15374	UCHL3	1.48644	0.944298	Singleton
	Q86U42	PABPN1	1.41243	1.01603	Singleton
	O95777	LSM8	1.47433	1.23348	Singleton
	Q14919	DRAP1	1.30619	0.841343	Singleton
	Q6UVJ0	SASS6	1.20508	0.849611	Singleton
+	Q6IBS0	TWF2	1.58586	1.31116	Singleton
	Q06587	RING1	1.44853	1.2468	Singleton
	Q9NZW5	PALS2	0.998027	0.69972	Singleton
	Q9UNS2	COPS3	0.87265	0.560671	Singleton
	Q9Y6K9	IKBKG	1.07523	0.937607	Singleton
	O00161	SNAP23	1.2691	1.23313	Singleton
	Q9Y3B4	SF3B6	1.06281	0.904518	Singleton
	O00154	ACOT7	0.954	1.01883	Singleton
	P61201	COPS2	1.0678	1.04349	Singleton
	P11047	LAMC1	0.641495	0.933466	Singleton
	Q8TCG1	CIP2A	0.839096	0.653767	Singleton
	Q14151	SAFB2	0.796344	0.982007	Singleton
	P30520	ADSS2	0.668616	0.824749	Singleton
	P49593	PPM1F	0.382719	0.471004	Singleton
+	Q9Y5P6	GMPPB	0.880852	1.58614	Singleton
	Q6I9Y2	THOC7	0.445774	0.466453	Singleton
	Q9UHD9	UBQLN2	0.629232	1.04569	Singleton
	O15143	ARPC1B	0.564688	1.0589	Singleton
	P52815	MRPL12	0.576382	1.01211	Singleton
	P53384	NUBP1	0.46545	0.99526	Singleton
	Q9BY89	KIAA1671	0.273241	0.868587	Singleton
+	O15160	POLR1C	4.08516	5.30529	Singleton
+	Q12972	PPP1R8	3.4561	3.29575	Singleton
+	Q99471	PFDN5	3.29206	4.37458	Singleton
+	P09234	SNRPC	2.99275	3.5922	Singleton
+	P61457	PCBD1	2.70341	2.94354	Singleton
+	P34949	MPI	2.55186	2.46635	Singleton
+	Q9P1F3	ABRACL	2.56361	4.00064	Singleton
+	Q96T58	SPEN	2.26191	2.89731	Singleton
+	Q53T59	HS1BP3	2.0462	2.58613	Singleton
+	Q13573	SNW1	2.13764	1.92093	Singleton
+	P62306	SNRPF	2.03008	3.11365	Singleton
+	Q2QD12	RPEL1	2.09658	3.01699	Singleton
+	Q5TDH0	DDI2	1.77058	3.79104	Singleton
+	Q99417	MYCBP	2.08608	3.36079	Singleton
+	Q9Y450	HBS1L	1.48957	2.54483	Singleton
+	O94842	TOX4	1.56619	1.55324	Singleton
+	Q16656	NRF1	1.42236	2.70652	Singleton
+	Q7L9L4	MOB1B	1.58802	3.10852	Singleton
+	Q9Y3D0	CIAO2B	1.36713	2.46606	Singleton
+	P40337	VHL	1.41661	2.01604	Singleton
+	Q8N4P3	HDDC3	1.19685	1.66289	Singleton
+	Q13439	GOLGA4	1.48316	3.25431	Singleton
+	Q6PD74	AAGAB	1.30338	2.42004	Singleton
+	Q9UKJ3	GPATCH8	1.32187	2.80999	Singleton
	P61923	COPZ1	1.13026	1.18064	Singleton
+	Q15024	EXOSC7	1.34373	1.95278	Singleton
+	Q01664	TFAP4	1.34892	2.23471	Singleton
+	Q8N684	CPSF7	0.977293	1.94916	Singleton
+	Q9UJY5	GGA1	1.12769	1.47943	Singleton
	Q9H7D7	WDR26	0.841113	1.17709	Singleton
+	Q9UNZ2	NSFL1C	1.15175	2.60504	Singleton
+	Q8TAQ2	SMARCC2	1.23192	2.87062	Singleton
+	Q9BRX2	PELO	0.812091	1.72772	Singleton
	Q4V328	GRIPAP1	0.720415	1.13246	Singleton
	Q01167	FOXK2	0.647574	0.950419	Singleton
	Q96ST2	IWS1	0.87358	1.06945	Singleton
+	Q9UHB9	SRP68	0.802149	2.25656	Singleton
+	Q92783	STAM	0.913591	2.4218	Singleton
	Q5VTR2	RNF20	0.725045	0.739459	Singleton
