# Supplementary material for: Spatiotemporal-resolved protein networks profiling with photoactivation dependent proximity labeling
Source: Nat Commun. 2022 Aug 20;13:4906. doi: 10.1038/s41467-022-32689-z (PMC9392063; doi:10.1038/s41467-022-32689-z)
Supplement: Supplementary file 9 — Source Data [file 41467_2022_32689_MOESM9_ESM.xlsx]

## Sheet: Fig1c
Figure 1c	Fluo.														CBB

## Sheet: Fig1d
Figure 1d	Fluo.												CBB

## Sheet: Fig 2d-WB
Figure 2d	Pull-down PRDX3											Pull-down PRDX1
	Input PRDX3											Input PRDX1

## Sheet: Fig2f-WB
Figure 2f	WB

## Sheet: Fig3b
Figure 3b	Fluo.						CBB

## Sheet: Fig 4f-WB
Figure 4f	Pull-down anti-SFPQ								Pull-down anti-Fus									Pull-down anti-NSUN2									Pull-down anti-mSin3A
	Input anti-SFPQ								Input anti-Fus									Input anti-NSUN2									Input anti-mSin3A

## Sheet: Fig 4g-WB
Figure 4g	Co-IP anti-SFPQ												Input anti-SFPQ

## Sheet: Fig 5d-WB
Figure 5d	Pull-down anti-CDK2												Input and Pull-down anti-DUT												Pull-down anti-CTBP1												Input and Pull-down anti-PSMC4												Input and Pull-down anti-DNAJB1
	Input anti-CDK2																								Input anti-CTBP1

## Sheet: Fig 5e-WB
Figure 5e	anti-FALG									anti-FALG
	anti-actin									anti-actin

## Sheet: Fig 5f-WB
Figure 5f	anti-FALG									anti-FALG
	anti-actin									anti-actin

[truncated: 14 more sheets: Fig 1c-densitometry, fig 1d-densitometry, fig 3d-ER,  fig 3d-mito, fig 3d-Nucleus, fig 4b-2min, fig 4b-5min, fig 4b-10min, fig4b-20min, fig 5a-N-miniSOG, fig 5a-C-miniSOG, figS4a-CCK8, figS7e, figS8b]
